# Supplementary material for: Reassortment Network of Influenza A Virus
Source: Front Microbiol. 2021 Dec 16;12:793500. doi: 10.3389/fmicb.2021.793500 (PMC8716808; doi:10.3389/fmicb.2021.793500)
Supplement: Supplementary file 1 [file Data_Sheet_1.ZIP › Supplementary Table S1.xlsx]

## Sheet: Sheet1
host	location	year	subtype	the number of total viruses	the number of viruses after filtering	the genomeID of the viruses after filtering	the genomeID of the total viruses
human	USA	2004	H3N2	50	3	21659 21311 21185	21659 21311 21721 25491 21629 21669 22477 21999 27729 21631 21377 21719 21787 25443 27329 21939 21757 25523 27331 21677 16813 21805 21679 21845 22001 27591 1010357 21129 22983 21667 21855 21937 27589 21185 26957 21427 21673 25453 26955 23251 21663 26937 22545 21671 21261 21213 22547 1010377 21791 15622
avian_shorebirds	USA	1985	H4N6	1	1	17513	17513
avian_waterfowl	Canada	1997	H12N5	1	1	17515	17515
swine	USA	2007	H3N2	11	9	28067 20868 1020788 1020638 1020635 1020765 1020637 1011472 1011479	28067 20868 1020788 1020638 1020635 1020765 1020637 20867 1011472 1011479 1020632
swine	USA	2006	H3N2	11	9	1020760 1011480 1020763 1011466 1020616 1020617 1020761 20869 1020621	1011480 1020760 1020763 1011466 1020616 28066 1020617 1020761 20869 28065 1020621
human	USA	2003	H3N2	75	5	21361 1010406 21337 21469 21359	21361 1010353 1010406 21155 1010356 21133 21161 21209 21425 21211 21139 21739 21135 21123 21127 21145 21359 21469 21169 21309 21441 21315 21165 1010465 21345 21395 22005 21527 1010348 21159 21505 21125 21147 21337 1010355 21531 21131 21393 21387 21385 21317 23159 21423 21239 21699 1010422 21163 21143 21379 21411 21251 21421 1010472 21153 21187 1010347 21137 21183 21399 21443 21121 21363 21247 212…
human	USA	2002	H3N2	58	1	21553	21553 21225 21355 21267 21879 21447 21149 21871 22029 21175 21875 21889 21181 21245 21173 21435 21229 21409 21179 21861 21881 21397 21391 21449 21883 21277 1010354 21407 1010371 21885 21243 21647 21887 21205 21873 21257 21863 21193 21453 21445 21199 1010375 1010376 21419 21867 21403 21231 21227 21255 21259 21353 21191 21551 21253 21203 21941 21177 21877
human	USA	2001	H3N2	13	1	21695	21695 21241 21171 21859 21811 21265 21201 21217 21413 21167 21857 21549 21263
human	USA	2000	H1N1	1	1	21233	21233
human	USA	1999	H3N2	78	2	21611 21599	21611 21599 21705 21749 21291 21567 21437 21985 21595 21981 21301 21655 21289 1010346 21545 21561 21945 21367 21321 21415 21613 21991 21993 21575 21271 21583 21543 21579 21535 21693 21989 22469 21235 21587 21371 21559 21563 21303 21279 21657 21977 21555 21515 1010345 21591 21597 21281 21943 21571 21603 21617 21987 21601 21979 21747 21521 21401 21689 21983 21471 21283 21307 21753 21481 21593 21615…
human	USA	2000	H3N2	26	2	22613 21905	22613 21905 21287 21497 21431 21897 21365 21297 21237 21295 22039 21947 22041 21273 21949 21305 21467 21907 21293 1010351 21899 21285 21901 21299 21903 21369
human	USA	1998	H3N2	20	2	21573 21537	21573 22523 21569 21489 21707 21565 21709 22587 22595 21975 21487 21493 22643 22987 22515 21509 22567 22597 21537 21491
human	USA	2001	H1N1	19	2	21607 23245	21607 22043 22541 21843 21935 22665 22543 21933 23245 21777 21751 21783 21951 21953 21955 21839 23629 21807 21909
human	USA	2005	H3N2	48	2	1010359 1022339	1010359 21725 27351 1010464 21789 22525 27587 21661 21997 21995 21621 1010378 1022339 1010372 1022341 21733 1010467 21851 22473 21635 1010358 1010367 21623 1022518 1010366 1010365 1010393 1010391 1010417 1010392 27717 25509 21723 1022340 21633 25557 1010405 27009 1010368 27333 27727 1010360 21619 22475 1000515 27585 21727 1010404
human	USA	2003	H1N2	15	1	22009	22009 22549 22553 22003 22555 22663 23439 22025 21767 22633 21653 21703 21701 21773 22551
human	USA	2002	H1N1	2	1	22617	22617 21741
human	USA	2003	H1N1	11	1	21765	21765 21785 21781 23185 22007 21779 21931 21809 22011 21929 22615
human	New Zealand	2004	H3N2	74	1	24285	24285 24291 24727 22773 24081 24195 22993 22789 23937 24761 22797 22793 22829 21827 24077 22821 24079 24085 24087 22765 24083 24399 21829 22807 24401 24279 22841 22939 22823 24393 24275 24283 21825 24567 24271 22837 24295 22811 24197 22769 24397 24289 24389 24407 21821 21823 21817 22835 22783 24565 22999 22771 21813 22805 22809 22941 22819 22833 24273 24277 22817 21815 22815 24395 24387 21831 247…
human	USA	2002	H1N2	2	1	22027	22027 21927
avian_waterfowl	Canada	1977	H2N3	1	1	22045	22045
avian_waterfowl	Canada	1977	H2N9	1	1	22047	22047
avian_shorebirds	USA	1985	H2N9	1	1	22049	22049
avian_waterfowl	Canada	1984	H2N5	1	1	22051	22051
avian_shorebirds	USA	1986	H2N7	8	3	1013531 22055 1013529	1013531 22055 1013533 1013529 1013530 1011800 1013532 22061
avian_shorebirds	USA	1986	H13N2	2	2	22057 22159	22057 22159
avian_shorebirds	USA	1988	H2N8	2	2	22183 22059	22183 22059
avian_waterfowl	Canada	1988	H2N1	2	1	1011818	1011818 22063
avian_waterfowl	Canada	1996	H2N3	1	1	22067	22067
avian_waterfowl	Canada	1997	H2N9	3	2	22071 1013453	22071 1011888 1013453
avian_waterfowl	Canada	1998	H2N3	3	1	1011901	1011901 22073 22075
avian_waterfowl	Canada	2003	H2N3	1	1	22079	22079
avian_waterfowl	Canada	1978	H6N2	3	1	22085	22085 22087 22081
avian_waterfowl	Canada	1978	H6N5	1	1	22083	22083
avian_waterfowl	Canada	1979	H3N8	2	2	22195 22091	22195 22091
avian_waterfowl	Canada	1979	H6N8	1	1	22093	22093
avian_waterfowl	Canada	1979	H3N6	2	2	22095 22197	22095 22197
avian_waterfowl	Canada	1979	H6N9	1	1	22097	22097
avian_waterfowl	Canada	1982	H6N6	4	1	22099	22099 22103 22101 22105
avian_waterfowl	Canada	1982	H6N4	1	1	22107	22107
avian_waterfowl	Canada	1985	H6N2	5	2	22115 22111	22111 22115 22295 22109 22117
avian_waterfowl	Canada	1985	H6N3	1	1	22113	22113
avian_waterfowl	Canada	1990	H6N3	7	2	1015076 1016360	1016360 22119 1015076 22121 22123 1015075 1015074
avian_waterfowl	Canada	1992	H6N5	2	1	1015086	1015086 22125
avian_waterfowl	Canada	1993	H6N1	1	1	22127	22127
avian_waterfowl	Canada	2003	H6N5	1	1	22131	22131
avian_shorebirds	USA	2004	H6N8	8	1	1015172	1015172 1015173 1015171 31427 1054120 1054126 22133 33224
avian_waterfowl	Canada	1976	H5N2	1	1	22135	22135
avian_waterfowl	Canada	1983	H9N1	3	1	22293	22293 22137 22201
avian_waterfowl	Canada	2003	H12N5	1	1	22139	22139
avian_waterfowl	Canada	1977	H10N7	2	1	22311	22311 22141
avian_waterfowl	Canada	2003	H10N7	1	1	22143	22143
avian_waterfowl	Canada	1977	H11N9	1	1	22145	22145
avian_shorebirds	USA	2004	H5N7	4	1	22149	22149 22263 1018002 30701
avian_shorebirds	USA	1985	H7N3	1	1	22151	22151
avian_shorebirds	USA	1987	H9N5	7	1	1011802	1011802 1011803 1011801 1011804 22297 22299 22153
avian_shorebirds	USA	2003	H9N1	8	2	22155 30703	22155 30703 1011943 30962 32296 30700 1011940 30705
avian_shorebirds	USA	2004	H13N9	3	1	31432	31432 30687 22157
avian_waterfowl	Canada	1977	H1N6	1	1	22161	22161
avian_waterfowl	Canada	1977	H1N1	3	3	22191 22163 22165	22191 22163 22165
avian_waterfowl	Canada	1979	H1N1	2	2	22169 22167	22169 22167
avian_waterfowl	Canada	1998	H1N1	5	3	22171 28952 1012087	22171 28952 1012087 1019103 1016380
avian_land birds	Canada	1987	H6N2	2	1	1016348	1016348 22173
avian_waterfowl	Canada	1987	H6N2	9	1	1016354	1016354 1016352 1016351 1016353 1016350 1016355 22175 1016356 1016349
avian_waterfowl	Canada	1988	H1N1	1	1	22177	22177
avian_waterfowl	Canada	1992	H1N1	1	1	22179	22179
avian_waterfowl	Canada	2002	H1N1	9	2	1016438 1016435	1016438 22181 1016436 1016439 1016441 1019096 1016440 1016435 1016437
avian_shorebirds	USA	1988	H9N6	2	1	22303	22303 22187
avian_waterfowl	Canada	1976	H3N2	1	1	22189	22189
avian_waterfowl	Canada	1978	H3N3	1	1	22193	22193
avian_waterfowl	Canada	1983	H3N1	1	1	22199	22199
avian_waterfowl	Canada	1983	H3N5	1	1	22203	22203
avian_waterfowl	Canada	1985	H3N8	2	2	22207 22205	22207 22205
avian_waterfowl	Canada	1988	H3N3	1	1	22209	22209
avian_waterfowl	Canada	1995	H3N5	1	1	22211	22211
avian_waterfowl	Canada	2001	H3N8	2	1	1011936	1011936 22213
avian_waterfowl	Canada	1976	H3N1	1	1	22215	22215
avian_waterfowl	Canada	1977	H4N6	5	4	22223 22229 22221 22219	22223 22219 22229 22217 22221
avian_waterfowl	Canada	1977	H4N3	1	1	22225	22225
avian_waterfowl	Canada	1977	H4N8	2	2	22227 22231	22227 22231
avian_waterfowl	Canada	1978	H4N2	1	1	22233	22233
avian_waterfowl	Canada	1979	H4N2	2	1	22239	22239 22237
avian_waterfowl	Canada	1984	H4N2	1	1	22241	22241
avian_waterfowl	Canada	1985	H4N6	1	1	22243	22243
avian_shorebirds	USA	1988	H4N6	6	2	1011814 28237	28237 1011814 1011812 22245 1011811 1011816
avian_waterfowl	Canada	1990	H4N3	1	1	22247	22247
avian_waterfowl	Canada	1994	H4N6	1	1	22249	22249
avian_waterfowl	Canada	1995	H4N6	2	2	1011880 22251	1011880 22251
avian_waterfowl	Canada	1998	H4N1	1	1	22253	22253
avian_waterfowl	Canada	2001	H4N8	1	1	22255	22255
avian_waterfowl	Canada	2001	H4N6	3	3	22257 28234 1011935	22257 1011935 28234
avian_waterfowl	Canada	2003	H4N6	3	3	22259 1011946 1011945	22259 1011946 1011945
avian_waterfowl	Canada	1977	H4N1	1	1	22261	22261
avian_waterfowl	Canada	1979	H8N4	1	1	22265	22265
avian_waterfowl	Canada	1987	H8N4	1	1	22267	22267
avian_waterfowl	Canada	1992	H8N4	1	1	22269	22269
avian_waterfowl	Canada	1977	H7N5	1	1	22271	22271
avian_waterfowl	Canada	1977	H7N3	2	1	22273	22273 22275
avian_waterfowl	Canada	1980	H3N8	1	1	22277	22277
avian_waterfowl	Canada	1985	H7N3	3	2	1024636 22281	1024636 22279 22281
avian_shorebirds	USA	1987	H13N2	3	1	1011805	1011805 1024646 22283
avian_shorebirds	USA	1988	H7N7	1	1	22285	22285
avian_shorebirds	USA	1989	H7N7	1	1	22287	22287
avian_waterfowl	Canada	1993	H10N7	2	1	22289	22289 1011852
avian_waterfowl	Canada	2001	H7N1	1	1	22291	22291
avian_shorebirds	USA	1987	H9N1	1	1	22301	22301
avian_waterfowl	Canada	1988	H9N2	1	1	22305	22305
avian_waterfowl	Canada	1991	H9N2	2	1	22309	22309 22307
avian_waterfowl	Canada	1978	H10N3	1	1	22313	22313
avian_waterfowl	Canada	1984	H10N6	2	1	22315	22315 22317
avian_waterfowl	Canada	1995	H10N1	1	1	22319	22319
avian_waterfowl	Canada	1996	H10N7	1	1	22321	22321
avian_waterfowl	Canada	2000	H10N7	2	2	22325 22323	22325 22323
avian_shorebirds	USA	2004	H10N7	15	6	1054123 1016443 1054127 1054077 1018036 1054076	1054123 1016443 1054127 22327 1054121 31429 30707 30706 1054124 1054077 1054122 1018036 1054076 1018037 31421
avian_waterfowl	Canada	1983	H11N9	1	1	22329	22329
avian_waterfowl	Canada	1983	H11N3	1	1	22331	22331
avian_waterfowl	Canada	1991	H11N2	1	1	22333	22333
avian_waterfowl	Canada	2000	H11N9	3	3	1015159 1015160 22335	1015159 1015160 22335
avian_shorebirds	USA	2003	H11N9	2	1	22337	22337 30698
avian_waterfowl	Canada	1983	H12N1	1	1	22339	22339
avian_waterfowl	Canada	1991	H12N5	1	1	22341	22341
avian_shorebirds	USA	2000	H12N4	6	2	1054113 22343	1054113 1054114 1054173 1017955 22343 1054178
avian_shorebirds	USA	2000	H12N5	10	2	1054057 1054174	1054057 1054174 1054179 1054176 1054180 1017954 1054170 1054175 1054177 22345
avian_shorebirds	Brazil	1990	H2N1	1	1	22351	22351
avian_shorebirds	USA	1986	H6N6	1	1	22353	22353
avian_waterfowl	China	2000	H2N9	5	1	1013503	1013503 1013501 1013502 22357 22355
avian_domestic birds	China	2000	H3N6	1	1	22361	22361
avian_waterfowl	China	1992	H3N8	1	1	22363	22363
avian_domestic birds	China	2000	H9N2	4	4	22369 1001235 1001234 1001233	22369 1001235 1001234 1001233
avian_land birds	China	2000	H9N2	1	1	22371	22371
avian_domestic birds	China	2001	H9N2	1	1	22375	22375
avian_waterfowl	Hong Kong	1979	H9N2	1	1	22397	22397
avian_waterfowl	Australia	1978	H3N8	2	1	1001348	1001348 22403
avian_shorebirds	Australia	1977	H3N8	1	1	22405	22405
avian_waterfowl	Australia	1979	H6N1	1	1	22407	22407
avian_waterfowl	Australia	1979	H4N6	1	1	22409	22409
avian_waterfowl	Australia	1980	H6N5	1	1	22413	22413
avian_shorebirds	Australia	1980	H4N8	1	1	22415	22415
avian_waterfowl	New Zealand	1984	H5N2	1	1	22425	22425
avian_shorebirds	USA	1977	H2N9	2	1	22433	22433 1013534
avian_shorebirds	USA	1980	H13N6	1	1	22449	22449
avian_land birds	USA	1981	H1N1	1	1	22451	22451
avian_waterfowl	USA	1980	H9N2	1	1	22453	22453
avian_waterfowl	USA	1980	H6N6	1	1	22455	22455
avian_domestic birds	USA	1980	H7N3	1	1	22457	22457
avian_domestic birds	USA	1979	H4N2	1	1	22461	22461
human	USA	1997	H3N2	8	2	22519 23289	22519 22569 23289 22509 22937 22513 22521 22511
human	New Zealand	2003	H3N2	50	1	24005	24005 22711 24071 24269 22679 22709 24003 22689 22681 24265 22691 22677 23851 23993 22763 22727 22725 23931 22717 24007 22705 22743 23925 24011 22695 22721 24193 22693 22897 22685 24009 24185 24001 23933 22719 24187 23849 24189 24267 22731 22729 24013 22697 22707 22699 22687 23997 24191 22715 24073
human	New Zealand	2004	H1N1	1	1	22813	22813
human	New Zealand	2002	H3N2	47	1	24563	24563 26681 22847 22845 22863 22887 22943 26771 22855 23009 24181 22877 22857 22947 22871 26775 22879 22867 1001152 22865 26891 23819 22945 23821 22923 22881 22949 24179 22927 24561 22873 22889 22843 22861 26773 22951 22869 22875 26685 22885 22929 23923 24263 26683 24261 22883 22859
human	New Zealand	2005	H3N2	48	2	24427 23041	24427 24431 24437 22957 24423 22967 24573 24575 22893 26777 23041 24769 22931 24417 24425 24421 24411 24579 24441 24429 24217 24415 23441 26781 22959 24571 24439 22895 22965 24581 26893 23193 22891 24577 24583 22969 22963 24433 23033 24767 24419 22961 26615 22955 24435 22953 23031 24413
human	New Zealand	2000	H3N2	24	2	24065 26879	24065 24255 26873 23223 1001338 26879 24169 26881 24061 23065 23067 23899 26885 24383 22975 1000961 26763 26759 26883 24015 22977 25905 24257 25903
human	New Zealand	2000	H1N1	45	2	26673 26761	26673 26761 23377 24893 23853 23379 23663 23369 23445 23367 23443 23897 23805 23515 23231 23449 26877 26757 23359 23375 23455 26755 23381 23363 23665 26531 23361 23453 23365 23243 23447 23373 23235 23451 23371 26677 1000777 23233 24059 26231 26675 23229 26671 23513 26875
human	USA	1996	H3N2	15	5	23337 23863 24119 23769 23397	23337 23863 24119 23769 23615 23723 23567 23397 23395 23693 24553 23959 23725 23773 23355
human	New Zealand	2001	H3N2	7	2	23985 23383	23985 26889 26887 23383 23813 23987 26679
human	New Zealand	2001	H1N1	65	2	23459 23497	23459 23461 23479 23761 23495 26769 23499 23809 23387 23537 23505 23527 23811 23483 23535 23507 23701 23529 23497 23699 23757 23531 23485 23607 23685 23467 23683 23709 23703 23475 23501 23983 23489 23713 23609 23687 23525 23717 23391 25513 26767 23477 23705 23465 23611 23719 23523 23491 23519 23389 23533 23457 23469 23481 23521 23463 23473 23517 23509 23493 23471 23697 23385 23487 23503
human	USA	1995	H1N1	21	3	23543 24233 23551	23543 23859 23623 23621 24123 24125 24557 23553 23549 23539 24375 23603 23551 24233 23617 24891 24227 23727 23545 23729 23541
human	USA	1995	H3N2	13	4	24971 24033 23619 23605	24971 24029 23969 23619 24973 24137 23599 23801 23799 24027 24033 23605 24237
human	USA	1996	H1N1	3	1	23857	23857 23627 23625
avian_waterfowl	USA	2002	H3N8	4	2	23671 26301	23671 26301 1005231 26305
avian_waterfowl	USA	2002	H4N6	5	4	26309 26303 26313 26297	26313 26309 26297 23673 26303
avian_waterfowl	USA	2002	H3N2	1	1	23677	23677
avian_waterfowl	USA	1987	H4N2	1	1	23679	23679
avian_waterfowl	USA	2002	H6N2	6	3	23689 26323 26319	26323 23689 26321 26319 26311 26325
avian_waterfowl	USA	1988	H5N2	1	1	23721	23721
human	USA	1994	H3N2	19	3	24021 24149 24153	24021 24023 24153 24051 24155 23885 24055 23963 24149 24147 24245 24049 24145 24249 24053 24151 24143 24559 24977
human	USA	1993	H3N2	49	2	24201 23941	24201 24209 24333 24771 23953 24325 24099 24329 24203 24349 23939 24351 24095 24443 24091 24337 24313 24319 23955 24097 24445 23943 23949 24315 24309 24353 24355 24327 24205 23945 24331 24103 24757 24347 24323 23895 23951 24343 24341 24339 24199 24345 24089 24207 24311 24321 23941 24335 24101
human	USA	2006	H3N2	70	2	27503 1010364	27503 1010362 25859 1022350 24215 1010364 27421 1010373 1022348 1022366 1022345 24899 1022356 1022353 1022365 1022369 27611 1022362 1022359 25809 1022368 1022363 27403 24105 1022344 1022347 1022358 1022361 1022367 1022370 1022377 1010374 1010369 1022371 1022360 1022372 1022346 1022352 27225 1022379 1022382 1022376 1022351 1010370 1022374 27075 27721 1022354 27719 1010363 1022349 1022380 1022381 2…
avian_waterfowl	USA	1990	H1N1	1	1	24107	24107
avian_waterfowl	USA	1989	H4N2	1	1	24111	24111
avian_waterfowl	USA	1999	H1N1	4	1	25079	25079 25081 24889 24113
avian_waterfowl	USA	1988	H6N2	1	1	24115	24115
avian_waterfowl	USA	2005	H12N5	2	2	24117 25083	24117 25083
human	Australia	2001	H3N2	14	2	25021 24593	25021 25027 25397 25023 24595 24211 25029 24593 24597 25123 24599 25031 25057 25025
human	Australia	2002	H3N2	22	1	25037	25037 24213 24921 24607 25125 25129 24605 25033 24601 25035 25127 25877 25039 24989 24923 24609 24615 24613 24603 24611 25131 25399
avian_waterfowl	USA	1986	H4N8	1	1	24219	24219
avian_waterfowl	USA	2005	H3N6	1	1	24223	24223
human	New Zealand	2005	H1N1	8	2	24569 24765	24569 24765 24301 25907 24297 26779 24299 24979
avian_waterfowl	USA	1999	H6N2	3	3	24373 24493 24713	24373 24493 24713
avian_waterfowl	Canada	1985	H3N6	1	1	24455	24455
avian_shorebirds	USA	1977	H13N6	1	1	24463	24463
avian_domestic birds	USA	1980	H6N6	1	1	24471	24471
avian_domestic birds	USA	1988	H7N9	1	1	24475	24475
avian_waterfowl	USA	1982	H5N2	1	1	24485	24485
avian_waterfowl	USA	1986	H4N9	1	1	24487	24487
avian_waterfowl	USA	1982	H1N2	1	1	24495	24495
avian_domestic birds	USA	1989	H6N3	1	1	24497	24497
human	Japan	1957	H2N2	2	1	1010092	1010092 24509
human	Canada	2004	H7N3	1	1	24513	24513
avian_shorebirds	USA	1998	H6N8	6	4	1015139 1015135 1015138 1015136	1015139 1015135 1015138 1015136 24531 1015137
avian_shorebirds	USA	1993	H2N1	2	1	1013536	1013536 24533
avian_waterfowl	USA	1993	H1N1	2	1	24535	24535 25379
avian_waterfowl	USA	1987	H6N2	2	2	24537 24707	24537 24707
avian_waterfowl	USA	1986	H4N2	1	1	24539	24539
avian_waterfowl	USA	1986	H4N6	1	1	24541	24541
avian_waterfowl	USA	1998	H6N1	1	1	24543	24543
avian_waterfowl	USA	1999	H6N5	1	1	24545	24545
avian_waterfowl	USA	2005	H3N8	9	5	24753 1009615 26335 1033484 25093	24753 1009615 26335 24549 1033492 1033484 24547 1033739 25093
human	Australia	2000	H3N2	20	2	25121 24981	24981 25121 24983 1012782 24967 24585 26697 25017 24773 25013 25011 24987 25019 24587 24591 24589 24985 24965 25015 24775
human	Australia	2003	H3N2	33	1	24639	24639 1010384 25099 24635 25403 1010386 24623 25401 25041 25133 24621 24627 25407 1010383 24629 1010385 1010394 1010424 1010469 24637 24619 24631 1010395 24633 25405 1010421 24617 24625 25043 25045 24641 25135 25137
human	Australia	2004	H3N2	23	2	25049 25919	25049 25919 24667 25915 25141 24665 24657 25409 24649 25143 24647 24661 24651 25051 24653 24663 24655 24669 25917 24659 24643 24645 25047
human	Australia	2005	H3N2	35	2	1010399 24897	1010399 1010398 24897 25761 1010412 1010427 25909 1010410 24681 1010388 25055 25053 1010390 25415 1010400 1010426 1010425 24671 24673 24677 1010428 25411 25389 1010389 1010411 24675 24925 24683 1010470 25413 24927 25145 25147 1010401 24895
avian_waterfowl	USA	1987	H3N8	2	2	24709 25511	24709 25511
avian_waterfowl	USA	1986	H6N2	1	1	24715	24715
avian_waterfowl	USA	1986	H3N8	1	1	24749	24749
avian_waterfowl	USA	1988	H12N5	1	1	24755	24755
avian_waterfowl	USA	2002	H5N2	1	1	24803	24803
avian_waterfowl	USA	1987	H1N9	1	1	24969	24969
avian_waterfowl	USA	1986	H2N1	2	2	25073 25377	25073 25377
avian_waterfowl	USA	1988	H4N6	1	1	25075	25075
avian_waterfowl	USA	1990	H3N6	1	1	25077	25077
avian_waterfowl	USA	2005	H4N6	3	3	1004009 26597 25085	26597 1004009 25085
avian_waterfowl	USA	2005	H8N4	1	1	25087	25087
avian_waterfowl	USA	1986	H11N1	1	1	25091	25091
avian_waterfowl	USA	1989	H10N7	2	2	25095 26347	25095 26347
avian_waterfowl	USA	2005	H6N1	2	2	25097 25385	25097 25385
avian_waterfowl	USA	1999	H3N2	1	1	25151	25151
avian_waterfowl	USA	1998	H6N2	2	2	25153 1017050	1017050 25153
avian_waterfowl	USA	1986	H11N3	1	1	25155	25155
avian_waterfowl	USA	2004	H7N3	1	1	25383	25383
human	Australia	2001	H1N1	4	2	25875 26143	25875 26211 26143 26145
human	USA	2018	H1N1	969	11	30045 1054811 1056643 1054736 1056638 1056387 1056631 1054799 1056620 1055002 1056624	30045 1052565 1055460 31645 1052551 31535 1054306 30007 1055017 1055382 1054869 1055741 1056506 30785 1054811 30036 1057731 1052903 1055804 1055491 30422 1055002 1056537 1053469 1052226 1056052 31039 1056193 29790 1056190 1055846 1054214 1054968 1055908 30784 1052546 1051671 1056624 1055022 1058331 1054198 1052210 1062525 1052205 1054853 1051148 1056530 31750 1051137 1052742 1055769 1055751 10522…
human	USA	2018	H3N2	1187	23	1054999 30111 1056590 1056615 1056617 1055493 1054843 1054735 1056585 1052440 1056642 1056093 1056621 1056603 1056808 1055001 1056614 1056612 1057229 1056611 1056616 30766 29859	30111 1051386 1054258 29876 1053483 1054268 1055493 1053977 1054962 30431 1051773 29903 1054843 1055473 31730 1056080 31064 1051798 1056798 30115 1052673 1055135 1055713 1056098 1054347 31583 1058109 1057378 31590 1053989 29721 1056621 31894 1051793 1057390 30414 1055014 30060 1051435 1055137 31819 1057447 31837 30398 1051509 1053493 1055045 1054810 1054970 1056131 1051728 31826 1053492 31666 105…
human	Australia	2005	H1N1	1	1	26101	26101
human	USA	1957	H2N2	1	1	26199	26199
human	USA	1959	H2N2	1	1	26253	26253
avian_land birds	Italy	2000	H7N1	1	1	26287	26287
avian_domestic birds	Cote dIvoire	2006	H5N1	3	1	26293	26293 26289 26291
avian_waterfowl	USA	1986	H3N2	1	1	26295	26295
avian_waterfowl	USA	2002	H4N8	1	1	26307	26307
avian_waterfowl	USA	1989	H6N2	1	1	26327	26327
avian_waterfowl	USA	2002	H6N6	1	1	26329	26329
avian_waterfowl	USA	2002	H1N6	1	1	26331	26331
avian_waterfowl	USA	2001	H7N3	1	1	26337	26337
avian_waterfowl	USA	2005	H10N8	2	2	26343 26341	26343 26341
environment	USA	2005	H1N1	1	1	26345	26345
human	USA	1958	H2N2	1	1	26369	26369
avian_domestic birds	Italy	1999	H7N1	19	3	1001161 1000969 1001341	1001161 1000969 1000361 1001341 1014726 1014728 26477 26899 26931 1001162 1014727 26815 26479 26933 1000967 1001343 26925 1001342 1001344
avian_domestic birds	Italy	2001	H7N1	2	1	26513	26513 26481
avian_waterfowl	USA	1986	H3N1	1	1	26483	26483
avian_domestic birds	Italy	2000	H7N1	4	2	26903 26511	26903 26511 1021554 26901
avian_waterfowl	Italy	2000	H7N1	2	1	26515	26515 26935
avian_waterfowl	USA	1986	H11N9	1	1	26527	26527
avian_waterfowl	USA	1987	H7N8	1	1	26529	26529
avian_waterfowl	USA	2005	H7N3	1	1	26533	26533
avian_domestic birds	Australia	1994	H7N3	1	1	26817	26817
avian_domestic birds	Australia	1997	H7N4	2	1	26821	26821 26819
avian_land birds	Australia	1997	H7N4	1	1	26823	26823
avian_domestic birds	USA	2005	H7N2	39	5	1001917 1001949 1002021 1002111 26919	1001917 1002021 26919 1001324 1003169 1002174 1002330 26851 1001950 1001949 1001967 1002108 1002110 26921 26849 1002022 1002107 1002172 1003159 1001947 1010932 1001971 1001952 1003157 1001970 1001965 1001955 1001966 1001945 1002123 1002319 1010981 1002324 1002109 1002325 1003161 1002111 1001907 26837
environment	USA	2005	H7N2	34	6	1001962 1002116 1001961 1002121 1001915 26845	1001962 1001961 1002117 1002121 1002170 1002113 1001915 26845 1001913 1002116 26841 1001912 1004176 1002118 1003210 1001914 26843 1002169 26917 1001963 1000942 1002020 1003220 1002173 1003164 26847 1002114 1001958 1001916 1001960 1002119 1002120 1003166 1003165
avian_waterfowl	USA	2005	H7N2	7	4	1002124 1001969 1001956 1002322	1001956 1002322 1001969 1002177 1002175 26855 1002124
avian_domestic birds	Australia	1976	H7N7	1	1	26907	26907
human	USA	2009	H1N1	1307	2	1009544 1006312	1006312 1009544 1004105 1004767 1004449 1007067 1004687 1008269 1004736 1004154 1010215 1005127 1002963 1004094 1005632 1010219 1007033 1004760 1004744 1007023 1004083 1009541 1006307 1006374 1006857 1016809 1005558 1004735 1004372 1006660 1005018 1004781 1004135 1006280 1006283 1006626 1006644 1009755 1006400 1007447 1005646 1008410 1006282 1006625 1067149 1003959 1008455 1006628 1009739 1016848…
human	Japan	2009	H1N1	57	1	1004385	1004385 1005502 1003636 1004404 1005524 1007713 1004406 1014384 1003638 1014380 1005509 1005521 1007312 1004386 1005510 27764 1004434 1003529 1014388 1003637 1005522 1003528 1014389 1014381 1014392 1005520 1014383 1003635 1004391 1004398 1004389 1004399 1003640 1003639 1004401 1005504 1007313 1014382 1004408 1014385 1005431 1004417 1007724 1014379 1004400 1003526 1005500 1005503 1004388 1005501 1…
human	Mexico	2009	H1N1	70	2	1018717 1018690	1018717 1018713 1012534 1018690 1018710 1018724 1018708 1018727 1050885 1003665 1018735 1018704 1004673 1018716 1018693 1018721 1018688 1018715 1018726 1003530 1007054 1004589 1018712 1018718 1004676 1018720 1018730 1018736 1007029 1007028 1018703 1018714 1018722 28500 1003664 1004581 1004595 1018711 1011329 1018723 1018728 1004457 1018702 1004672 1018691 1018729 1003610 1004675 1007057 27767 100…
human	India	2009	H1N1	2	1	27833	27833 1043117
swine	USA	2002	H3N2	1	1	27855	27855
swine	USA	2003	H3N2	13	10	27856 1020873 29022 1020863 1020865 1008821 1020864 1020733 1020729 1020731	27856 1020873 29022 1020863 1020868 1020862 1020865 1020872 1008821 1020864 1020733 1020729 1020731
human	Taiwan	2009	H1N1	24	2	1010686 1012119	1012119 1068831 1012116 1010686 27883 1012114 1068866 1012117 1012120 1068867 1012121 1012111 1012118 1068832 1068830 1068841 1068872 1012112 1012109 1068833 1068842 1012110 1012113 1012115
swine	USA	2009	H1N1	18	11	27919 1020661 1020665 1020657 1020664 1011478 1011486 1020655 1020667 1020719 1020666	27919 1020661 1020657 1020664 1020665 1011478 29009 27918 1011486 1020887 1006776 1011477 1020719 1020656 1009300 1020667 1020655 1020666
human	USA	2009	H3N2	195	1	1007596	1007596 1007719 1007609 1007667 1007632 1007620 1007670 1010284 1007603 1007617 1007721 1007592 1007636 1006543 1007631 1007619 1010481 1010745 1007613 1007647 1007651 1022507 1007600 1007656 1007722 1010486 1007649 1004628 1007608 1010287 1006542 1010743 1009800 1004649 1007720 1007584 1004642 1007611 1007673 1022512 1007077 1007381 1007723 1006540 1007646 1010482 1007491 1007486 1007490 1007072…
human	China	2009	H1N1	62	2	1007112 1004065	1007112 1004240 1003578 1004397 1012224 1012227 1012230 1014671 1012225 1004402 1007759 1010447 1004065 1010448 1012223 1004605 27945 1004416 1012218 1012221 1002971 1019117 1008971 1004428 1003619 1012217 1012215 1003743 1003577 1007519 1016686 1012228 1012216 1006921 1003484 1012226 1012219 1012266 1004393 1010446 1008970 1003787 1004396 1003602 1003556 1002954 1004392 1012222 28407 1012229 100…
avian_waterfowl	Egypt	2007	H5N1	1	1	27988	27988
human	Thailand	2010	H1N1	112	1	1026493	1026493 1011125 1011362 1011359 1011142 1015512 1011106 1011109 1023412 1011149 1011161 1011130 1011102 1010628 1011158 1015518 1023405 1011138 1026489 1011129 1011154 1011368 1032212 1032202 1010262 1011108 1011365 1011105 1032144 1032170 1007917 1026488 1011139 1010180 1032143 1011126 1032162 1032201 1010259 1007902 1011101 1011134 1011140 1032218 1007890 1011131 1011363 1032169 1011143 1011364…
avian_waterfowl	China	2008	H6N6	1	1	28006	28006
human	China	2011	H1N1	2	2	1019500 28016	1019500 28016
human	USA	2011	H1N1	77	4	1015526 1017547 1015499 28119	1015526 1012776 1017556 1057140 28119 1017539 1017531 1016111 1012775 1016123 1016119 1017538 1012774 1017548 1057146 1012778 1017561 1022018 1017536 1022025 1057151 1012772 1016117 1016115 1057155 1017555 1010565 1016109 1023401 1017537 1010627 1022031 1012771 1023417 1011759 1057154 1057156 1017540 1016112 1057153 1022030 1057141 1057144 1057139 1057142 1017549 1017560 1017558 1017547 1057149 1…
swine	USA	2010	H3N2	69	25	28298 28452 1016505 1015700 1020797 28487 1020721 28392 1012594 1012761 28191 28391 28334 1012762 1026583 28450 1020777 28337 1009764 1012090 28360 28300 28357 1020556 1020669	28298 28452 1016505 1015700 1015682 1020797 28449 28487 28392 1015693 1012594 1020721 1015703 1012761 1015702 28191 28391 1015688 28486 1015704 28334 1012762 1015709 1021416 1015684 1026583 28450 1020777 1015701 1012596 1015679 1012760 1015697 28337 1009764 1015694 1015707 1015706 1015690 1020671 1012595 1015683 28336 1015687 28335 1015686 1015691 1015699 1015692 1015685 28485 1012090 28360 10156…
human	Cambodia	2008	H5N1	1	1	28202	28202
avian_domestic birds	China	2009	H9N2	20	19	28208 1026325 1026935 1026353 1033376 1025759 1026347 1010083 1015881 1026334 1026934 1026936 1033368 1007366 1026328 1025760 1026933 1015877 1025761	28208 1026325 1026935 1026353 1033376 1025759 1026347 1010083 1015881 1026334 1026934 1026936 1033368 1010082 1007366 1026328 1025760 1026933 1015877 1025761
avian_domestic birds	China	2010	H9N2	32	26	1026332 1025773 1025764 1026352 1024822 28210 1026333 1028396 1025772 1025768 1025766 1031157 1026343 1026962 1028399 1028401 1026964 1026349 1025770 1025767 1010331 1025765 1026963 1015873 1024821 1026350	1026332 1025773 1025764 1026352 1024822 28210 1026333 1028396 1025772 1025768 1025766 1031157 1026343 1026962 1028399 1015876 1028401 1025763 1025769 1026349 1026964 1025770 1025767 1025774 1010331 1015874 1025765 1026963 1015873 1024821 1025771 1026350
avian_waterfowl	Canada	2007	H3N8	52	15	28225 28219 1012007 1011990 1015418 1015402 1011994 1011998 1014460 1014453 1015390 1015424 1015428 1012009 1012004	1012007 1015418 1015402 1014460 1014453 1014458 1015424 1015428 1014451 1014462 1015417 1015422 1014457 28225 1014461 28219 1011990 1015412 1011994 1011998 1014446 1012003 1014454 1011992 1014447 1014445 1011995 1012004 1014452 1015353 1015389 1015409 1014449 1015427 1015416 1011997 1014459 1015390 1011991 1015405 1014430 1011989 1015414 1014448 1014444 1015406 1012008 1014456 1015415 1014455 101…
avian_waterfowl	Canada	1994	H3N8	3	3	1011877 1011878 28229	1011877 28229 1011878
avian_shorebirds	USA	1994	H3N8	16	6	1011867 1011865 1011870 1011855 1011876 1011858	1011867 1011865 1011870 1011859 1011862 1011855 1011863 1011872 1011876 1011858 28239 1011869 1011875 1011866 1011860 1011871
avian_shorebirds	USA	1990	H3N6	4	3	1011829 28252 1011827	1011829 1011828 28252 1011827
avian_shorebirds	USA	1999	H3N8	9	3	1011925 1011922 1011912	1011922 1011925 1011927 28261 1011924 1011906 1011908 1011911 1011912
avian_waterfowl	Japan	2002	H5N3	1	1	28272	28272
human	USA	2011	H3N2	107	7	1028380 1012728 1012706 1057065 1017569 1012235 1022027	1012728 1012706 1022023 1017569 1057052 1012716 1057064 1010420 1057060 1022024 1010473 1012717 1012709 1022014 1021998 1022019 1012724 1012729 1016114 1057061 1016110 1016126 1021995 1012703 1012727 1057053 1012705 1010433 1022013 1012735 1022001 1016120 1014672 1057059 1012736 1057050 1022021 1016116 1012235 28274 1012704 1022028 1057062 1057063 1012712 1012718 1022012 1057049 1022000 1012722 1…
swine	USA	2009	H3N2	44	8	1015662 1029605 1020663 1020772 1020658 28299 1029601 1009867	1015662 1015660 1015668 1015656 1015659 1015658 1029605 1015671 1015661 1015666 1015669 1020658 1020772 1015648 1015655 1015678 1015649 1015651 1015674 1015663 1015667 1015676 1015664 1015673 28299 1029600 1029603 1029601 1009867 1015652 1011464 1020663 1015647 1015665 1015646 1015672 1015650 1020770 1015675 1015670 1015677 1015653 1015654 1015657
avian_waterfowl	China	2010	H6N6	19	15	1024938 1012053 1012052 1024948 1024934 1012049 1024945 1024936 1024946 1024951 1024950 1044873 1024952 28303 1024949	1012053 1012052 1024934 1024945 1012051 28303 1024938 1024948 1012049 1012050 1024946 1012651 1012652 1024952 1024949 1024936 1024951 1024950 1044873
human	United Kingdom	2003	H3N2	76	3	1012690 28312 1012693	28312 28327 28331 28316 1012676 1012699 1012677 1012666 1012686 1012693 1012675 1012672 1012654 28314 28323 1012685 1012663 1012674 28309 28315 1012682 28328 1012684 1012658 1012697 1012700 1012664 28317 1012694 28313 1012655 28320 28307 28319 1012695 1012696 1012673 1012680 28305 1012698 1012679 1012692 1012660 1012671 1012670 1012681 1012665 28306 1012689 28318 28322 28324 1012662 28311 1012687…
swine	USA	2010	H1N1	25	9	1020720 1028051 28345 1017020 1020673 1027937 1027974 1028047 1027940	1020720 1028051 1027937 1020774 1027940 1028533 1020798 1020673 1027974 1028047 1028532 1020668 1020775 1017020 1028531 1020802 1027986 1020675 1028362 28345 1027939 1011474 1027936 1014347 1020722
avian_domestic birds	France	2009	H6N1	2	1	1013442	1013442 28346
avian_domestic birds	China	2008	H9N2	21	17	28356 1007342 1025758 1025755 1026403 1015871 1025754 1014157 1028564 1026938 1026941 1025757 1026940 1026937 1028400 1015879 1026939	1025755 1026941 1026940 28356 1007342 1005654 1015875 1007341 1007340 1026937 1028400 1015879 1026939 1025758 1014157 1026938 1025757 1026403 1028564 1015871 1025754
swine	USA	2011	H3N2	89	24	28364 1012096 1012589 1014624 1015712 1012588 28478 1012094 1014627 1020690 1018757 28699 1044827 1044824 1044756 28570 28571 1014621 1018768 1040148 1012597 1012765 1012758 1020684	1012588 1015712 1014620 28478 1015711 1015716 1015748 1015726 28699 28479 1014621 1015714 1015717 1018768 1015763 1015722 28528 1040148 1018399 28364 1015715 1012096 1014624 1015753 1018402 1015759 1020690 1018758 1044827 1044824 1044756 1015723 1012590 1015758 1015720 1018405 1018408 1015751 1014626 1012089 1029610 1015756 1015754 28523 28522 1012094 1015760 1014623 1014627 28746 1018757 28481 2…
human	Malaysia	2009	H1N1	31	3	28371 1013740 1013733	1013740 1013742 1013743 1013752 1013763 1013733 1013741 1013738 1013739 1013756 1013750 28367 1013747 1013736 1013762 1013760 1013758 1013757 1013746 1013748 1013755 1013737 28371 1013744 1013754 1013745 1013759 1013753 1013749 1013751 1013761
swine	USA	2011	H1N2	117	19	1024836 1028045 1020693 1015766 1020689 1044754 1020694 1020688 1028060 1027998 1018406 1020724 1029555 28743 1028361 1028040 1029556 1020687 1027975	1024836 1028045 1015766 1020689 1020694 1028052 1015785 28401 1027987 1029606 1015761 1018495 1028043 1015772 1018397 1020678 1015773 1020683 1015752 1015778 1015768 1018398 1022193 1020687 1015771 1015735 1027975 1015730 1015780 1015727 1044754 1028526 1028060 1020680 1044763 1027998 28751 1028063 1015782 1029609 1028062 1044769 1044761 1044760 1016778 1015740 1020724 1028071 28400 1028067 10157…
swine	USA	2011	H1N1	46	30	1011575 1020723 1028013 1044762 1027980 28747 1029608 1017023 1028054 1021615 1028049 1027872 28405 1027868 1028036 1025628 1020808 28750 1020692 1027869 1010338 1020686 1028050 1024834 28404 1028041 1025586 1028072 1029554 1027992	1011575 1020723 1028013 1044762 1011576 1027980 28747 1029608 1017023 1028054 1021615 1028049 1028035 1027872 28405 1028061 28403 1027868 28402 1028036 1025628 1020808 28750 1020692 28752 1027869 1010338 1028073 1044750 1020686 1028050 1044751 1024834 1028068 28404 1027871 1028041 1028044 1028046 1044825 1025586 1028072 1029554 1027992 1028038 1068284
swine	Germany	2004	H1N2	6	3	1065101 1065102 1065100	1065101 1065102 1065103 1065100 28425 1065104
swine	Germany	2003	H3N2	2	2	1004316 28427	1004316 28427
avian_waterfowl	China	2005	H11N9	1	1	28432	28432
swine	China	2009	H1N1	18	3	1011526 1007005 1010442	1007005 1011526 1007002 1011500 1011501 1010442 1011527 1012251 1011505 1010443 1007001 1007004 1011521 1026077 1009664 28437 1013943 1010441
avian_waterfowl	India	2008	H5N1	2	1	28443	28443 1009275
human	Singapore	2011	H1N1	53	3	1014340 1014339 1028897	1014340 1014339 1028865 1028893 1014345 1028884 1028862 1028858 1028873 1014328 1014344 1028861 1028905 28456 1028903 1028877 1014341 1028904 28457 1028869 1028907 1014327 1028895 1014324 1028902 28459 1014336 1014338 1028880 1028896 1028870 1028886 1028867 1014331 1028868 1028885 1014333 1014337 1014342 1014334 1014335 1014329 1014326 1028900 1014330 1028860 1014343 1028878 1028892 28454 28453 1…
avian_domestic birds	Canada	2009	H1N1	2	1	1007322	1007322 28505
avian_waterfowl	Canada	2007	H4N6	42	13	1015372 1012005 1015352 1015423 1004237 1015366 1015393 1012002 1011999 1014443 1015358 1015408 1012000	1015372 1015394 1012005 1015352 1004237 1015396 1015366 1015400 1015361 28510 1012002 1015375 1015362 1014472 1015408 1015357 1014473 1015423 1015371 1014474 1014471 1015364 1015419 1011999 1012000 1015429 1015401 1015404 1011993 1014463 1015397 1015363 1015393 1014443 1015398 1015365 28511 1015399 1015403 1015358 1015369 1015411
avian_domestic birds	Egypt	2011	H9N2	3	2	28517 1015024	28517 1015024 1020977
swine	USA	2012	H3N2	149	31	1021476 1016915 28702 1044853 1021611 1044871 1021481 1026363 28548 1018371 1044833 1031748 28525 1021612 28550 1018774 1019161 1016771 28809 1018372 1044794 1018793 28551 1017037 1044771 1014095 1021477 1018377 1015890 28703 1017029	1016915 1019082 1044853 1014866 1044871 1018741 28548 1044812 1018371 1044833 28552 1021612 1018774 1017513 1044806 1044816 1044794 1044857 1018381 1044852 1014977 1014980 1017509 1044832 1017491 28551 1044823 1044771 1014865 1014854 1044770 1044860 1018794 1015890 1017029 1018393 1015212 1014856 28553 1019084 1044818 1021610 1017516 1031748 28525 1017508 1044851 1044820 1044847 28549 1015211 104…
human	Singapore	2010	H1N1	106	1	1014506	1014506 1014539 1014520 1028759 1028730 1028840 1014501 1028919 1014513 1028720 1028740 1028831 1014507 1014559 1014630 1014509 1014636 1014542 1028825 1028842 1014514 1028744 1028822 1028750 1028733 1028928 1028757 1014503 1028820 1028828 1014519 1014554 1028911 1028824 1028762 1028737 1028731 1014500 1014533 1028826 1014540 1028832 1028909 1014536 1028923 1014560 1028906 1014552 1014517 1028748…
avian_domestic birds	Mexico	2012	H7N3	1	1	28540	28540
swine	South Korea	2009	H1N2	2	2	28546 1014753	28546 1014753
swine	United Kingdom	2000	H1N1	1	1	28547	28547
avian_domestic birds	Japan	2011	H5N1	17	1	1014879	1014879 28555 1014880 28557 1014881 1014882 1014885 1014894 1014887 1014889 1014883 1014878 1014888 1014890 1014891 1014892 1014884
swine	United Kingdom	2001	H1N2	1	1	28567	28567
avian_waterfowl	Canada	1976	H12N5	1	1	28583	28583
swine	USA	2012	H1N2	42	22	1039069 1044845 1021482 28815 1018380 1015208 1017515 1016156 1018373 1021417 1018376 1022192 28819 28585 1018394 1018785 1018383 1039062 28816 28817 1026365 1018386	1039069 1044845 28815 1021482 1018380 1044844 1015208 1017515 1017514 1016156 1018373 1017511 1044867 1018786 1021417 1017510 1044842 1018376 1022192 28587 28585 28819 1018394 1044834 1044836 1017504 1018785 1021450 1044869 1019164 1018383 1039062 1044868 28816 28817 1039051 1016775 1017505 1026365 1018386 1044843 1021604
avian_domestic birds	China	2008	H5N1	3	3	1004812 1013973 28696	1004812 1013973 28696
avian_waterfowl	South Korea	2009	H5N1	2	1	28698	28698 28697
swine	USA	2012	H1N1	58	21	1018392 1029641 1018787 1016773 28753 1044858 1029594 1039067 1021475 1015889 1014096 1018388 1039048 1025589 1019155 1016774 1021473 1044862 28818 1018375 28824	1018392 1029641 1018787 1016773 28753 1044799 1044858 28820 1029594 1039067 1044800 1044797 1018389 1021475 1015889 1014096 1044777 1039065 1018388 1039048 1044837 1025589 1019155 1044778 1039056 1016774 1021473 1044864 1044796 1044850 1014097 1039052 1044786 1020860 1044840 1044841 28821 1044801 1044862 1044870 1018788 1044785 28818 1044784 1044863 1018375 1018379 1019162 1039045 1044791 1044793…
avian_waterfowl	Italy	2005	H5N1	1	1	28863	28863
human	Singapore	2009	H3N2	39	1	28891	28891 1014685 1025650 28893 1025639 28866 1018340 28922 1025647 1018339 1025634 1025640 28865 1018341 28867 1025641 1014700 1025649 1025651 1014699 1025638 28864 1025646 1025635 28892 28894 1018315 1025643 1014698 1025642 1018342 1018313 28868 28890 1014683 1025637 28920 1018316 28935
human	Singapore	2011	H3N2	73	2	1025702 1025685	1025702 28933 1018356 1018331 1025685 28875 1025686 1025688 1018363 28871 1018354 1014695 1025701 28907 28885 28912 1014697 28883 28872 28910 28916 1018325 28877 28930 1018366 1025699 28905 1050655 1018322 28902 1014712 28874 28940 28934 28880 1014694 28929 28873 1025692 1025695 28915 1018357 28881 28876 28918 1018368 1018321 1025689 1025693 28878 1018364 1025698 28882 28932 1018352 28913 1014693…
human	Singapore	2010	H3N2	52	2	28898 1014706	28898 1014706 1025659 28927 1018346 1025667 1025677 28900 28924 1014688 1025676 1014687 1018348 1014707 1025662 1025654 28897 1025655 1025656 1025675 1025664 1025663 1025674 1014690 28928 28925 1018345 1025666 1025665 28926 28896 1025657 1018347 1025661 1025670 1025681 1025658 1025673 1025652 1025679 1025684 1014702 1025672 1014704 1014691 1025678 1025660 1025669 1014705 1014708 1025682 1025680
human	China	2013	H7N9	34	3	1040404 1021499 1024970	1040404 1021431 1025630 1019509 1018255 1019510 1021433 29108 1025631 1021434 1017574 1021430 1018265 1021499 1021429 1018820 1018798 28948 1018797 1026042 1021432 1025632 1017016 1024973 1036644 1021428 1019508 1019087 1021511 1028033 1021435 1021427 1024970 1021426
avian_waterfowl	USA	1985	H1N1	1	1	28949	28949
avian_waterfowl	Canada	2005	H1N1	7	3	1016455 1016453 28953	1016455 28951 28953 1016453 1016454 1016452 1019183
human	USA	2012	H1N1	65	7	1019153 1023413 1022933 1023437 1019190 1023270 1057158	1023413 1023435 28958 28979 1023438 1057164 1057178 1022933 1023437 28981 1057180 1019190 1024444 28956 1019152 1057161 1057176 1057158 28980 28957 1057157 28985 28970 28959 1057170 1016203 1057177 1057169 1023436 1024471 28972 1017589 1022976 1017593 1057159 28968 1057163 1057166 1057168 1057171 28967 1057174 1023270 1057173 1014736 1019154 1022967 28960 1019153 1057179 28971 28991 1057181 28986…
swine	China	2011	H1N1	74	17	1012745 1040228 1025049 1025013 1025046 1025086 1066758 1066775 1066747 1066754 1015031 28992 1066759 1066734 1040232 1033791 1025079	1025049 1025013 1040228 1025046 1025086 1012747 1040231 1066754 1066759 28992 1025092 1025050 1066734 1066735 1025095 1025097 1025009 1012742 1024995 1024987 1033791 1040247 1010435 1012740 1025006 1025091 1066758 1066775 1010436 1025007 1025090 1066745 1019499 1024991 1012743 28993 1040250 1025071 1040225 1025005 1066739 1025094 1025096 1024990 1066737 1025008 1012741 1012746 1025067 1040224 102…
swine	USA	2004	H1N2	4	2	1011469 29002	1011469 29002 1020600 1020737
swine	USA	2008	H1N1	20	13	1011468 29007 1020654 1011465 1011487 1020646 1011494 1020650 1020651 1012640 1020644 1020652 1011475	1020654 1011494 1011467 29007 1020646 29011 1020652 1012640 1011485 1011465 1020644 1011476 1020653 1020649 1011468 1011487 1020650 1020651 1011475 1020648
swine	Canada	2007	H1N1	2	1	29008	29008 1020704
swine	USA	2006	H1N1	16	11	1020786 1020758 1020611 1011493 1020609 1011492 1020762 1020619 1020614 1020717 1020610	1020786 1020758 1020611 1020609 1011493 1020618 1011492 1020762 1020619 1027983 1011470 1020614 1020717 1020610 1020620 29010
swine	Mexico	2011	H3N2	7	3	29013 1020715 1051022	29013 1051019 1020715 1051023 1051022 1020814 1020714
swine	USA	2005	H3N2	12	4	1020607 1020898 1020753 1020603	1020607 1020602 1011484 1020603 1020606 1011495 1020605 1020751 1011463 29014 1020898 1020753
swine	USA	2009	H1N2	29	7	1020659 1015641 1020889 1020769 1009301 1020773 29015	1020659 1015641 1020769 1015638 1015633 1015640 1015629 1009301 29015 1015636 1015635 1015639 1015630 1015643 1015644 1015627 1020888 1020773 1020660 1015631 1020662 1015634 1015632 1015645 1015642 1015637 1015628 1020889 1020771
swine	Canada	2005	H3N2	5	1	1020695	1020695 29016 1020696 1020697 1020698
swine	USA	2003	H1N1	18	12	1020874 1011481 1020778 1008818 1020870 1020730 1008819 1020871 1020732 1020866 1020867 1020869	1020866 1020874 29017 1011481 1008818 1020778 1020870 1020730 1008813 1020871 1020906 29018 1020732 1008816 1020861 1008819 1020867 1020869
swine	USA	2005	H1N1	19	13	1020750 1028010 1020881 1020757 1020749 29019 1020752 1020608 1020882 1020886 1020885 1020816 1011490	1020750 1020604 1020752 1020608 1020882 1028010 1020757 1020749 29019 1020754 1020885 1020884 1020756 1020886 1020816 1011490 1020881 1020755 1020785
swine	Canada	2009	H1N1	10	3	1010591 1020892 1010622	1010591 1020892 1010590 1010649 1010561 1010563 1010622 1010650 1010624 29020
swine	Canada	2010	H1N1	2	1	29021	29021 1020894
avian_land birds	China	2013	H7N9	8	3	1018683 1024867 1024866	1024867 1018683 1024866 1018685 1018684 29107 1018686 1018682
human	USA	2014	H3N2	373	7	1030188 1030227 1029932 1030071 1030226 1029889 1029864	1030188 1030253 1038006 1030071 1037978 1029889 1041917 1029952 1030226 1030239 1029864 1030057 1029838 1029902 1027961 1037977 1030268 1029833 1029982 1030013 1032596 1030068 1029991 1027962 1029830 1030111 1030133 1029957 1029914 1030052 1038049 1029852 1038011 1030150 1030212 1030224 1037972 1029826 1029917 1030203 1030060 1041930 1029961 1037982 1029974 1038002 1029943 1030183 1030088 1029995…
human	Thailand	2006	H5N1	6	1	31030	31030 31029 31031 1028438 29115 31028
human	Canada	2005	H3N2	4	1	29138	29138 1029465 1029471 1029472
human	USA	2014	H1N1	134	3	1026004 1060117 29142	29142 1025998 1026004 1026009 1039726 1060117 1025988 1060087 1060100 29262 1025978 1025989 1060088 1026002 1025982 1060105 1025991 1026008 1060115 1026027 1026003 1026038 1025995 1025980 1026036 1060102 1025986 1060108 1060129 1025994 1029800 1026020 1060097 1060120 1026030 1026031 1026018 1026014 1025992 1026005 1060096 1060131 1060125 29263 1026025 1026013 1060114 1060127 1026029 1029772 10260…
human	USA	2015	H1N1	186	3	1034325 1032047 1029818	1034325 1034394 1032047 1034373 1034375 1039223 29176 1034262 1034517 29276 1032049 1034268 1029777 1032251 1032050 1034286 1032074 1034347 1034370 29280 1034378 1034328 1034345 1034374 29178 1034278 1032052 1032054 1029793 1032062 1034266 1034407 1038561 1034413 1034310 1034411 1034468 1032267 1034315 1034334 1034452 1029818 1034287 1034324 1029804 1029792 1034342 1034492 1034390 1039222 29269 1…
human	USA	2015	H3N2	753	6	1034177 1030536 1029676 1030579 1035020 1029704	1034177 1030579 1032312 1032301 1030495 1032360 1032459 1032380 29192 29237 1038014 1030702 1029687 1032495 1032517 1030516 1032300 1032422 29188 1032332 1032307 1030359 1038021 1029685 1030628 1029702 1029689 1030663 1030666 1030685 1032532 1030375 1034848 1034944 1030541 1032331 29312 1029676 1035019 1032454 1032336 1029693 1030644 1030568 1029748 1029718 1029703 1030608 1038025 1030536 1034871…
human	USA	2016	H1N1	911	5	1036034 1034481 1043249 1036025 1035417	1036034 1038563 1035617 1038596 1035558 1035883 1038579 1034486 1048830 1035598 1035912 1034430 1034403 1035444 1035937 1038204 1038535 1038199 1036053 1038253 1034416 1035403 1035584 1035451 1035682 1040330 1035665 1048837 1036057 1040825 1035736 1038577 1038127 1035726 1039014 1035561 1044238 1048828 1035840 1035484 1036061 1039013 1036068 1035655 1035957 1035825 1040094 1034398 1038614 1034476…
human	USA	2016	H3N2	1128	9	1039892 1043246 1038458 1043248 1039624 1048778 1035079 1035389 1040841	1039892 1039607 1040048 1040347 1040534 1039110 1042916 1048778 1040461 1040844 1038454 29381 1035389 1038306 1035232 1039634 1039912 1040327 1040624 1035297 1040622 1041033 1038360 1035236 1042862 1039908 1035168 1040545 1040959 1039650 1039906 1035214 1043295 1040889 1038471 1038303 1039624 1040350 1039951 1039690 1039633 1039606 1041015 1043291 1038484 1040354 1040426 1040351 1040336 1035233 1…
human	USA	2017	H1N1	500	6	1042977 1046292 1047081 1046646 1046641 1043734	1042977 1047081 1048530 1050649 1051625 1046070 1044990 1041182 1049460 1051620 1049180 1046414 1050621 1043443 1051525 1045010 29538 1049445 1050269 1043102 1050615 29805 1040985 1042478 1043026 1051596 29558 1049437 1041981 1048469 1042484 1046077 1049798 1049170 1051612 1042503 1041099 1045311 1049694 1043459 1043088 1043506 1043745 1042417 1050648 1041103 1043666 1050599 1046326 1046048 10505…
human	USA	2017	H3N2	1843	11	1043189 1042490 1041806 1047505 1051780 1046664 1043067 1054760 1055486 1051963 1046076	1047505 1051780 1044664 1049191 1046664 1045385 1050534 1041372 1042549 1044068 1043652 1049172 1041806 1043200 1051359 1051981 1054760 1048177 1049414 1043672 1044089 1043189 1049024 1046086 1041995 1046423 1052646 1050517 1043708 1041787 1046318 1048525 1041745 1042961 1042645 1043473 1044056 1049211 1043581 1047149 1048204 1042550 1050577 1046308 1049100 1046679 1051963 1041810 1050283 1051165…
avian_waterfowl	Japan	2017	H5N6	28	3	1052961 1046119 1048962	1046119 1046120 1048962 1048960 1049283 1048647 1052961 1048949 1048956 1048952 1048959 1049838 1048649 1048953 1046353 29566 1048955 1046355 1048958 1048644 1048961 1048954 1046344 1048951 1049281 1048963 1048643 1048957
avian_domestic birds	Egypt	2015	H5N1	2	1	29568	29568 29573
avian_domestic birds	Egypt	2014	H5N1	4	2	29569 1028701	29569 1027972 1028701 1028702
avian_waterfowl	Egypt	2015	H5N1	4	1	29570	29570 29571 29575 29574
avian_land birds	Belgium	2017	H5N8	1	1	29591	29591
swine	USA	2017	H1N1	88	26	1043109 1045512 1049844 1055528 1044910 1044312 1046571 1055599 1045505 1045517 1049640 1049854 30922 1044913 30863 1046855 1044915 1049629 1047056 29600 1049626 1046841 1049857 1047063 1044917 1049634	1055528 30875 1044910 30891 1055599 1045505 1055519 1055560 1055557 30888 30876 1055648 30920 1055555 1055627 30898 1049620 1046363 30894 1044917 1055646 1043109 1045512 1044312 1046571 30922 1045516 1055556 1055518 30928 30863 1047054 1044915 30927 1047056 30899 1047061 29600 1049626 1046362 1055520 30929 30889 1055549 1045514 1046570 1049844 30905 30900 1055637 1046853 1055665 1046855 1049629 1…
avian_shorebirds	China	2014	H9N7	1	1	29603	29603
swine	USA	2017	H3N2	224	20	30881 1046594 1046847 1046860 1049847 1049636 1049853 1047051 1049845 29630 1044908 1046840 1044907 1049630 1044741 1047062 1046195 30943 1049639 1049616	30881 1046594 1055623 1046847 30860 1046860 1055643 30858 1055634 1047051 30866 1046364 30864 1055624 1055661 1046004 30909 1055569 1055554 30868 30917 1055581 1055534 1046576 1055607 30879 30939 1055619 1055659 30926 1044919 1055642 1055609 1055553 1055675 1055546 1050925 1055635 1055550 30945 30880 1047053 1055531 1055523 1055582 30934 1055579 1055610 1055567 1046862 1055620 1055851 1055535 105…
avian_waterfowl	USA	2015	H5N2	34	11	1031560 1041522 1053575 1053567 1040209 1053545 1041523 1053517 1053514 1053563 1053515	1031560 29638 1031554 1031537 1031565 1053575 1053545 1050337 1031556 1053514 1053515 29639 1031563 1041523 1053517 1031553 1031562 1053563 1031555 1050343 1031564 1031567 1037926 1031552 1031559 1031551 29640 1041522 1050344 1053567 1040209 1031558 1031561 1031539
avian_domestic birds	USA	2015	H5N2	215	1	1050412	1050412 1034796 1050386 1050463 1050330 29658 1028376 1050354 1050457 29652 29642 1050387 1029655 29651 1049316 1050323 1050380 1050436 1050376 1050462 1028556 1050307 1050313 1050469 1029652 1050325 1050445 1050311 1050365 1050394 1050308 1028058 1050426 1029660 1050335 1050389 1029657 1050434 1050430 1050468 1050348 1050464 1050361 1050358 1050383 1050472 1028377 1050419 1050427 1050435 1050319…
avian_domestic birds	China	2015	H7N9	30	15	1050013 1046914 1046967 1046959 1050014 1046956 1046925 1046963 1046919 1046921 1046960 1046920 1046930 1040102 1046955	1050013 1046956 1050014 1050012 1050024 1046960 1040102 1031490 1050022 1046957 29690 1031491 1046919 1046921 1046920 1046955 1046958 1050020 1046967 1046959 1046925 1046963 1050017 1050023 1046952 1046914 1050011 1046930 1046934 1050021
canine	USA	2017	H3N2	16	2	1052520 1053013	1052520 1053015 1053013 1052521 1052519 1052522 1052525 1052518 1052523 1052526 1052524 1052528 1052529 1052527 29705 1053014
avian_waterfowl	Japan	2016	H5N6	40	2	1039744 1048642	1039744 1049834 1046349 1048642 29709 1046347 1049836 1046346 1039847 1046340 1046336 1055499 1046354 1049284 1046339 1046348 1046338 1046350 1046351 1049837 1050657 1048436 1039742 1046335 1039741 1049832 1055500 1046008 1055504 1055503 1048435 1044317 1050658 1055498 1046342 1046345 1046341 1055501 1055502 1048948
avian_shorebirds	Chile	2016	H3N8	2	1	29748	29748 29749
avian_shorebirds	Chile	2016	H13N9	30	4	29849 29856 1053125 1053127	1053127 29853 29855 29849 1053163 1053139 1053159 1053169 29854 1053149 1053135 29852 1053133 1053158 1053173 29850 1053141 1053174 1053162 1053124 1053168 29856 1053125 29848 29750 29857 1053151 29858 1053161 29851
avian_waterfowl	China	2014	H6N6	2	2	1033779 29819	1033779 29819
avian_waterfowl	Mongolia	2017	H7N3	6	1	30125	30125 29822 1059401 1059402 30124 30126
avian_shorebirds	Chile	2016	H6N2	3	2	29847 31254	31254 29847 31253
human	China	2017	H7N9	6	4	1042280 1041955 29908 1043118	1042280 29908 1041955 1043118 1042281 1048766
avian_domestic birds	China	2017	H7N9	59	18	31150 32097 31134 1046940 32098 1046936 32105 1048386 1050030 1052972 1046935 31140 32110 1050036 1046938 1050041 31146 31136	31134 31149 32098 1046940 32104 32105 1050033 1048386 31133 1046938 31142 31139 1046361 31143 31150 1050037 31135 31141 31145 1050743 31151 31158 1046926 1052972 1046935 1048387 32110 31137 1050035 1050041 31147 31138 32106 1044989 31152 1050030 31144 32101 1046360 31160 1050036 32103 1046936 31146 31136 32102 29917 32097 1050038 32108 31148 1060764 1046927 1050040 1050039 1046939 31140 31109 321…
avian_land birds	China	2015	H9N2	2	2	29920 29919	29920 29919
avian_land birds	China	2014	H9N2	9	7	32286 29925 1031380 29921 32287 29922 29924	32286 29925 1031380 1031379 29923 29921 32287 29922 29924
human	Bahrain	2018	H3N2	4	2	29985 1058561	29985 29986 29984 1058561
avian_shorebirds	Chile	2016	H16N3	7	2	31252 1053176	1053176 31252 30141 31249 31250 30142 31251
human	Japan	2017	H1N1	3	1	30168	30168 1048424 30167
human	Japan	2018	H1N1	3	2	1054720 30169	1054720 30169 1054722
human	Japan	2018	H3N2	14	5	1054955 30175 1054957 1054719 1056546	1054955 30175 30170 30172 1054957 1055448 1054719 1056546 31671 1054954 1054956 1054953 1054721 1054718
human	Taiwan	2017	H3N2	9	2	30177 30181	30177 30181 30182 30183 30179 31021 31022 30178 30180
human	Mexico	2017	H3N2	1	1	30192	30192
human	Nicaragua	2017	H3N2	100	2	1049880 30380	1049880 30380 1049934 1049945 30360 1049900 1049903 1049890 1049905 1049926 1049940 1049898 30365 30362 30369 1049948 1049927 1049901 1049933 1049919 30375 30376 30847 30361 1049915 30350 1049928 1049882 1049889 1049891 1049930 1049944 30853 1049884 1049911 1049942 1049929 1049937 1049899 1049931 1049892 1049908 1049881 1049895 30368 1049896 1049887 1049907 1049904 1049913 30371 1049932 1049909 1…
human	Nicaragua	2016	H3N2	72	2	1048379 1048336	1048379 1048374 1048378 1048322 1048336 1048346 1048357 1048345 1048359 1056686 1045848 1048353 1048343 1048354 30355 1048347 1048366 1048382 1048344 1048349 1048329 1045849 1045847 1048348 1045850 1048333 1048358 1048372 1048335 1048355 1048356 1048367 1048373 1048360 1045851 1048325 1048332 1048338 1048350 1048328 1048363 1048364 1048376 1048327 1048361 1048381 1048337 1048362 1048330 1048326 1…
avian_waterfowl	Argentina	2016	H4N6	1	1	30623	30623
avian_waterfowl	Argentina	2011	H4N6	2	1	30678	30678 30624
avian_waterfowl	Chile	2016	H4N2	1	1	30625	30625
avian_waterfowl	Chile	2016	H12N5	2	1	30627	30627 30626
avian_waterfowl	Chile	2016	H7N3	1	1	30628	30628
avian_waterfowl	Chile	2016	H1N1	1	1	30629	30629
avian_waterfowl	Argentina	2016	H6N2	1	1	30630	30630
avian_shorebirds	Chile	2016	H13N2	13	2	1053177 1053118	1053177 30633 1053118 31255 30632 31107 1050683 1053138 1053154 1053167 1053143 1053145 1053142
avian_waterfowl	Chile	2016	H6N8	2	2	31354 30635	31354 30635
avian_domestic birds	USA	2018	H7N3	4	1	1060969	1060969 30642 1060979 1060970
swine	USA	2018	H1N2	91	4	1063579 1060973 1057896 30650	1060973 1057896 30676 1056871 1063597 1063609 1056893 1056886 30652 1063584 1063598 1063568 1063578 1063571 30648 1056868 1061061 30653 1063576 1060972 1057893 1063603 1056910 1063607 1061069 1056906 1063592 1056874 1063601 1063579 1063590 1063599 30675 1056889 1057892 1061064 1056908 1063573 1063604 1061068 1063570 1057897 1057894 1063596 1056864 1063565 1063605 1056894 1063608 1057891 1056879 1…
swine	USA	2018	H3N2	14	5	1050956 1052311 30659 1061063 30651	1050956 1052311 30659 1061063 1052310 30658 1061062 1052315 1052314 30660 1061065 1057899 1052308 30651
swine	USA	2018	H1N1	7	5	1060971 32303 1052312 1061067 30654	1060971 32303 1052312 1061067 32301 1063583 30654
swine	France	2016	H1N1	10	8	1067560 1067567 30670 1067562 30668 1067559 30669 1067564	1067560 1067567 30670 1067562 30668 1067559 30672 30669 30664 1067564
swine	France	2015	H1N1	1	1	30666	30666
avian_waterfowl	Argentina	2011	H6N2	1	1	30677	30677
avian_waterfowl	Argentina	2011	H4N2	1	1	30679	30679
avian_waterfowl	Argentina	2011	H4N8	1	1	30680	30680
avian_waterfowl	Argentina	2011	H7N7	1	1	30681	30681
avian_waterfowl	Argentina	2011	H10N7	2	2	30684 30682	30684 30682
avian_waterfowl	Argentina	2009	H5N3	1	1	30683	30683
avian_shorebirds	USA	2008	H12N5	13	1	30956	30956 1056282 30953 1056283 1056284 30724 30712 30721 30722 30727 30685 30731 30730
avian_shorebirds	USA	2005	H3N6	19	6	1018008 1054128 1011951 1011963 1011956 1054131	1011963 1054131 1018008 30688 1011962 31437 1054137 1011956 1054130 1011951 31433 1011952 1054128 1054133 1011957 1011953 1018009 1011954 1011959
avian_shorebirds	USA	2007	H13N9	3	2	30689 1015179	30689 1054049 1015179
avian_shorebirds	USA	2005	H11N8	6	3	1054132 30690 1018007	30690 1018007 1054132 30693 1018006 1015175
avian_shorebirds	USA	2006	H7N3	27	4	1018016 1024653 1011968 1011969	1018016 1011969 1011693 1024652 1011972 1011968 1011971 1011967 30954 1024653 30694 30691 1024651 1054058 1011692 30959 30708 30957 1018015 1002222 1011966 30695 1011694 30699 30952 1018025 1018014
avian_shorebirds	USA	2006	H1N1	5	2	1054059 30692	30692 1016456 1008891 1003757 1054059
avian_shorebirds	USA	2003	H9N2	8	5	30702 1054065 31435 31434 30949	30702 1011941 1017990 1054065 30704 31435 31434 30949
avian_shorebirds	USA	2007	H12N1	6	3	30709 1018244 30726	30709 1018244 31430 31431 30726 31424
avian_shorebirds	USA	2007	H12N5	23	3	1018020 30723 31420	31420 30718 30723 30716 30710 31428 1018020 30719 31425 31372 1053227 31422 30720 1018019 1054183 1053226 31371 30711 30725 1054062 1018018 1053228 31426
avian_shorebirds	USA	2005	H3N8	14	3	1011955 1054136 1054129	1011955 1054136 31440 1054134 1011960 30955 30713 1011958 1011961 1018011 1054129 30947 31439 1018010
avian_shorebirds	USA	2008	H10N7	8	2	1018117 30732	1018117 1016338 1016467 1016468 30958 30732 1053223 1053224
human	China	2017	H3N2	45	3	1050969 1050986 31614	1050969 1050975 1050958 1050986 1050967 1050984 30739 1052963 1050991 1050988 1050987 1050977 1050978 31614 1050980 1062440 1050964 1064408 1050990 1050963 1050976 1050998 1050995 1050985 1051002 1050970 1050959 1050993 1050981 1050979 1062441 1062442 1050992 1050966 1050971 1050962 1050973 1050982 1050965 1050996 1050989 1050974 1050997 1050960 1050961
avian_shorebirds	Iceland	2015	H10N7	3	1	30765	30765 31238 31237
mink	China	2014	H9N2	1	1	30782	30782
swine	USA	2017	H1N2	77	38	1044912 1045518 1046861 1047057 1049861 1049842 1046588 1046849 1047052 1049607 1046579 1046858 1049615 1047049 1049628 30885 1043110 1049631 1055678 1044909 1049604 1049850 1049637 1049635 1046844 1044918 1046568 1044905 1049603 1049611 1047042 1055590 1045513 1045504 1045455 1046595 1046854 1055684	1044912 1047057 1049842 1047052 1046579 30885 30918 1049631 1055678 1055564 1049850 1046597 30892 1046844 1047042 1055590 1045513 1045504 1055563 1055596 1055684 1045509 1046588 1046849 1055591 1049607 1046858 1049615 30884 1046596 30882 1049635 1055689 1055540 30883 1049611 30893 1055852 1046595 1055688 1055683 1045518 1055559 1049861 1055551 1047049 1055588 1044909 1049604 1055566 1055597 10556…
avian_shorebirds	USA	2006	H6N2	2	1	30948	30948 1008887
avian_shorebirds	USA	2006	H12N4	1	1	30951	30951
avian_shorebirds	USA	2003	H9N5	10	9	1054074 1011942 1017977 30960 1054117 1017987 31436 1054118 1054066	1054074 1011942 1017977 30960 1054117 1054069 1017987 31436 1054118 1054066
human	China	2016	H7N9	1	1	31083	31083
human	China	2014	H7N9	25	9	1027280 1027154 31087 1027571 1040107 1027567 1040108 1027664 1027569	1027280 1027277 1040107 1027567 1027154 1026070 1063593 1027276 1027566 1027570 1040106 1040108 1027569 1027565 1027663 1027571 1027279 1027273 31087 1027568 1040101 1024838 1027275 1027271 1027664
avian_waterfowl	Canada	2017	H3N8	20	6	31314 31245 1053066 31096 31317 31289	31314 31245 31096 31348 31317 31307 31247 1054505 31243 1053060 31339 31246 31242 1053082 31349 1053078 31344 31289 31281 1053066
avian_waterfowl	Canada	2017	H4N6	77	5	31278 31341 1053056 31315 31105	31278 31332 1053072 1053092 31269 31257 31259 1053098 31264 31315 1053080 31270 31287 31261 1053056 1053087 31350 1053068 31291 31309 31102 1053079 1053069 1053083 31331 31099 31337 1053076 1054503 31342 1054500 31334 1053059 31280 1053101 31101 31263 31311 31351 1054502 31283 1053104 31292 1053058 31265 1053063 31266 31267 1053074 1053099 31285 1053077 31103 31318 1053064 1053090 31284 1053097 3…
avian_shorebirds	Chile	2016	H9N7	1	1	31108	31108
avian_domestic birds	Bangladesh	2017	H9N2	12	9	31367 31111 1052037 1052030 31113 31114 1050911 31110 1052011	31367 31111 1052037 1052016 1052030 31113 1052025 31114 1050911 31110 1052011 31369
avian_domestic birds	Bangladesh	2018	H9N2	9	7	1061104 1061092 1061100 31115 1061096 31370 1061089	1061104 1061092 1061100 1061097 31115 1061096 1061102 31370 1061089
avian_domestic birds	Bangladesh	2018	H5N2	1	1	31116	31116
avian_domestic birds	Cambodia	2015	H5N1	2	2	31125 31122	31125 31122
avian_domestic birds	Cambodia	2015	H9N2	2	2	31123 31124	31123 31124
avian_domestic birds	China	2018	H9N2	10	9	31126 1059273 32119 1059270 31131 1059272 1059271 1063740 1053016	31126 1059273 32119 1059270 31131 1059272 1059269 1059271 1063740 1053016
avian_domestic birds	China	2014	H9N2	56	31	1029629 1037552 1037583 1031376 1024817 31132 1026966 1031365 1037563 1031374 1029616 1039009 1029632 1037572 1037576 1026648 1037580 1037577 1029622 1048411 1029628 1027547 1037573 1037579 1031372 1037581 1031371 1031369 1031368 1037587 1031367	1029629 1031368 1037552 1031376 1037583 1029624 1024817 1029619 31132 1026966 1026965 1031365 1031366 1031374 1037563 1029616 1029627 1029633 1039009 1029632 1037572 1037576 1026648 1037558 1029620 1037571 1031377 1029630 1037580 1029634 1031378 1029626 1029621 1037577 1029622 1031375 1048411 1029635 1029628 1027547 1029623 1037573 1029625 1031372 1028686 1037579 1048406 1029617 1031373 1037581 1…
avian_domestic birds	Japan	2016	H9N2	3	3	31154 31155 31153	31154 31155 31153
avian_domestic birds	Mexico	2016	H7N3	15	3	1034784 1034790 1034786	1034784 1034790 1034786 31156 1034791 1034788 1034798 1036577 1036578 1034785 1034787 1034783 1034792 1034789 1034799
avian_domestic birds	Mexico	2015	H7N3	2	1	31157	31157 1055962
avian_domestic birds	Taiwan	2013	H6N1	2	2	31159 1021702	31159 1021702
equine	Chile	2018	H3N8	15	1	31234	31234 31235 31226 31232 31236 1058482 1058520 1058483 31224 31228 31225 31223 31227 31233 31231
equine	Malaysia	2015	H3N8	1	1	31229	31229
equine	Chile	1992	H3N8	1	1	31230	31230
avian_waterfowl	China	2016	H5N2	2	2	31239 1037457	31239 1037457
avian_waterfowl	Canada	2017	H2N9	2	1	31241	31241 31329
avian_waterfowl	Canada	2017	H1N1	5	3	31319 31277 31313	31319 31333 31313 31277 31346
avian_waterfowl	Canada	2017	H2N5	1	1	31338	31338
avian_waterfowl	Canada	2017	H7N3	1	1	31343	31343
avian_waterfowl	Chile	2016	H9N2	2	1	31353	31353 31352
avian_waterfowl	Viet Nam	2015	H6N6	6	3	31361 1058888 1058869	1058869 1058871 31361 1058870 1058868 1058888
avian_waterfowl	Viet Nam	2015	H5N6	15	2	1044928 1058862	1058862 1058863 1058880 1044930 1058864 1044931 1044928 1058622 1058882 1044927 1058881 1044922 31362 1044923 1044929
avian_waterfowl	Viet Nam	2016	H6N6	3	3	1058866 31363 1058885	31363 1058885 1058866
avian_domestic birds	Bangladesh	2017	H5N1	14	7	31368 1065846 1065852 1052024 1052008 1052035 1052012	31368 1065854 1065846 1065852 1065851 1052024 1052020 1052008 1065847 1065850 1052035 1065849 1052012 1065853
avian_waterfowl	Chile	2016	H11N1	1	1	31373	31373
avian_shorebirds	USA	2017	H13N8	11	1	31394	31394 31378 31383 31385 31392 31393 31377 31375 31376 31387 31381
avian_shorebirds	USA	2017	H13N6	9	4	31390 31402 31403 1051081	31403 1051081 31402 1051080 1051083 1051084 31390 31391 31400
avian_waterfowl	Argentina	2007	H6N2	1	1	31419	31419
swine	France	2018	H1N1	2	1	31450	31450 31452
avian_land birds	China	2013	H5N1	1	1	31453	31453
meerkat	China	2012	H5N1	1	1	31454	31454
avian_waterfowl	USA	2017	H7N3	8	6	31478 1048708 1048724 1048695 1057887 32201	31478 1048708 1048724 1048725 1048695 1057887 32201 1048723
avian_waterfowl	USA	2017	H4N6	19	15	32257 31479 1062286 31481 32013 32009 32007 32023 31488 32005 32278 32014 32264 31495 1068946	31488 31495 31481 32009 32023 32278 1068946 32264 32257 32013 32007 32005 32025 31479 1062286 32016 32014 31487 31496
avian_waterfowl	USA	2017	H6N1	9	9	32251 31505 32003 1059450 31504 32192 32179 1048705 31480	32251 31505 32003 1059450 31504 32192 32179 1048705 31480
avian_waterfowl	USA	2017	H3N8	34	14	32027 32029 32222 32213 32030 1057884 32006 31484 31483 32011 32021 1057885 32019 1057881	32029 32222 32030 32008 32243 32216 1057884 31484 32028 32219 32027 32213 31491 32212 32226 32215 31483 32019 32020 31482 1057881 32227 32224 32244 32247 32006 32225 32260 32011 31492 32012 32021 1057885 32218
avian_waterfowl	USA	2017	H10N8	3	2	32208 31485	32208 31485 31486
avian_waterfowl	USA	2017	H4N2	4	3	31490 32261 31489	31490 32261 31489 31498
avian_waterfowl	USA	2017	H1N1	18	14	31499 1048707 1059465 1048709 32236 32035 32031 32242 31502 32280 31500 32034 32274 32266	31499 1048707 1059465 1048709 32236 32035 32031 32242 31502 32240 32241 32280 31500 32034 31493 32274 32266 31494
avian_waterfowl	USA	2018	H5N2	5	5	1064128 1062280 1059461 1062277 31497	1064128 1062280 1059461 1062277 31497
avian_waterfowl	USA	2017	H11N3	7	5	32032 32250 32263 31501 32276	32032 32250 32275 32248 32263 31501 32276
avian_waterfowl	USA	2017	H11N2	3	2	31503 1059454	1059454 31503 32259
avian_waterfowl	China	2014	H9N2	7	6	1026496 31506 1031484 1029631 1050106 1031381	1026496 31506 1031484 1029631 1050106 1033778 1031381
human	South Korea	2017	H3N2	7	3	31672 31674 31836	31672 31836 1054733 31527 31674 31616 31557
avian_land birds	Iran	2017	H5N8	1	1	31556	31556
human	France	2018	H1N1	1	1	31612	31612
human	Guam	2018	H3N2	6	3	1056588 1054941 1055007	1054941 1054612 1055007 31613 1055440 1056588
human	South Korea	2017	H1N1	2	1	31615	31615 31673
avian_waterfowl	China	2006	H11N9	2	1	31829	31829 32255
avian_waterfowl	China	2016	H5N8	6	2	1049875 1049874	1049875 1054534 1049876 1067549 31925 1049874
avian_waterfowl	China	2013	H3N2	10	8	1026270 1024930 31953 1024928 1024931 1044168 1024929 1026268	1024930 1026270 31953 1024928 1024931 31954 1026269 1044168 1024929 1026268
avian_waterfowl	China	2013	H3N8	2	2	1024921 31956	1024921 31956
avian_waterfowl	China	2012	H3N8	2	2	31957 1018445	31957 1018445
avian_waterfowl	China	2012	H3N1	1	1	31958	31958
avian_shorebirds	Netherlands	2017	H16N3	1	1	31959	31959
avian_waterfowl	USA	2017	H4N8	15	7	32017 32037 32036 32010 32122 32002 32187	32187 32017 32037 32036 32131 32132 32018 32122 32180 32002 32127 32130 32124 32010 32126
avian_waterfowl	USA	2017	H3N3	1	1	32004	32004
avian_waterfowl	USA	2017	H3N1	2	2	32254 32015	32254 32015
avian_waterfowl	USA	2017	H3N9	1	1	32022	32022
avian_waterfowl	USA	2017	H4N9	1	1	32024	32024
avian_waterfowl	USA	2017	H2N3	4	3	32181 32026 32183	32183 32181 32182 32026
canine	China	2012	H3N2	6	1	1020837	1020837 1024844 1020836 32039 1024843 32038
canine	China	2013	H3N2	11	3	32043 1024842 1024825	1024842 32042 1024825 1050132 1050131 1050130 1050129 32040 32043 32041 32044
canine	China	2014	H3N2	4	2	32045 1050127	32045 32046 1050127 1050128
avian_domestic birds	Iran	2017	H9N2	1	1	32107	32107
avian_domestic birds	China	2013	H9N2	176	84	1026703 1026950 1031384 1026947 1031391 1031425 1026948 1025414 1031389 1026642 1026713 1031427 1027411 1024863 1027320 1027007 1026979 1031406 1026700 1027347 1026978 1037549 1027351 1027401 1038052 1031402 1031431 1031415 1027423 1018246 1026614 1027006 1037586 1031405 1027304 1031388 1031412 1027004 1026994 1031403 1026997 1031390 1031414 1026985 1026953 1031394 1027359 1027000 1037559 1027421…	1026703 1026950 1031384 1026947 1031391 1031425 1026948 1025414 1031389 1031424 1031387 1026642 1026713 1031427 1031386 1026626 1027411 1026706 1024863 1027320 1027007 1026699 1026617 1031426 1026979 1031406 1026700 1027347 1026636 1026978 1037549 1027351 1027401 1038052 1031428 1031402 1031385 1031431 1031415 1027423 1026614 1018246 1027006 1037586 1031405 1027304 1031388 1031412 1027004 1031401…
avian_domestic birds	Uganda	2017	H5N8	1	1	32116	32116
avian_domestic birds	China	2013	H5N1	4	2	32117 1026581	32117 1026581 1028560 32118
avian_waterfowl	USA	2017	H11N9	2	2	32123 32252	32123 32252
avian_waterfowl	USA	2017	H12N5	3	3	32125 32129 32262	32125 32129 32262
avian_waterfowl	China	2013	H6N1	3	3	32133 32136 32134	32133 32136 32134
avian_waterfowl	China	2013	H6N2	5	5	32135 1044883 1044884 1044881 32256	32135 1044883 1044884 1044881 32256
avian_waterfowl	China	2013	H5N1	3	3	1026582 32146 32200	32200 1026582 32146
avian_waterfowl	China	2017	H7N9	2	1	32148	32148 32147
avian_waterfowl	Uganda	2017	H5N8	1	1	32149	32149
avian_waterfowl	China	2011	H4N6	7	6	1031247 1031230 1031250 32150 32151 32198	1031230 1031247 1031250 32150 32151 32198 1031240
avian_shorebirds	USA	2013	H11N2	11	6	1056285 1053378 1053359 1053316 1053336 1056293	1056285 1053378 1053359 1053316 1053323 1053336 1056300 1053347 32152 1056293 1056296
environment	USA	2017	H10N3	11	1	32157	32157 32159 32158 32156 32160 32155 32154 32153 32162 32163 32161
environment	USA	2017	H4N6	5	1	32167	32167 32166 32164 32168 32165
environment	USA	2017	H3N8	2	2	32169 32173	32169 32173
environment	USA	2017	H1N1	3	2	32170 32171	32170 32171 32174
environment	USA	2017	H1N6	1	1	32172	32172
avian_shorebirds	China	2013	H3N3	1	1	32175	32175
avian_shorebirds	China	2013	H3N6	2	2	32176 32177	32176 32177
avian_land birds	China	2012	H9N2	2	2	32178 1016097	32178 1016097
avian_waterfowl	China	2013	H4N8	3	1	32186	32186 32184 32185
avian_shorebirds	USA	2014	H6N8	3	3	32294 1042799 32189	32294 1042799 32189
avian_shorebirds	USA	2014	H6N1	9	3	32298 1053403 32292	1053403 32292 1053390 1053387 1056678 1053392 32298 32190 32191
avian_waterfowl	Chile	2017	H5N3	2	1	32193	32193 32351
avian_waterfowl	China	2013	H13N6	1	1	32199	32199
avian_waterfowl	Netherlands	2016	H3N2	1	1	32202	32202
avian_waterfowl	Netherlands	2017	H4N6	3	1	32203	32203 32207 32206
avian_waterfowl	Netherlands	2013	H3N8	3	3	1039395 1055397 32204	1039395 1055397 32204
avian_waterfowl	Netherlands	2008	H3N2	2	1	1044402	1044402 32205
avian_waterfowl	USA	2017	H1N8	10	1	32230	32230 32217 32221 32209 32220 32210 32214 32223 32211 32239
avian_waterfowl	USA	2017	H3N2	9	3	32246 32234 32258	32246 32258 32234 32231 32235 32232 32233 32228 32229
avian_waterfowl	USA	2017	H10N7	4	4	32253 1048717 32265 32238	32253 1048717 32265 32238
avian_waterfowl	USA	2017	H1N2	1	1	32245	32245
avian_waterfowl	USA	2017	H4N3	1	1	32277	32277
avian_waterfowl	USA	2017	H6N2	2	2	1059451 32281	1059451 32281
avian_waterfowl	USA	2017	H1N5	1	1	32282	32282
avian_land birds	China	2013	H9N2	12	9	1031421 1031419 32288 1021510 32285 32284 1024823 1031422 1029423	1031421 1031419 32288 1021510 1031423 32285 32284 1024823 1031422 1031420 1029423 32283
avian_shorebirds	USA	2011	H9N7	1	1	32293	32293
avian_shorebirds	USA	2011	H9N6	1	1	32295	32295
avian_shorebirds	USA	2013	H6N8	2	2	1056292 32297	1056292 32297
avian_shorebirds	USA	2012	H16N3	10	2	1031898 1031900	1031900 1031898 1031905 1031904 1031915 1031902 1031901 1031903 32299 1031914
avian_shorebirds	USA	2014	H12N4	24	1	1056645	1056645 1053388 1053385 1056646 1056670 1053395 1053407 32300 1056649 1056652 1053389 1053406 1056665 1053405 1056680 1056677 1056655 1053397 1056654 1056659 1056672 1053393 1053386 1056671
swine	China	2012	H1N1	35	11	1050070 1025020 1025281 1025031 1040227 1066746 1040230 1025269 1066755 1066778 1025019	1025020 1025031 1025281 1066746 1066748 1066755 1066778 1040242 1025258 1040243 1025257 1025254 1066760 1066749 1040230 32308 1050070 1040227 1040244 1025019 1040240 1040229 1066802 1066744 1025018 1066791 1066799 1025279 1066738 1040245 1040241 1025280 1025269 1025256 1025278
swine	Canada	2017	H1N1	23	6	1055139 32324 32313 32326 1055169 32330	1055139 32313 1055186 32326 1055141 1055169 32324 1055207 1055194 1055159 1055203 32339 32310 32336 1055140 1055157 32335 32330 32311 1055171 1055147 1055214 1055144
swine	Canada	2017	H3N2	31	22	32329 1055184 1055156 32331 1055173 1055164 1055190 32337 32332 1055188 1055145 32312 32323 1055150 1055219 1055148 1055175 1055221 1055146 1055217 1055154 1055222	32329 1055184 1055156 32331 1055173 1055222 1055164 1055190 32327 1055201 32337 32332 1055188 1055145 32312 1055191 32323 1055150 1055175 1055148 1055167 1055202 1055219 32325 1055221 1055146 32338 1055217 1055223 1055154 1055210
swine	Canada	2016	H1N1	16	9	1046824 1046805 1046790 1046779 32320 1046770 1046754 32318 1046838	1046824 1046805 1046790 1046819 1046779 32320 32319 1046770 1046829 1046820 1046754 1046782 1055196 1046815 32318 1046838
swine	Canada	2016	H3N2	42	26	1046804 1046809 1046755 1046812 1046795 1046774 1046810 1046803 1046813 1046821 1046776 1046761 1046811 1046831 1046826 1046796 1046825 1046828 32321 1046837 1046747 1046808 1046756 1046827 1046752 1046768	1046804 1046809 1046755 1046812 1046795 1046799 1046774 1046803 1046810 1046813 1046821 1046758 1046761 1046776 1046785 1046811 1046794 1046831 1046826 1046796 1046801 1046825 1046828 32321 1046775 1046800 1055225 1046837 1046747 1046808 1046783 1046814 1046756 1046827 1046777 1046759 1046818 1046698 1046830 1046752 1046768 1046802
avian_shorebirds	Netherlands	2007	H3N8	4	1	1039369	1039369 32343 1039456 1039287
avian_shorebirds	Chile	2017	H5N9	1	1	32344	32344
avian_shorebirds	Uganda	2017	H5N8	2	1	1050900	1050900 32345
avian_land birds	China	2014	H11N9	2	2	32347 32346	32347 32346
avian_landbirds	USA	2014	H6N1	1	1	32348	32348
avian_waterfowl	Chile	2017	H3N8	1	1	32349	32349
avian_waterfowl	Chile	2017	H7N6	3	2	1053107 32353	1053107 32353 32352
human	USA	2019	H1N1	1245	26	1055861 1057545 1060038 1058067 1058944 1057576 1058397 1066706 1060030 1057834 1056985 1058009 1058033 1057803 1066614 1066226 1056735 1058713 1058055 1058706 1058338 1060313 1058040 1066862 1064359 1058443	1057545 1060038 1056439 1059628 1066706 1056374 1066226 1056370 1062103 1060804 33280 1056454 1056369 1061839 1066862 1058962 1064656 1062109 1057708 1064461 1066523 33335 1061403 1059952 1064460 1060465 1059612 1057752 1056736 1062511 1059977 1066531 1066554 1060820 1060030 1058337 1066619 1066670 1060517 33278 1060313 1067219 1060006 1060806 1060501 1058567 1060573 1058359 33340 1061371 1056994…
human	USA	2019	H3N2	2149	27	1061179 1056606 1064514 1064284 1058089 1057520 1061248 1058062 1066978 1058946 1065003 1058717 1062196 1066384 1057211 1060265 1058038 1060219 1058057 1058719 1062162 1059724 1057806 1058402 1057297 1055917 1056605	1061179 1058798 1064514 1061635 1058435 1058219 1060931 1061533 1060632 1061951 1064284 1064696 1060887 1056761 1061190 1058186 1058062 1058805 1058407 1057335 1063366 1061342 1066384 1060737 1058945 1058098 1060588 1060253 1057806 33314 1064095 1061187 1061277 1061267 1057680 1058385 1064101 1059818 1057253 1057824 1060242 1059883 1057794 1061755 32448 1061206 1065003 1060612 1059744 1057628 106…
human	United Kingdom	2019	H3N2	23	6	1060306 1060344 1060307 1057214 32433 1057217	1060344 1060307 1058768 1058371 1057217 1057523 1058770 1055865 1057213 1058664 1058915 1060306 1060346 1060848 1060343 1058917 1058663 1060308 1058665 1057214 1058916 1058769 32433
human	China	2018	H3N2	3	2	33346 1064400	33346 1064400 33347
human	China	2019	H1N1	5	2	33349 1064402	33349 1065844 1064398 1064402 33348
human	China	2019	H3N2	1	1	33350	33350
human	USA	2020	H1N1	342	4	33586 1067961 1067255 1067450	33586 1066925 1067959 1067255 1067659 1067281 1067450 33587 1067350 1067403 1067651 1067980 1067640 1067275 1067661 1067197 1066854 33494 1067998 1068632 1068042 1067306 1067594 1067271 1067963 1067596 1067949 1067916 1067971 1068489 33458 1067348 1066915 1067966 1067960 1067591 1067618 1068036 1066930 1067660 1067367 1067323 1068609 1067380 33478 1068604 1068739 1068001 1068629 1067413 1067606 1…
human	USA		H3N2	218	8	1068088 33556 1067499 1067537 33508 33524 33525 1067468	1068088 33556 33502 1067466 33524 33537 1068535 1068647 33599 1067524 1068651 33512 33540 1067685 1068085 1067667 33508 1068510 1068519 33538 1067468 1068664 1068073 1067539 33577 33669 1068600 1068645 1068652 1067537 1067688 33525 33547 1068102 33559 33497 33596 1067030 1067495 33565 1067531 1067513 1068059 1068754 1067502 1067536 33544 33667 33511 1067482 1068654 1067528 1068083 1068098 1067469…
swine	USA	2019	H1N2	38	2	1060138 1067116	1067116 1067131 1067107 1067117 1067134 1067106 1067128 1067124 1067127 1067113 1060138 1067137 1062464 1067115 1067122 1067110 1062080 1067112 1067118 1067109 1067133 1067123 1067125 1067136 33489 1067135 1067108 1067120 1067121 1067129 1067130 1062465 1067132 1061813 1067111 1067114 1067119 1067126
avian_waterfowl	Japan	2005	H5N1	1	1	1000324	1000324
avian_waterfowl	Mongolia	2005	H5N1	1	1	1000325	1000325
avian_waterfowl	Canada	1978	H6N8	1	1	1000329	1000329
avian_waterfowl	Germany	2006	H5N1	1	1	1000497	1000497
human	New Caledonia	1999	H1N1	1	1	1000503	1000503
avian_shorebirds	USA	1988	H2N1	2	1	1011810	1011810 1000643
avian_waterfowl	Russia	2005	H5N1	5	1	1000645	1000645 1000646 1004269 1004270 1004266
avian_land birds	Russia	2006	H5N1	3	1	1000683	1000683 1004276 1001243
avian_domestic birds	Russia	2007	H5N1	3	2	1000749 1001542	1000749 1001542 1004310
human	USA	2006	H1N1	11	1	1022387	1022387 1022385 1022384 1000786 1022386 1000975 1022383 1002092 1000787 1001356 1001355
human	USA	2007	H1N1	299	8	1000819 1022404 1000827 1022395 1001383 1000839 1001192 1000997	1000819 1001404 1000794 1022405 1001208 1000843 1002459 1022390 1001198 1001217 1001747 1001014 1001192 1001400 1001189 1001407 1001931 1000844 1002374 1001213 1022408 1001216 1022404 1002093 1001188 1000850 1002473 1001187 1000995 1001211 1002478 1003144 1001007 1003143 1001029 1001396 1001021 1001219 1001366 1000991 1001010 1002472 1001373 1001410 1001000 1002443 1001570 1000869 1001737 1022389…
human	USA	2007	H3N2	101	4	1001430 1001418 1001753 1022429	1001753 1001429 1022426 1001751 1022429 1001750 1001602 1003154 1001435 1001436 1001752 1022409 1002495 1002073 1001741 1022430 1001742 1001418 1022412 1001426 1022419 1001758 1001430 1001760 1001597 1002494 1001761 1022414 1010471 1001598 1002481 1001432 1003261 1002597 1001424 1001759 1001594 1000797 1001592 1000798 1002001 1002492 1001600 1010466 1000796 1001593 1001754 1022423 1022413 1022428…
avian_domestic birds	Australia	1992	H7N3	1	1	1000941	1000941
avian_waterfowl	Mongolia	2006	H5N1	2	1	1001085	1001085 1004275
cat	Germany	2006	H5N1	1	1	1001237	1001237
avian_domestic birds	Australia	1985	H7N7	1	1	1001238	1001238
avian_shorebirds	Australia	1980	H3N8	1	1	1001350	1001350
human	Lebanon	2007	H1N1	1	1	1001408	1001408
swine	Germany	2005	H1N2	9	3	1002568 1065111 1065107	1002568 1065111 1065105 1001516 1065110 1065107 1065106 1065112 1065108
avian_shorebirds	Russia	2006	H6N2	1	1	1001852	1001852
avian_waterfowl	Italy	2006	H5N2	1	1	1001872	1001872
avian_waterfowl	Russia	2007	H5N1	2	2	1001892 1003204	1001892 1003204
avian_domestic birds	USA	2006	H7N2	6	2	1003168 1004181	1003168 1004181 1003218 1002027 1003216 1002179
human	Nicaragua	2007	H3N2	27	1	1002055	1002055 1045830 1002054 1003366 1002996 1002208 1002204 1003245 1002353 1045837 1003248 1045831 1002352 1002056 1045835 1003249 1002685 1002351 1011640 1003046 1002207 1002057 1002349 1003348 1025903 1003246 1003250
avian_shorebirds	USA	2007	H7N3	4	2	1003265 1054182	1003265 1054182 1002076 1011988
environment	USA	2005	H5N2	1	1	1002181	1002181
human	Kuwait	2008	H3N2	1	1	1002229	1002229
human	South Korea	2008	H3N2	1	1	1002230	1002230
human	Italy	1990	H3N2	2	1	1002626	1002626 1002258
human	Taiwan	2007	H3N2	3	1	1003300	1003300 1002260 1002627
human	Mexico	2003	H3N2	4	2	1002309 1024878	1002309 1024886 1024878 1024887
avian_land birds	Russia	2007	H5N1	2	1	1002310	1002310 1002792
human	United Kingdom	2007	H1N1	3	1	1002692	1002692 1002361 1002362
human	Qatar	2008	H3N2	1	1	1002380	1002380
human	Italy	1989	H1N1	1	1	1002397	1002397
human	Italy	1988	H3N2	1	1	1002398	1002398
human	Italy	1997	H3N2	1	1	1002399	1002399
human	USA	2008	H3N2	123	1	1003887	1003887 1002815 1011630 1022478 1022479 1002717 1003330 1003417 1022480 1022463 1022461 1002895 1011634 1003883 1022471 1003904 1003331 1022458 1011628 1003911 1022464 1003416 1003881 1003888 1003889 1002743 1022468 1022462 1003928 1003915 1003071 1003926 1002760 1002883 1003418 1003916 1002751 1003921 1022477 1003900 1003913 1003914 1003885 1003924 1022453 1003884 1003912 1002673 1002827 1002906…
human	Australia	2007	H3N2	3	1	1002610	1002610 1037681 1027877
human	Italy	1995	H1N1	1	1	1002624	1002624
mink	Canada	2007	H3N2	1	1	1002637	1002637
avian_waterfowl	China	2005	H4N6	1	1	1002659	1002659
avian_domestic birds	Viet Nam	2005	H5N1	5	2	1002668 1002821	1002668 1002821 1002822 1002669 1002670
avian_waterfowl	Viet Nam	2005	H5N1	14	2	1002986 1003339	1002986 1002990 1002989 1002824 1002823 1002672 1003341 1002985 1003339 1003340 1002671 1002987 1002988 1003338
human	Nicaragua	2008	H1N1	29	1	1004061	1004061 1002726 1003398 1002952 1002993 1011667 1011642 1003399 1003862 1002724 1003733 1011641 1002844 1003878 1003869 1003047 1011670 1002684 1002881 1002882 1003345 1011668 1003740 1011669 1003739 1002725 1003737 1002722 1002723
human	United Kingdom	2006	H1N1	4	3	1002853 1003018 1003017	1002853 1003018 1002691 1003017
human	Hong Kong	2004	H3N2	26	3	1011672 1011646 1003407	1003407 1011644 1011652 1011646 1011656 1002885 1002731 1011672 1003051 1003054 1011649 1003404 1011653 1002732 1011657 1002887 1002884 1011648 1003052 1011643 1003055 1003406 1011671 1003734 1003053 1011645
human	Hong Kong	2005	H3N2	21	2	1011673 1003060	1003060 1011678 1003735 1003858 1003059 1003061 1002735 1011659 1011682 1003063 1011673 1011674 1002890 1003062 1003741 1011681 1003058 1003056 1003738 1010387 1011677
human	Taiwan	2008	H1N1	14	3	1010691 1010684 1010702	1010684 1002759 1010702 1010695 1010699 1010693 1010691 1010680 1010683 1010700 1010690 1010687 1010698 1010692
human	Taiwan	2004	H3N2	1	1	1002763	1002763
environment	USA	2008	H5N3	10	1	1002780	1002780 1003451 1010836 1003452 1003453 1003450 1002926 1010820 1002927 1002779
avian_waterfowl	USA	2008	H11N9	8	7	1010788 1002784 1010814 1010904 1017391 1010813 1010789	1010788 1002784 1010814 1010904 1017391 1010813 1010789 1010834
avian_domestic birds	Indonesia	2006	H5N1	9	3	1003460 1003108 1002787	1003108 1003460 1002787 1003462 1002956 1003461 1002786 1002931 1002932
swine	China	2005	H3N8	1	1	1002834	1002834
human	USA	2008	H1N1	33	1	1011370	1011370 1011369 1003919 1022436 1003920 1022446 1022439 1003891 1022433 1022443 1022437 1003067 1022452 1003876 1022449 1022435 1022441 1022450 1022451 1022440 1022447 1022481 1011627 1022442 1022448 1002892 1022438 1022444 1022434 1003861 1022431 1022432 1022445
avian_domestic birds	Egypt	2008	H5N1	16	2	1015023 1003079	1015023 1015020 1015021 1003767 1015012 1002901 1015015 1015011 1015009 1015014 1015019 1015010 1015018 1015016 1003079 1015022
avian_domestic birds	China	2007	H5N1	3	3	1004821 1002903 1003082	1004821 1002903 1003082
avian_waterfowl	China	2007	H5N1	4	4	1020855 1004813 1002904 1021513	1020855 1004813 1002904 1021513
human	Taiwan	2008	H3N2	1	1	1002912	1002912
avian_domestic birds	Indonesia	2003	H5N1	3	1	1003459	1003459 1005817 1002934
swine	Hong Kong	2006	H1N2	1	1	1002949	1002949
avian_domestic birds	Indonesia	2007	H5N1	3	2	1002955 1003106	1002955 1003106 1003105
swine	Hong Kong	2005	H1N2	1	1	1002967	1002967
swine	China	2006	H3N8	1	1	1003000	1003000
swine	China	2007	H1N2	2	2	1003006 1012247	1003006 1012247
human	United Kingdom	2008	H1N1	1	1	1003016	1003016
avian_domestic birds	China	2006	H5N1	1	1	1003083	1003083
human	Taiwan	1999	H1N1	1	1	1003093	1003093
human	Taiwan	2002	H1N1	2	1	1003094	1003094 1003095
avian_domestic birds	Indonesia	2004	H5N1	3	1	1003466	1003466 1003465 1003107
avian_waterfowl	Russia	2001	H5N3	1	1	1003119	1003119
swine	Hong Kong	2009	H1N1	8	4	1010020 1009941 1009828 1010027	1009941 1010027 1009883 1010020 1009828 1009947 1003122 1009897
human	Italy	2009	H1N1	4	1	1003125	1003125 1003482 1003536 1003654
environment	USA	2006	H7N2	3	2	1011688 1003167	1011688 1003219 1003167
human	Italy	1991	H3N2	2	1	1003736	1003736 1003297
human	Italy	2003	H3N2	1	1	1003299	1003299
avian_shorebirds	USA	2006	H6N8	1	1	1003400	1003400
avian_waterfowl	China	2006	H5N1	3	3	1003430 1016690 1003428	1003430 1016690 1003428
avian_waterfowl	USA	2008	H4N6	26	17	1003449 1010794 1017399 1009144 1009185 1018113 1028206 1017349 1015865 1009134 1017355 1010795 1017392 1010819 1009169 1010796 1017360	1010794 1009144 1018113 1009134 1010819 1010796 1017360 1017355 1003449 1018154 1028206 1017349 1009224 1017392 1009169 1018152 1017399 1010797 1015865 1010795 1018151 1018155 1009185 1018144 1017398 1018156
avian_waterfowl	USA	2007	H8N4	2	2	1003457 1006955	1003457 1006955
avian_waterfowl	Indonesia	2004	H5N1	2	1	1003463	1003463 1003464
human	Russia	2009	H1N1	25	1	1005412	1005412 1005529 1004807 1005421 1003480 1004418 1005346 1005358 1004379 1006737 1003855 1005422 1003857 1006790 1005347 1009670 1005359 1003655 1011412 1005471 1003856 1003645 1006666 1007008 1007010
avian_waterfowl	Hungary	2006	H5N1	3	1	1003520	1003520 1003521 1003522
environment	China	2007	H10N8	1	1	1003531	1003531
avian_domestic birds	Canada	1983	H5N1	1	1	1003532	1003532
human	United Kingdom	2009	H1N1	39	1	1010556	1010556 1010644 1010555 1015289 1015280 1015271 1015287 1015291 1010583 1010601 1015223 1010614 1010619 1010554 1015278 1015274 1015285 1015290 1010557 1015273 1010585 1015279 1010615 1015281 1015292 1015282 1010643 1003542 1015284 1015277 1015283 1010646 1015275 1015270 1010617 1010581 1015288 1015269 1015457
human	Canada	2009	H1N1	24	2	1005657 1003657	1003657 1003813 1003822 1003819 1003674 1003814 1004340 1003672 1004344 1003582 1003816 1003682 1003673 1003815 1003658 1005657 1003817 1003668 1003823 1003646 1005655 1003818 1003660 1003824
equine	China	2008	H3N8	5	1	1003688	1003688 1003691 1003683 1003687 1027119
equine	China	2007	H3N8	5	1	1003694	1003694 1003693 1003690 1005470 1003685
avian_land birds	Russia	2009	H5N1	1	1	1003686	1003686
avian_waterfowl	Russia	2009	H5N1	1	1	1003695	1003695
avian_shorebirds	USA	2006	H9N2	4	3	1003752 1018017 1011970	1003752 1011970 1018017 1008888
avian_shorebirds	USA	2006	H13N9	2	1	1003764	1003764 1003765
avian_shorebirds	USA	2007	H5N1	4	1	1018021	1018021 1018022 1008889 1003766
avian_waterfowl	Egypt	2008	H5N1	1	1	1003768	1003768
avian_waterfowl	USA	2007	H3N8	49	29	1008725 1009019 1008726 1004177 1009104 1009119 1009150 1006968 1006987 1009131 1008919 1008916 1006973 1008900 1008782 1009122 1009106 1028200 1008911 1009021 1008912 1004003 1009271 1003777 1009142 1009033 1009158 1008915 1008914	1008725 1009019 1008726 1004177 1009104 1009119 1003784 1009150 1006968 1006987 1009131 1008919 1004000 1009190 1008916 1004004 1006973 1008900 1008782 1008925 1009106 1009122 1006982 1028200 1008920 1008918 1008911 1003774 1008912 1004003 1008917 1003777 1009021 1009271 1003780 1006985 1008910 1009117 1009142 1008909 1009125 1009033 1003778 1009158 1006984 1006958 1008915 1003779 1008914
avian_waterfowl	USA	2007	H4N8	4	4	1003781 1008989 1010341 1009040	1010341 1008989 1003781 1009040
avian_waterfowl	USA	2007	H4N6	42	16	1008908 1006971 1006993 1008904 1006986 1009272 1008780 1003786 1006970 1006956 1006991 1006994 1008788 1008902 1009003 1006946	1008908 1006971 1009272 1006970 1006989 1006994 1008788 1008902 1006959 1006978 1006969 1009123 1003786 1009111 1006960 1006947 1008787 1009036 1006951 1006962 1003782 1009038 1006986 1008783 1008786 1008780 1006967 1006956 1008784 1008785 1006948 1006993 1008904 1006952 1006965 1006950 1006991 1006963 1008808 1009003 1006949 1006946
avian_shorebirds	USA	2007	H4N8	2	1	1003785	1003785 1008921
swine	China	2007	H1N1	1	1	1003792	1003792
avian_shorebirds	Zambia	2006	H3N6	1	1	1003812	1003812
avian_waterfowl	Japan	2006	H5N2	1	1	1003854	1003854
human	South Korea	2007	H1N1	1	1	1003877	1003877
swine	USA	2007	H1N1	17	14	1011491 1011482 1020630 1020629 1020634 1020718 1020622 1020764 1020766 1020624 1020626 1020768 1020623 1003942	1011491 1011482 1020630 1020629 1020634 1020718 1020622 1020633 1020764 1020766 1011489 1020624 1020626 1020768 1020767 1020623 1003942
avian_waterfowl	Canada	2005	H5N1	1	1	1003975	1003975
swine	China	2004	H3N2	1	1	1003976	1003976
avian_waterfowl	Canada	2006	H2N3	1	1	1003990	1003990
avian_waterfowl	Canada	2006	H11N9	1	1	1003992	1003992
avian_waterfowl	USA	2007	H7N3	10	5	1010842 1024658 1008767 1031641 1008778	1010842 1008767 1024658 1008778 1008752 1008717 1031641 1004182 1003993 1008772
avian_waterfowl	Canada	2007	H3N2	3	2	1003994 1015407	1003994 1015407 1015391
avian_waterfowl	Czech Republic	1956	H4N6	1	1	1003996	1003996
avian_waterfowl	USA	2006	H3N8	26	11	1009088 1009074 1009084 1009067 1009085 1009102 1009080 1009083 1004044 1009081 1008753	1009074 1009084 1009072 1009080 1009083 1009081 1009090 1009071 1009232 1009102 1009059 1008753 1009088 1009075 1009085 1009079 1004044 1009076 1009093 1009064 1009057 1009070 1009067 1009068 1009062 1009061
human	United Kingdom	1933	H1N1	2	1	1010340	1010340 1004056
avian_waterfowl	Mongolia	2009	H5N1	4	1	1004076	1004076 1004186 1004187 1004188
human	Thailand	2009	H1N1	33	2	1004082 1005259	1004082 1005259 1026485 1005545 1032150 1032213 1032156 1032164 1032189 1032204 1032187 1005541 1032171 1005261 1026491 1032153 1032188 1032173 1032154 1032148 1005546 1032203 1004378 1032186 1032174 1032172 1005254 1005253 1004078 1032197 1032196 1032155 1032219
avian_waterfowl	Canada	2006	H3N2	4	2	1004206 1004235	1004206 1004235 1004223 1004220
avian_waterfowl	Canada	2006	H4N6	8	3	1011983 1004222 1004229	1004222 1004209 1004236 1011983 1011987 1011984 1011982 1004229
avian_waterfowl	Canada	2007	H3N6	2	2	1015395 1004210	1015395 1004210
avian_waterfowl	Canada	2007	H5N2	1	1	1004212	1004212
avian_waterfowl	Canada	2005	H3N8	2	2	1011965 1004218	1011965 1004218
avian_waterfowl	Canada	2005	H5N2	1	1	1004221	1004221
avian_waterfowl	Canada	2005	H4N6	2	1	1004224	1004224 1011964
avian_waterfowl	Canada	2007	H4N7	1	1	1004227	1004227
avian_domestic birds	Russia	2008	H5N1	1	1	1004317	1004317
avian_domestic birds	Israel	2007	H9N2	5	3	1004352 1004357 1004364	1004352 1004361 1004357 1004363 1004364
avian_domestic birds	Israel	2008	H9N2	8	2	1004360 1004353	1004360 1004356 1004362 1004365 1004359 1004353 1004358 1004355
avian_domestic birds	Israel	2009	H9N2	2	2	1015222 1004354	1015222 1004354
human	South Korea	2009	H1N1	6	1	1008261	1008261 1008262 1010257 1008275 1008260 1004367
avian_waterfowl	China	2005	H11N2	1	1	1004377	1004377
human	France	2009	H1N1	21	1	1014752	1014752 1014741 1004455 1004381 1014748 1014749 1014751 1021405 1004395 1014740 1014744 1014746 1014745 1016897 1014747 1014750 1014742 1014738 1004456 1014739 1014743
swine	Germany	2003	H1N1	1	1	1004436	1004436
swine	China	2005	H1N1	3	2	1006186 1015566	1006186 1004809 1015566
avian_waterfowl	China	2008	H5N1	5	5	1004814 1020856 1011133 1031480 1011031	1004814 1020856 1011133 1031480 1011031
environment	China	2007	H5N1	7	5	1004823 1004822 1004817 1004819 1004818	1004822 1004823 1004817 1004816 1004819 1004818 1004815
environment	China	2008	H5N1	3	2	1004825 1004820	1004825 1004820 1004824
avian_domestic birds	India	2009	H5N1	5	1	1008620	1008620 1008617 1008619 1012237 1004828
swine	Taiwan	2009	H1N1	4	1	1009299	1009299 1005154 1009298 1009297
avian_shorebirds	Mongolia	2006	H16N3	1	1	1005181	1005181
avian_waterfowl	Mongolia	2005	H12N3	4	2	1005196 1005195	1005196 1005186 1005195 1005194
avian_shorebirds	Mongolia	2006	H13N6	1	1	1005187	1005187
avian_shorebirds	Mongolia	2007	H13N6	2	1	1005192	1005192 1005191
avian_waterfowl	Mongolia	2006	H3N6	1	1	1005193	1005193
avian_waterfowl	USA	2006	H4N2	1	1	1005232	1005232
avian_waterfowl	USA	2006	H10N7	2	2	1008756 1005233	1008756 1005233
avian_waterfowl	USA	2006	H1N3	1	1	1005235	1005235
avian_land birds	South Africa	2004	H5N2	1	1	1005248	1005248
human	Thailand	2009	H3N2	10	1	1032121	1032121 1005543 1032133 1032132 1037873 1005542 1005544 1005258 1005255 1008490
human	Nicaragua	2009	H1N1	105	1	1008096	1008096 1007705 1007738 1008119 1008124 1008220 1008111 1006310 1006510 1008206 1008120 1008141 1006472 1006515 1006469 1006461 1007704 1008229 1006455 1006456 1008122 1008213 1008131 1008138 1006514 1008106 1008146 1006462 1006214 1006465 1008097 1007706 1008147 1006463 1008134 1006457 1008225 1008136 1008211 1008116 1006480 1008112 1008216 1006459 1006477 1008105 1008148 1008203 1009733 1006521…
human	Australia	2009	H1N1	55	1	1005571	1005571 1005403 1005566 1005565 1005587 1005580 1005407 1005550 1005577 1005562 1005551 1005581 1005649 1005572 1005593 1005579 1005583 1005600 1005608 1005611 1005602 1005604 1005573 1005594 1005606 1005406 1005567 1005590 1005592 1005599 1005603 1005588 1005578 1005589 1005598 1010461 1005584 1005648 1005591 1005561 1005552 1005549 1005595 1005605 1005607 1005585 1005596 1005574 1005586 1005582…
human	Russia	2010	H1N1	5	1	1005413	1005413 1007083 1011607 1009293 1009534
human	Kyrgyzstan	2009	H1N1	1	1	1005420	1005420
environment	China	2007	H9N2	8	2	1005462 1005464	1005462 1005464 1005469 1005466 1005468 1005467 1005463 1005465
human	Myanmar	2009	H1N1	3	1	1005514	1005514 1005515 1005513
environment	USA	2005	H3N8	7	2	1005651 1028120	1005651 1028117 1028113 1028119 1028120 1028118 1028112
human	China	2009	H3N2	1	1	1005653	1005653
canine	South Korea	2007	H3N2	2	1	1005726	1005726 1014669
human	Denmark	2009	H1N1	26	1	1006286	1006286 1008055 1006825 1007418 1006278 1009758 1007417 1006802 1007452 1007453 1006939 1006826 1007414 1008241 1007461 1007462 1006291 1006805 1006864 1006828 1008242 1007457 1007466 1008054 1010154 1007455
human	Greece	2009	H1N1	63	1	1009747	1009747 1006830 1006822 1008065 1007470 1008075 1006932 1007688 1006847 1008087 1008079 1007463 1006803 1006808 1007476 1008059 1008086 1008222 1008350 1006849 1007701 1006869 1006871 1007474 1008085 1007479 1006870 1007687 1007473 1007410 1007464 1006821 1007477 1007735 1007478 1007734 1008076 1006284 1007403 1008062 1008077 1006831 1008084 1008060 1007700 1008063 1008069 1008078 1007471 1007475…
human	Belgium	2009	H1N1	11	1	1007433	1007433 1007426 1007910 1006824 1006285 1007507 1007425 1007458 1006813 1007413 1006876
human	Poland	2009	H1N1	12	1	1007887	1007887 1008067 1008092 1009759 1009750 1009762 1008058 1008057 1008089 1006287 1006868 1008056
avian_waterfowl	China	2009	H6N6	13	4	1024932 1012048 1024954 1018749	1012048 1018749 1012045 1012044 1024932 1024954 1012047 1012042 1012046 1012040 1006303 1012041 1012043
human	Germany	2009	H1N1	31	1	1007736	1007736 1028024 1007911 1034064 1007465 1007689 1007415 1007480 1007468 1006346 1007412 1008052 1007467 1008053 1007737 1007883 1007419 1007459 1007411 1007052 1007896 1010146 1007909 1006850 1006866 1008201 1007913 1007702 1007886 1008228 1008051
human	USA	2010	H1N1	99	1	1021990	1021990 1016864 1016862 1016888 1021986 1016827 1016831 1006723 1007905 1021989 1021983 1007092 1016808 1006653 1006726 1006651 1007352 1006818 1021993 1021987 1016820 1021988 1021978 1006718 1006650 1007354 1021976 1007088 1016803 1021994 1016861 1006720 1006707 1006717 1006713 1006647 1007392 1016811 1016834 1007089 1006641 1006636 1007093 1008098 1021984 1006704 1007103 1007091 1022033 1007096…
avian_waterfowl	South Africa	2007	H1N8	1	1	1006678	1006678
avian_land birds	South Africa	2007	H6N8	1	1	1006679	1006679
human	Australia	2009	H3N2	8	1	1006696	1006696 1027878 1009532 1009527 1009529 1009531 1006695 1007355
human	Spain	2009	H1N1	19	1	1006852	1006852 1006872 1006867 1007732 1007914 1006845 1007731 1007440 1006810 1006851 1007897 1006804 1007439 1007416 1007888 1007685 1007718 1006873 1007422
human	Estonia	2010	H1N1	4	1	1007908	1007908 1006811 1008095 1006875
human	Austria	2009	H1N1	3	1	1007421	1007421 1006827 1007420
human	Germany	2010	H1N1	4	1	1007898	1007898 1006833 1007918 1007899
human	Austria	2010	H1N1	3	1	1007923	1007923 1008238 1006834
human	Estonia	2009	H1N1	2	1	1006874	1006874 1007882
swine	China	2010	H1N1	59	13	1011531 1025044 1011496 1011503 1012754 1012752 1012748 1024981 1015564 1012753 1006920 1012750 1025040	1011531 1025044 1011496 1011503 1012750 1011497 1024984 1024981 1012249 1011520 1012246 1011507 1006920 1011518 1012240 1012752 1011506 1011522 1012753 1012754 1011528 1011508 1011519 1024983 1011532 1011517 1015564 1024979 1025040 1011509 1012749 1011516 1012241 1011530 1024975 1010174 1010171 1011498 1011529 1012244 1012239 1010172 1011534 1012242 1012755 1024974 1012243 1012748 1012751 1024977…
avian_waterfowl	USA	2007	H10N7	18	8	1006966 1008777 1010764 1028199 1008771 1010877 1008718 1010870	1006966 1008777 1010764 1028199 1008771 1010877 1028192 1028197 1008718 1028195 1028194 1028193 1028198 1008765 1010870 1028196 1006957 1008776
swine	China	2008	H1N1	4	2	1014166 1007007	1014166 1007007 1007003 1010440
avian_domestic birds	Japan	2009	H7N6	1	1	1007015	1007015
avian_domestic birds	Pakistan	2003	H7N3	2	1	1007017	1007017 1007018
avian_domestic birds	Pakistan	1995	H7N3	1	1	1007027	1007027
avian_domestic birds	Pakistan	2001	H7N3	1	1	1007030	1007030
avian_domestic birds	Pakistan	2004	H7N3	2	2	1007031 1007041	1007031 1007041
human	Netherlands	2009	H1N1	11	1	1007293	1007293 1007302 1013432 1007292 1007106 1007297 1007303 1007305 1007104 1007298 1007304
human	Argentina	2009	H1N1	4	1	1007109	1007109 1007107 1007110 1007108
human	Guam	2009	H1N1	32	1	1007712	1007712 1007725 1007893 1007920 1009738 1007679 1007726 1007906 1007678 1007682 1007717 1007716 1007681 1007306 1007697 1007895 1007310 1007680 1007730 1007715 1007728 1007683 1007696 1007921 1007894 1007699 1007729 1007714 1007695 1007727 1007311 1007684
human	Netherlands	2010	H1N1	2	1	1007308	1007308 1010343
human	Philippines	1982	H3N2	2	1	1007314	1007314 1007315
avian_domestic birds	China	2007	H9N2	5	5	1007323 1026944 1026942 1026943 1028393	1007323 1026944 1026942 1026943 1028393
human	Viet Nam	2007	H5N1	4	1	1007396	1007396 1007337 1007333 1007395
human	Viet Nam	2008	H5N1	1	1	1007363	1007363
avian_waterfowl	Argentina	2007	H6N8	2	2	1011094 1007529	1011094 1007529
avian_waterfowl	Portugal	2006	H4N6	1	1	1007532	1007532
avian_waterfowl	Portugal	2006	H7N3	1	1	1007533	1007533
human	Japan	2009	H3N2	1	1	1007779	1007779
human	South Korea	2009	H3N2	2	1	1010744	1010744 1007780
human	USA	2010	H3N2	15	4	1057046 1057048 1007879 1057043	1057046 1007879 1057038 1057048 1057039 1010735 1017566 1057042 1057043 1057044 1057045 1057040 1057041 1008005 1057047
human	Greece	2010	H1N1	17	1	1008524	1008524 1007912 1007931 1007916 1007927 1007932 1007889 1007926 1007930 1008565 1008564 1015504 1007929 1007933 1007915 1007885 1007928
human	Nicaragua	2010	H3N2	79	2	1010185 1010477	1010185 1045808 1045811 1007892 1008482 1010178 1008481 1010189 1010195 1045819 1010704 1007891 1008465 1010197 1010200 1010175 1010193 1010181 1045818 1010202 1010182 1008447 1008469 1010191 1008464 1008473 1025904 1010188 1045813 1008449 1008468 1045812 1008446 1008427 1007934 1008476 1010203 1010194 1011356 1045817 1010477 1045814 1011355 1025905 1010199 1010177 1008474 1008426 1008470 1045809…
human	Norway	2009	H1N1	1	1	1007900	1007900
human	Nicaragua	2010	H1N1	4	1	1010242	1010242 1010241 1010342 1008144
human	Turkey	2009	H1N1	1	1	1008153	1008153
avian_land birds	Russia	2010	H5N1	2	1	1008232	1008232 1008926
avian_waterfowl	Cambodia	2006	H5N1	1	1	1008293	1008293
canine	China	2006	H3N2	2	1	1008375	1008375 1008374
canine	China	2007	H3N2	1	1	1008376	1008376
human	Thailand	2010	H3N2	8	2	1037810 1032115	1037810 1032115 1008494 1032120 1032131 1008493 1032130 1032107
avian_waterfowl	Germany	2008	H1N1	2	1	1008495	1008495 1008496
avian_waterfowl	China	2009	H4N2	2	2	1008497 1031244	1008497 1031244
human	Chile	2009	H1N1	43	1	1008602	1008602 1008569 1008582 1008581 1008614 1008607 1008611 1008610 1008596 1008576 1008591 1008577 1008605 1008594 1008587 1008609 1008600 1008584 1008589 1008604 1008612 1008608 1008593 1008572 1008606 1008566 1008579 1008592 1008567 1008599 1008597 1008573 1008580 1008588 1008603 1008585 1008595 1008574 1008575 1008586 1008571 1008570 1008598
avian_domestic birds	India	2008	H5N1	5	2	1013827 1008615	1008615 1013827 1016679 1036697 1016682
swine	Taiwan	2010	H1N1	1	1	1008706	1008706
avian_waterfowl	USA	2006	H11N9	4	4	1033504 1055512 1008762 1008719	1033504 1055512 1008762 1008719
avian_waterfowl	USA	2007	H7N6	4	2	1008722 1008769	1008722 1008773 1008769 1008770
avian_waterfowl	USA	2007	H6N1	17	7	1008791 1008728 1010873 1008803 1008789 1009043 1008802	1008791 1008781 1008793 1008728 1008790 1008794 1008803 1010873 1008804 1008789 1008805 1009043 1008795 1008802 1010783 1008792 1008796
avian_waterfowl	USA	2007	H12N5	1	1	1008730	1008730
avian_shorebirds	USA	2007	H10N7	2	1	1008735	1008735 1008732
avian_land birds	USA	2007	H10N3	1	1	1008733	1008733
avian_waterfowl	USA	2007	H1N1	16	12	1009116 1008899 1008922 1019184 1019089 1019098 1008736 1019180 1009124 1019106 1061129 1008800	1009116 1008899 1008922 1019184 1008924 1019089 1008923 1019098 1008736 1019180 1061129 1009124 1019106 1008800 1009118 1019185
avian_land birds	USA	2007	H1N2	3	2	1008739 1008740	1008739 1008742 1008740
avian_land birds	USA	2007	H3N8	1	1	1008741	1008741
avian_waterfowl	USA	2006	H3N2	3	2	1009066 1008743	1009066 1008743 1009069
avian_waterfowl	USA	2006	H3N6	6	5	1008744 1033503 1009073 1033497 1009231	1008744 1033503 1009073 1033497 1009231 1009082
avian_waterfowl	USA	2006	H4N6	9	7	1009078 1009065 1033502 1008746 1008749 1009091 1009086	1009078 1009065 1033502 1008746 1008749 1009091 1009086 1008747 1008745
avian_waterfowl	USA	2006	H5N2	3	3	1008751 1033496 1008748	1008751 1033496 1008748
avian_waterfowl	USA	2006	H6N1	3	2	1008750 1055511	1008750 1055511 1055508
avian_waterfowl	USA	2006	H10N2	3	3	1008754 1008759 1061108	1008754 1008759 1061108
avian_waterfowl	USA	2006	H7N3	5	3	1009114 1008755 1008760	1009114 1008760 1008758 1008755 1008761
avian_waterfowl	USA	2006	H10N1	1	1	1008757	1008757
avian_waterfowl	USA	2006	H11N3	1	1	1008763	1008763
avian_waterfowl	USA	2007	H11N9	7	5	1008766 1008806 1033741 1008774 1008807	1008766 1008806 1008764 1033741 1008774 1008807 1033512
avian_waterfowl	USA	2007	H7N7	1	1	1008768	1008768
avian_waterfowl	USA	2007	H10N3	2	2	1008779 1009296	1008779 1009296
avian_waterfowl	USA	2007	H6N2	7	4	1009025 1009046 1009024 1008797	1009046 1009025 1009024 1009026 1008997 1008797 1008798
avian_waterfowl	USA	2007	H3N1	1	1	1008799	1008799
avian_waterfowl	China	2007	H9N2	3	3	1008823 1016767 1032241	1008823 1016767 1032241
avian_waterfowl	USA	2006	H2N9	1	1	1008835	1008835
avian_waterfowl	Canada	2007	H12N5	2	1	1012001	1012001 1008892
avian_waterfowl	Canada	2006	H1N3	3	2	1016457 1016459	1016457 1008893 1016459
avian_waterfowl	Canada	2006	H12N6	2	1	1008894	1008894 1011976
avian_shorebirds	USA	2006	H6N1	5	1	1054187	1054187 1054185 1015176 1054186 1008895
avian_waterfowl	Canada	2006	H12N5	2	1	1008897	1008897 1011977
avian_shorebirds	USA	2007	H9N1	2	2	1018024 1008898	1018024 1008898
avian_waterfowl	USA	2007	H1N6	1	1	1008905	1008905
avian_waterfowl	USA	2007	H3N6	3	3	1008907 1009044 1033508	1008907 1009044 1033508
avian_waterfowl	USA	2007	H4N5	1	1	1008913	1008913
cat	South Korea	2010	H3N2	3	1	1016766	1016766 1015866 1008929
human	China	2010	H3N2	3	1	1008976	1008976 1008977 1008979
avian_waterfowl	USA	2006	H10N8	1	1	1009058	1009058
avian_waterfowl	USA	2006	H2N3	2	1	1009077	1009077 1009094
avian_waterfowl	USA	2009	H10N5	3	2	1018233 1009089	1018233 1009089 1018232
avian_waterfowl	USA	2009	H4N6	105	29	1011231 1009101 1017844 1017840 1017431 1017805 1017758 1011294 1017419 1033767 1033651 1016218 1017443 1017812 1017447 1033764 1017456 1017802 1017441 1011226 1011243 1011244 1010883 1017803 1017444 1017806 1017828 1017787 1017804	1009101 1017844 1017840 1017763 1016228 1009192 1017758 1017817 1033767 1016232 1017447 1017781 1017823 1033764 1016223 1017824 1009095 1009098 1011243 1017441 1017792 1017843 1017759 1017808 1017776 1009099 1017768 1009096 1017822 1015596 1009110 1015597 1016246 1017862 1017804 1017805 1009097 1009235 1017443 1017809 1017802 1009115 1009105 1009191 1009236 1017778 1015607 1009108 1017803 1009282…
avian_waterfowl	USA	2009	H12N5	12	8	1033525 1011308 1011278 1033652 1009176 1017429 1011252 1009233	1033525 1033526 1011308 1011278 1033652 1009176 1017429 1033523 1011252 1033524 1009233 1009103
avian_unknown	Japan	2008	H3N5	1	1	1009126	1009126
avian_unknown	Japan	2008	H3N8	3	2	1009127 1009154	1009127 1009153 1009154
avian_unknown	Japan	2008	H4N6	2	1	1010149	1010149 1009128
avian_shorebirds	Japan	2006	H4N8	1	1	1009129	1009129
avian_waterfowl	USA	2008	H12N5	9	7	1009214 1010792 1010843 1010790 1009130 1009139 1010791	1009214 1010792 1010843 1009157 1009130 1010790 1009139 1009148 1010791
avian_waterfowl	USA	2008	H3N8	27	20	1018147 1010793 1009174 1017350 1009159 1009132 1017394 1017337 1009141 1017410 1017353 1009143 1009161 1017361 1017389 1017403 1009160 1009260 1017364 1017359	1018147 1010793 1009174 1017350 1009159 1009132 1017394 1017337 1009141 1017338 1017410 1017367 1017353 1009244 1009161 1009143 1017361 1017389 1017403 1009160 1009260 1017339 1017364 1017340 1018149 1017359 1017383
avian_waterfowl	USA	2008	H8N4	13	4	1009162 1028203 1009145 1009172	1009162 1009216 1009225 1009138 1009222 1009215 1028203 1009172 1009238 1009145 1009171 1009136 1009135
avian_unknown	Japan	2008	H3N6	1	1	1009146	1009146
avian_unknown	Japan	2008	H6N5	1	1	1009147	1009147
avian_unknown	Japan	2008	H6N8	1	1	1009156	1009156
avian_waterfowl	USA	2009	H10N6	2	2	1028238 1009173	1028238 1009173
avian_land birds	USA	2009	H10N3	2	2	1009175 1011234	1009175 1011234
avian_waterfowl	USA	2009	H7N7	6	5	1031639 1031630 1031620 1031612 1031625	1031639 1031630 1031620 1031612 1031625 1009177
avian_waterfowl	USA	2008	H3N2	5	4	1009178 1017393 1017405 1018148	1017393 1018148 1009178 1018146 1017405
avian_waterfowl	USA	2008	H6N2	13	12	1017357 1017411 1010803 1017397 1010822 1009179 1017408 1017400 1010801 1033517 1010821 1010802	1017357 1017411 1010803 1017397 1010822 1009179 1017408 1017400 1010801 1033517 1010840 1010821 1010802
avian_waterfowl	USA	2008	H10N7	13	9	1009180 1028204 1010863 1017351 1018158 1028207 1028210 1018112 1010832	1009180 1009181 1010863 1028204 1017351 1018158 1028207 1028205 1028210 1018112 1010832 1010823 1010768
avian_waterfowl	USA	2008	H2N3	4	3	1017474 1009182 1009187	1017474 1009187 1017358 1009182
environment	USA	2008	H7N3	2	1	1009184	1009184 1009183
avian_waterfowl	USA	2008	H5N2	6	4	1053519 1009186 1053535 1010806	1053535 1009186 1010806 1053534 1053519 1053523
avian_waterfowl	USA	2008	H4N8	6	4	1017401 1017356 1010773 1009188	1017356 1017404 1010773 1017368 1017401 1009188
environment	USA	2008	H1N2	1	1	1009189	1009189
human	Switzerland	2010	H1N1	1	1	1009195	1009195
avian_unknown	USA	2007	H4N8	1	1	1009220	1009220
avian_waterfowl	USA	2008	H9N2	2	1	1036249	1036249 1009221
avian_waterfowl	USA	2008	H4N1	1	1	1009223	1009223
avian_waterfowl	USA	2008	H1N1	50	7	1033518 1028134 1019104 1017379 1019092 1010815 1009252	1019104 1028134 1028126 1033744 1028127 1028123 1033745 1033749 1028150 1033742 1033751 1028157 1033755 1019179 1033758 1009252 1028124 1033521 1033761 1028128 1028125 1028130 1028129 1017341 1028280 1028133 1033747 1028281 1010815 1033757 1033746 1033750 1033754 1019093 1033748 1028283 1033759 1033518 1019102 1028153 1017379 1019092 1033756 1033760 1033752 1028282 1033753 1017369 1033743 1028132
avian_waterfowl	USA	2008	H7N3	25	14	1031590 1031640 1031580 1031621 1031595 1010869 1031614 1031626 1031608 1009273 1031606 1031607 1031594 1024659	1031590 1031591 1031593 1031614 1031626 1031608 1031606 1031592 1031595 1010869 1031587 1031589 1031594 1009273 1031607 1031640 1031580 1031621 1031613 1031622 1031615 1024659 1031585 1031586 1031588
avian_waterfowl	China	2008	H6N5	1	1	1009274	1009274
human	Netherlands	2007	H1N1	1	1	1009278	1009278
human	Netherlands	2003	H3N2	7	3	1013316 1013142 1009279	1013142 1009279 1013143 1013316 1013140 1013315 1013141
human	Cambodia	2009	H1N1	11	1	1009636	1009636 1009630 1009627 1009637 1009634 1009648 1009632 1009635 1009628 1009633 1009308
avian_domestic birds	South Korea	2007	H9N2	1	1	1009516	1009516
avian_domestic birds	USA	1968	H5N9	1	1	1009521	1009521
human	Canada	2010	H1N1	2	2	1009597 1009595	1009597 1009595
avian_waterfowl	Japan	2011	H5N1	4	1	1009598	1009598 1014893 1014886 1009652
avian_waterfowl	USA	2005	H11N9	1	1	1009600	1009600
human	Cambodia	2009	H3N2	3	1	1009626	1009626 1009629 1009631
human	Colombia	2009	H1N1	3	1	1009654	1009654 1009726 1009665
human	Peru	2009	H1N1	11	2	1012079 1011330	1011330 1009743 1009731 1012079 1011331 1011318 1009662 1009742 1009667 1009702 1009686
human	Dominican Republic	2009	H1N1	1	1	1009679	1009679
human	Mexico	2010	H1N1	2	1	1009695	1009695 1013823
human	Senegal	2010	H1N1	3	1	1009715	1009715 1009714 1011339
human	Hungary	2009	H1N1	2	1	1009723	1009723 1012642
avian_land birds	Japan	2011	H5N1	1	1	1009797	1009797
avian_waterfowl	Zambia	2008	H6N2	2	1	1009814	1009814 1009872
avian_waterfowl	Zambia	2008	H3N8	3	2	1009874 1009815	1009874 1009815 1009873
avian_waterfowl	Zambia	2008	H4N6	1	1	1009816	1009816
avian_waterfowl	Zambia	2009	H11N9	3	1	1009982	1009982 1009817 1009875
avian_shorebirds	Zambia	2009	H9N1	1	1	1009818	1009818
swine	Hong Kong	1979	H1N1	7	1	1010016	1010016 1009822 1009953 1009887 1009943 1009901 1009892
swine	Hong Kong	1977	H1N1	23	5	1009945 1009970 1009835 1009935 1009986	1009835 1009970 1009935 1010010 1009986 1009902 1009906 1009836 1009859 1010004 1010006 1009851 1009999 1010014 1009945 1009886 1009910 1009966 1009876 1010008 1010025 1009878 1009955
swine	Hong Kong	2008	H1N1	3	3	1009905 1009988 1009838	1009905 1009988 1009838
swine	Hong Kong	1993	H1N1	1	1	1009855	1009855
swine	Hong Kong	1978	H1N1	2	1	1009958	1009958 1009899
swine	Hong Kong	2003	H1N1	2	2	1009903 1010019	1009903 1010019
avian_waterfowl	Zambia	2009	H6N2	2	1	1009923	1009923 1009922
swine	Hong Kong	2001	H1N1	1	1	1009932	1009932
swine	Hong Kong	2000	H1N1	1	1	1009957	1009957
swine	USA	2010	H1N2	13	11	1020672 1010033 1014348 1020674 1020670 1009978 1020676 1018777 1020677 1020799 1028529	1020672 1028529 1010033 1014348 1020674 1028528 1020670 1009978 1028527 1018777 1020677 1020799 1020676
avian_waterfowl	China	2009	H9N2	5	4	1016768 1010084 1026326 1028395	1028395 1016768 1016769 1026326 1010084
avian_domestic birds	USA	1965	H6N2	1	1	1010114	1010114
equine	Czech Republic	1956	H7N7	1	1	1010115	1010115
avian_shorebirds	Australia	1972	H10N8	1	1	1010116	1010116
avian_domestic birds	Italy	1965	H10N8	1	1	1010127	1010127
avian_domestic birds	USA	1966	H9N2	1	1	1010128	1010128
human	Singapore	1957	H2N2	1	1	1010130	1010130
avian_waterfowl	United Kingdom	1956	H11N6	1	1	1010131	1010131
avian_waterfowl	South Korea	2009	H6N5	2	1	1010157	1010157 1014962
avian_unknown	Japan	2008	H4N2	1	1	1010158	1010158
swine	Canada	2009	H3N2	5	5	1010165 1020710 1010166 1020709 1010170	1010165 1020710 1010166 1020709 1010170
avian_waterfowl	Viet Nam	2006	H3N8	1	1	1010249	1010249
avian_domestic birds	Viet Nam	2008	H3N8	1	1	1010250	1010250
avian_waterfowl	Viet Nam	2008	H11N9	2	2	1010254 1010251	1010254 1010251
avian_waterfowl	Viet Nam	2007	H6N2	1	1	1010252	1010252
avian_waterfowl	Viet Nam	2008	H5N1	1	1	1010253	1010253
avian_waterfowl	Viet Nam	2009	H12N5	1	1	1010255	1010255
human	Thailand	2011	H1N1	11	1	1032200	1032200 1010258 1032210 1032193 1032183 1032181 1032168 1032167 1032182 1032151 1032180
avian_waterfowl	USA	1989	H10N6	1	1	1010269	1010269
avian_land birds	China	2003	H5N1	1	1	1010270	1010270
avian_waterfowl	USA	1979	H12N6	1	1	1010273	1010273
canine	South Korea	2010	H3N1	1	1	1010327	1010327
human	Australia	2010	H3N2	2	1	1010344	1010344 1010349
human	Singapore	2003	H3N2	12	1	1010413	1010413 1010415 1010381 1010409 1010379 1010416 1010407 1010396 1010380 1010414 1010423 1010408
human	Malaysia	2004	H3N2	16	1	1010429	1010429 1013669 1010402 1013663 1013664 1013667 1013666 1013670 1013673 1010430 1013668 1013671 1013672 1013665 1013661 1013662
avian_waterfowl	Viet Nam	2011	H5N1	4	4	1014645 1010439 1014646 1026427	1014645 1010439 1014646 1026427
swine	China	2009	H1N2	2	1	1010445	1010445 1010444
human	Nicaragua	2011	H3N2	12	2	1024146 1010476	1024146 1024115 1024121 1010476 1024107 1024130 1024143 1024144 1024129 1024109 1024114 1010475
cheetah	USA	2009	H1N1	1	1	1010495	1010495
human	Australia	2010	H1N1	56	1	1011150	1011150 1010531 1010597 1011122 1010566 1010596 1011119 1010511 1010499 1010530 1010534 1010516 1010506 1010518 1010713 1010532 1010512 1010515 1010503 1010501 1010527 1010500 1011136 1010567 1010675 1011135 1011123 1010520 1010529 1010521 1010522 1010505 1010496 1010504 1011137 1010526 1010528 1010525 1010517 1010510 1010709 1010598 1011111 1010509 1010524 1011110 1010507 1010523 1011432 1011113…
swine	Viet Nam	2010	H3N2	5	1	1010539	1010539 1010541 1010540 1010538 1010536
human	Australia	2011	H1N1	18	1	1023431	1023431 1023408 1023423 1015510 1023430 1023428 1023427 1010657 1023426 1010656 1023424 1023410 1023425 1015511 1023433 1023429 1023411 1023409
avian_domestic birds	Lebanon	2010	H9N2	2	1	1010658	1010658 1010659
human	Chile	2010	H1N1	18	1	1010660	1010660 1010672 1010710 1010668 1010707 1010705 1010662 1010667 1010711 1010661 1010671 1010669 1010706 1010663 1011361 1010665 1010670 1010674
human	Russia	2011	H1N1	5	2	1011384 1012214	1011384 1011577 1012214 1010676 1011604
human	Taiwan	2005	H1N1	3	2	1010678 1010689	1010678 1010689 1010682
human	Taiwan	2006	H1N1	6	2	1010685 1010694	1010694 1010696 1010685 1010701 1010679 1010681
human	Taiwan	2007	H1N1	2	2	1010697 1010688	1010697 1010688
human	Kuwait	2009	H3N2	1	1	1010719	1010719
human	Kyrgyzstan	2008	H3N2	2	1	1010738	1010738 1010720
human	Guam	2009	H3N2	1	1	1010726	1010726
human	Iraq	2009	H3N2	2	1	1010737	1010737 1010728
human	Mexico	2010	H3N2	2	1	1010730	1010730 1010729
human	Colombia	2010	H3N2	1	1	1010748	1010748
human	El Salvador	2010	H3N2	1	1	1010752	1010752
human	Dominican Republic	2010	H3N2	3	1	1010755	1010755 1010753 1010754
avian_waterfowl	USA	2008	H6N1	42	9	1017365 1010854 1010894 1017407 1010807 1017385 1010805 1010847 1010776	1017365 1010894 1017407 1010852 1010805 1010798 1010897 1010763 1010895 1010830 1010856 1010854 1010875 1010778 1010812 1010760 1010807 1010844 1010853 1010825 1010800 1010776 1010782 1010761 1010855 1010808 1010838 1010876 1010872 1010826 1010829 1010780 1010837 1010779 1010785 1010762 1010799 1010839 1017385 1010847 1010781 1010896
avian_waterfowl	USA	2008	H11N2	6	5	1010864 1017402 1010769 1018145 1010865	1010864 1017402 1010769 1018145 1010865 1010827
environment	USA	2008	H4N6	4	3	1010818 1010770 1010775	1010818 1010770 1010771 1010775
avian_waterfowl	USA	2008	H5N9	1	1	1010777	1010777
avian_waterfowl	USA	2009	H5N2	19	3	1011266 1010849 1053525	1010849 1010900 1010902 1010860 1013935 1010786 1010890 1010859 1053525 1053524 1010850 1010848 1010857 1011266 1053536 1010858 1010889 1010888 1010901
environment	USA	2008	H11N8	1	1	1010787	1010787
avian_waterfowl	USA	2008	H1N6	1	1	1010816	1010816
avian_waterfowl	USA	2008	H1N9	1	1	1010828	1010828
avian_waterfowl	USA	2008	H10N2	1	1	1010831	1010831
avian_waterfowl	USA	2008	H10N8	2	2	1010833 1028208	1010833 1028208
avian_waterfowl	USA	2007	H3N5	1	1	1010841	1010841
avian_waterfowl	USA	2007	H5N7	1	1	1010845	1010845
avian_waterfowl	USA	2009	H6N1	13	13	1011295 1011296 1017438 1011258 1017464 1011248 1010861 1010862 1011283 1033981 1017421 1011259 1017426	1011295 1011296 1017438 1011258 1017464 1011248 1010861 1010862 1011283 1033981 1017421 1011259 1017426
environment	USA	2008	H3N8	1	1	1010866	1010866
avian_waterfowl	USA	2009	H10N7	30	5	1016238 1016250 1033527 1011277 1010868	1016238 1016221 1016250 1033527 1016235 1015602 1011277 1016227 1016242 1015603 1016225 1016222 1016226 1016249 1016233 1016224 1016245 1016237 1033541 1016236 1015601 1016247 1010868 1016220 1016234 1016241 1016219 1016231 1016248 1016229
avian_waterfowl	USA	2007	H2N7	1	1	1010871	1010871
avian_waterfowl	USA	2007	H6N5	1	1	1010874	1010874
avian_waterfowl	USA	2010	H10N7	19	12	1033851 1011287 1033661 1015963 1015893 1010898 1016013 1011235 1015973 1015609 1015905 1011286	1015893 1010898 1011235 1015973 1015609 1011287 1033661 1016013 1015974 1033860 1033851 1015963 1016018 1013934 1010878 1011286 1013915 1013933 1015905
avian_waterfowl	USA	2009	H1N1	14	11	1028239 1011254 1033658 1017413 1010879 1010880 1011300 1011239 1011253 1011263 1028237	1011254 1028239 1033658 1017413 1010879 1010880 1017412 1033657 1011300 1011239 1011253 1011263 1028237 1011229
avian_waterfowl	USA	2009	H4N2	8	7	1011281 1011228 1011293 1011242 1010881 1011230 1010882	1011228 1011281 1011293 1011242 1010881 1011230 1010882 1011312
avian_waterfowl	USA	2010	H4N6	89	30	1017885 1015906 1033708 1015944 1016001 1033869 1017872 1016014 1033858 1015908 1033854 1015615 1033861 1010886 1033864 1033855 1017866 1033874 1015816 1033659 1015984 1033871 1013919 1015818 1016258 1017902 1010884 1017901 1033845 1016005	1017885 1033708 1016001 1017915 1016014 1033858 1016257 1010886 1033855 1016286 1016261 1015816 1016289 1015984 1033871 1016287 1017890 1016258 1015613 1017901 1017934 1016256 1017865 1015906 1015944 1017872 1015908 1017945 1017891 1017892 1017899 1033864 1010885 1016254 1033874 1015616 1016262 1016265 1017867 1013932 1016288 1010887 1017902 1033845 1017871 1016005 1016291 1016285 1016264 1014983…
avian_waterfowl	USA	2009	H3N8	76	25	1017780 1017771 1017838 1017420 1017459 1017794 1011256 1017414 1017848 1033654 1017453 1017786 1017424 1017837 1017863 1017791 1017496 1017448 1017850 1017830 1018235 1017847 1010899 1015605 1017829	1017780 1017771 1017796 1017838 1017420 1017459 1017820 1017819 1017756 1017773 1011256 1017414 1017777 1017782 1017794 1017807 1017811 1017775 1017834 1017848 1017769 1017825 1033654 1017793 1017846 1017453 1017813 1017767 1017786 1017851 1017832 1017779 1017833 1017761 1017800 1017424 1017837 1017839 1017789 1017826 1017863 1017496 1017448 1017791 1017850 1017830 1017818 1017788 1017765 1017827…
avian_waterfowl	USA	2008	H1N3	4	3	1033519 1033522 1010905	1033519 1033522 1010905 1033520
avian_waterfowl	USA	2008	H4N4	1	1	1010906	1010906
avian_waterfowl	USA	2009	H7N3	47	24	1031596 1011315 1031642 1031610 1033536 1031597 1031624 1031605 1031623 1031579 1031603 1031611 1031604 1031601 1031635 1031584 1024660 1031598 1031627 1033530 1031609 1031617 1031599 1031637	1031596 1011315 1031642 1031610 1033536 1031629 1031597 1033529 1031624 1031605 1033649 1033653 1031581 1033534 1033537 1031623 1031579 1031603 1033647 1033648 1031578 1031611 1031604 1031601 1031635 1031636 1033535 1033533 1031584 1031628 1024660 1031633 1010907 1031598 1031627 1033530 1017440 1031609 1031617 1033531 1031618 1031643 1031599 1033538 1033540 1031634 1031637
avian_waterfowl	USA	2008	H1N2	1	1	1010908	1010908
avian_waterfowl	China	2008	H5N5	4	3	1020933 1011029 1020934	1020933 1011029 1020934 1020932
avian_waterfowl	China	2009	H5N5	1	1	1011030	1011030
avian_waterfowl	China	2009	H5N1	2	2	1012606 1011032	1012606 1011032
avian_waterfowl	Japan	2010	H5N1	3	1	1011034	1011034 1011035 1014877
canine	China	2010	H3N2	5	1	1011051	1011051 1011050 1011078 1011079 1011065
canine	China	2009	H3N2	2	1	1011064	1011064 1015584
avian_land birds	Thailand	2004	H5N1	1	1	1011066	1011066
avian_waterfowl	Argentina	2010	H6N2	1	1	1011093	1011093
avian_waterfowl	Guatemala	2009	H11N2	2	1	1011174	1011174 1011166
avian_waterfowl	Guatemala	2010	H5N4	2	1	1011168	1011168 1011176
avian_waterfowl	Guatemala	2010	H8N4	5	3	1011177 1011173 1011178	1011173 1011169 1011177 1011178 1011172
avian_waterfowl	Guatemala	2010	H5N3	3	3	1036247 1011170 1011171	1036247 1011170 1011171
avian_waterfowl	Guatemala	2010	H3N8	1	1	1011175	1011175
avian_waterfowl	China	2009	H11N2	1	1	1011179	1011179
avian_waterfowl	USA	2009	H2N3	7	7	1011240 1011270 1017458 1017422 1011303 1011264 1011224	1011240 1011270 1017458 1017422 1011303 1011264 1011224
avian_waterfowl	USA	2009	H11N3	1	1	1011227	1011227
avian_waterfowl	USA	2009	H4N8	9	8	1017836 1011232 1017436 1017427 1017437 1011313 1017452 1017460	1017836 1017452 1011232 1017436 1017427 1017437 1011313 1011282 1017460
avian_waterfowl	USA	2009	H11N2	3	3	1011288 1011233 1017455	1011288 1011233 1017455
avian_waterfowl	USA	2009	H11N9	11	9	1011307 1011251 1018238 1011238 1011250 1017434 1011306 1011249 1017457	1011307 1011262 1011251 1018238 1011238 1011250 1017434 1011306 1018236 1011249 1017457
avian_waterfowl	USA	2009	H5N1	1	1	1011245	1011245
environment	USA	2009	H5N2	4	1	1011246	1011246 1011247 1011275 1011265
avian_waterfowl	USA	2009	H1N2	2	2	1011255 1011280	1011280 1011255
avian_waterfowl	USA	2009	H4N9	4	3	1018241 1018237 1011314	1018241 1018237 1011314 1011257
avian_waterfowl	USA	2009	H10N1	1	1	1011260	1011260
avian_waterfowl	USA	2009	H10N3	5	4	1017461 1011261 1018230 1011276	1017461 1011261 1018230 1018231 1011276
avian_waterfowl	USA	2009	H6N8	5	3	1028216 1017454 1011267	1028216 1017454 1033719 1011267 1033720
avian_waterfowl	USA	2009	H6N9	1	1	1011268	1011268
avian_waterfowl	USA	2009	H3N2	8	7	1033762 1011271 1011290 1017445 1011272 1011304 1011273	1033762 1011271 1011290 1011272 1017445 1033763 1011304 1011273
avian_waterfowl	USA	2009	H3N6	4	4	1011274 1017423 1017451 1017446	1011274 1017423 1017451 1017446
avian_waterfowl	USA	2010	H1N1	6	6	1015954 1015930 1011301 1013923 1011279 1013928	1015954 1015930 1011301 1013923 1011279 1013928
avian_waterfowl	USA	2009	H8N4	11	6	1015594 1011284 1016239 1015604 1017415 1016244	1015594 1011284 1015604 1016239 1017415 1016217 1017416 1015591 1016244 1015600 1017417
avian_waterfowl	USA	2010	H11N9	16	12	1015923 1015926 1011289 1033729 1015971 1015941 1033723 1033728 1016011 1017472 1015927 1015925	1015923 1016012 1017472 1015926 1011289 1033729 1015971 1033730 1015941 1033723 1033726 1033727 1033728 1016011 1015927 1015925
avian_waterfowl	USA	2010	H3N8	98	29	1016271 1016280 1033844 1016004 1015988 1033847 1017917 1017895 1015983 1015935 1011311 1017947 1033856 1015985 1015913 1017916 1017873 1017898 1033866 1033849 1015972 1015614 1015943 1017868 1033875 1015979 1016273 1017877 1016303	1016271 1017932 1016268 1033844 1017923 1017895 1017870 1017903 1017876 1017919 1017897 1011311 1017893 1033856 1017927 1015913 1017921 1017904 1016294 1033866 1033849 1017918 1017869 1015979 1017907 1017936 1011291 1017933 1016270 1015914 1016004 1017944 1017939 1017883 1016296 1015985 1017916 1017873 1033850 1011310 1017940 1017908 1015972 1017930 1017929 1033862 1017868 1017920 1017912 1016276…
avian_waterfowl	USA	2009	H6N2	6	5	1017463 1018242 1011297 1017433 1011305	1017463 1018242 1011297 1017433 1011305 1018239
avian_waterfowl	USA	2009	H9N2	3	3	1011298 1020442 1018240	1011298 1020442 1018240
avian_waterfowl	USA	2010	H1N3	3	2	1016079 1011302	1016079 1013929 1011302
human	Ecuador	2009	H1N1	1	1	1011317	1011317
human	Hungary	2011	H1N1	1	1	1011321	1011321
avian_waterfowl	South Korea	2009	H6N2	1	1	1011373	1011373
avian_waterfowl	South Korea	2009	H6N8	1	1	1011374	1011374
avian_waterfowl	South Korea	2009	H6N1	1	1	1011375	1011375
avian_waterfowl	China	2011	H1N2	4	3	1011424 1011423 1018310	1018310 1011424 1011423 1018309
avian_waterfowl	China	2011	H1N3	7	1	1011613	1011613 1011614 1011616 1011615 1011427 1011426 1011617
avian_waterfowl	Russia	2009	H8N8	1	1	1011428	1011428
avian_waterfowl	Russia	2008	H15N4	1	1	1011431	1011431
swine	Cuba	2010	H1N1	3	2	1011435 1011434	1011435 1011434 1011449
environment	China	2009	H5N1	5	5	1011459 1011458 1011462 1011461 1011456	1011459 1011458 1011462 1011461 1011456
swine	USA	2002	H1N1	1	1	1011471	1011471
swine	USA	2008	H1N2	7	3	1011488 1020642 1020647	1011488 1020642 1020901 1011483 1020643 1020647 1020918
swine	China	2010	H1N2	12	5	1011535 1011579 1011510 1012269 1016708	1011535 1011579 1011524 1011510 1011536 1012269 1016708 1011511 1011504 1011512 1011513 1011525
avian_domestic birds	China	1999	H9N2	2	2	1011537 1026550	1011537 1026550
avian_waterfowl	China	2011	H5N1	22	15	1018447 1019173 1011539 1019175 1019177 1011541 1011538 1018454 1057303 1018453 1019174 1019176 1057300 1057304 1019172	1018447 1019173 1057300 1019172 1057303 1011541 1018453 1011544 1057304 1011543 1057301 1057302 1019175 1011538 1018454 1019171 1019174 1011540 1011542 1011539 1019177 1019176
avian_waterfowl	South Korea	2005	H6N5	1	1	1011603	1011603
avian_land birds	China	2005	H9N2	3	1	1011620	1011620 1011619 1011621
avian_unknown	USA	2006	H7N3	1	1	1011691	1011691
avian_domestic birds	Cambodia	2010	H5N1	1	1	1011742	1011742
avian_domestic birds	South Korea	2009	H9N2	2	1	1011762	1011762 1011763
avian_waterfowl	South Korea	2009	H9N2	1	1	1011765	1011765
avian_domestic birds	China	2011	H9N2	44	27	1026342 1060762 1026329 1026327 1012593 1026957 1060754 1060755 1025787 1025786 1012591 1012592 1026960 1025777 1060758 1026959 1025776 1011767 1024819 1026961 1026958 1011768 1025775 1048413 1048414 1049866 1020381	1026342 1060762 1026329 1026327 1060761 1012593 1026957 1060754 1060755 1025787 1025786 1060763 1060751 1060749 1012591 1025783 1012592 1026960 1025777 1025788 1048407 1060758 1026959 1025776 1011767 1060752 1060748 1060756 1060747 1024819 1026961 1026958 1011768 1024820 1025775 1048413 1048414 1049866 1060757 1020381 1025784 1060750 1025785 1025782
avian_shorebirds	USA	1999	H3N2	17	5	1011905 1011907 1011914 1011919 1011910	1011905 1011907 1011914 1011919 1011913 1011921 1011917 1011915 1011910 1011797 1011909 1011904 1011903 1011918 1011920 1011926 1011916
avian_waterfowl	Canada	1987	H3N8	4	4	1011806 1011808 1011809 1011807	1011809 1011808 1011807 1011806
avian_shorebirds	USA	1988	H9N9	2	1	1011813	1011813 1011817
avian_shorebirds	USA	1988	H4N9	1	1	1011815	1011815
avian_waterfowl	Canada	1988	H2N3	2	1	1013521	1013521 1011819
avian_waterfowl	Canada	1988	H3N8	1	1	1011820	1011820
avian_waterfowl	Canada	1986	H4N6	2	2	1011822 1011821	1011822 1011821
avian_waterfowl	Canada	1986	H3N8	2	2	1011823 1011824	1011823 1011824
avian_waterfowl	Canada	1989	H3N8	1	1	1011825	1011825
avian_waterfowl	Canada	1989	H7N3	2	1	1024637	1024637 1011826
avian_waterfowl	Canada	1990	H4N6	1	1	1011830	1011830
avian_waterfowl	Canada	1990	H3N8	1	1	1011831	1011831
avian_shorebirds	USA	1991	H6N8	2	2	1011832 1015078	1011832 1015078
avian_waterfowl	Canada	1991	H4N6	2	2	1011834 1011833	1011834 1011833
avian_waterfowl	Canada	1991	H3N8	11	7	1011839 1011842 1011835 1011836 1011844 1011845 1011841	1011839 1011842 1011835 1011836 1011844 1011845 1011843 1011838 1011841 1011837 1011840
avian_waterfowl	Canada	1991	H3N6	1	1	1011846	1011846
avian_waterfowl	Canada	1992	H3N6	1	1	1011847	1011847
avian_waterfowl	Canada	1992	H3N8	2	1	1011849	1011849 1011848
avian_waterfowl	Canada	1993	H3N9	1	1	1011850	1011850
avian_waterfowl	Canada	1993	H3N8	2	2	1011851 1011853	1011851 1011853
avian_shorebirds	USA	1994	H3N2	5	4	1011854 1011857 1011873 1011864	1011854 1011857 1011856 1011864 1011873
avian_shorebirds	USA	1994	H1N1	3	2	1011861 1016369	1016369 1011861 1016361
avian_shorebirds	USA	1994	H3N3	1	1	1011868	1011868
avian_shorebirds	USA	1994	H7N5	1	1	1011874	1011874
avian_waterfowl	Canada	1994	H3N6	1	1	1011879	1011879
avian_waterfowl	Canada	1995	H3N8	2	2	1011882 1011881	1011882 1011881
avian_shorebirds	USA	1996	H9N7	1	1	1011883	1011883
avian_shorebirds	USA	1996	H7N3	2	1	1024650	1024650 1011884
avian_waterfowl	Canada	1996	H4N6	2	2	1011885 1011886	1011886 1011885
avian_shorebirds	USA	1997	H2N1	5	1	1013541	1013541 1013543 1011887 1013540 1013542
avian_waterfowl	Canada	1997	H3N8	2	1	1011889	1011889 1011890
avian_shorebirds	USA	1998	H3N8	7	4	1011896 1011893 1011897 1011898	1011896 1011891 1011893 1011894 1011895 1011898 1011897
avian_shorebirds	USA	1998	H2N8	1	1	1011892	1011892
avian_waterfowl	Canada	1998	H3N8	3	2	1011900 1011902	1011900 1011902 1011899
avian_shorebirds	USA	1999	H9N7	1	1	1011923	1011923
avian_waterfowl	Canada	1999	H3N8	1	1	1011928	1011928
avian_waterfowl	Canada	1999	H3N6	1	1	1011929	1011929
avian_waterfowl	Canada	1999	H4N6	1	1	1011930	1011930
avian_shorebirds	USA	2000	H9N7	1	1	1011931	1011931
avian_shorebirds	USA	2001	H6N2	3	1	1011932	1011932 1015163 1015162
avian_waterfowl	Canada	2001	H7N3	3	1	1011933	1011933 1024639 1011934
avian_shorebirds	USA	2002	H1N9	28	8	1054160 1054084 1016426 1016424 1016420 1016431 1016421 1016429	1054084 1016424 1016428 1016420 1054097 1016421 1016426 1016431 1016418 1016427 1016432 1017985 1011937 1016414 1054088 1054160 1016425 1016430 1017984 1054086 1016429 1016419 1016422 1016433 1017970 1016415 1054099 1016416
avian_shorebirds	USA	2002	H7N3	5	3	1054050 1017981 1011938	1054050 1017981 1011938 1054093 1017969
avian_waterfowl	Canada	2002	H3N6	1	1	1011939	1011939
avian_waterfowl	Canada	2003	H3N6	1	1	1011944	1011944
avian_waterfowl	Canada	2004	H3N1	1	1	1011947	1011947
avian_waterfowl	Canada	2004	H4N6	2	1	1011950	1011950 1011948
avian_waterfowl	Canada	2004	H3N8	1	1	1011949	1011949
avian_waterfowl	Canada	2006	H3N8	8	3	1011986 1011978 1011973	1011978 1011979 1011980 1011975 1011986 1011974 1011985 1011973
avian_waterfowl	Canada	2006	H7N3	2	1	1011981	1011981 1024640
avian_waterfowl	Canada	2007	H4N3	1	1	1012006	1012006
avian_shorebirds	USA	2008	H3N2	3	1	1053222	1053222 1018077 1012010
avian_waterfowl	Canada	2008	H4N6	2	1	1012012	1012012 1012011
avian_waterfowl	Canada	2008	H3N8	2	2	1012013 1012014	1012013 1012014
avian_waterfowl	Canada	2009	H3N8	20	5	1015350 1012018 1012015 1014429 1015387	1015350 1014464 1014434 1012015 1014438 1014429 1015386 1015381 1014442 1012018 1014469 1015388 1014436 1015385 1014435 1015384 1014441 1015383 1014470 1015387
avian_waterfowl	Canada	2009	H2N3	5	3	1013528 1013527 1013526	1013528 1012017 1013527 1013526 1012016
avian_waterfowl	China	2003	H6N2	4	1	1012021	1012021 1012020 1012038 1012019
avian_domestic birds	China	2007	H6N2	4	2	1012023 1012058	1012023 1012058 1012022 1012024
avian_waterfowl	China	2004	H6N2	2	1	1012026	1012026 1012025
avian_waterfowl	China	2007	H6N2	13	7	1012027 1012030 1012854 1012845 1012838 1012847 1012870	1012027 1012030 1012854 1012845 1012838 1012844 1012847 1012849 1012028 1012841 1012848 1012870 1012029
avian_waterfowl	China	2008	H6N2	6	6	1024941 1024959 1024947 1012031 1012057 1012032	1024941 1024947 1024959 1012031 1012057 1012032
avian_waterfowl	China	2002	H6N2	4	1	1012034	1012034 1012036 1012035 1012033
avian_domestic birds	China	2010	H6N6	6	6	1024967 1012039 1024964 1024960 1024963 1024969	1024967 1012039 1024964 1024960 1024963 1024969
avian_waterfowl	China	2005	H6N1	1	1	1012054	1012054
avian_waterfowl	China	2008	H6N1	1	1	1012055	1012055
avian_waterfowl	China	2002	H6N8	1	1	1012056	1012056
avian_waterfowl	Canada	2003	H3N3	1	1	1012059	1012059
human	Colombia	2008	H1N1	1	1	1012073	1012073
human	Taiwan	2010	H1N1	9	2	1068843 1068852	1068843 1068852 1068868 1012124 1012122 1068870 1068846 1012123 1012125
human	Taiwan	2011	H1N1	28	3	1012127 1068869 1016941	1016941 1068873 1012132 1016946 1016945 1068869 1016940 1012134 1016942 1068771 1016938 1012126 1012135 1012133 1016944 1012129 1012128 1012137 1012127 1068762 1068792 1012136 1016943 1016939 1012130 1016947 1012131 1068871
human	India	2010	H1N1	2	1	1012252	1012252 1012253
swine	Norway	2009	H1N1	1	1	1012270	1012270
human	Viet Nam	2007	H3N2	46	3	1012460 1012466 1012325	1012466 1012463 1012490 1012486 1012485 1012319 1012332 1012325 1012496 1012491 1012478 1012479 1012471 1012495 1012493 1012481 1012497 1012473 1012465 1012494 1012458 1012500 1012460 1012488 1012470 1012467 1012482 1012474 1012469 1012464 1012342 1012483 1012492 1012476 1012472 1012477 1012499 1012484 1012498 1012475 1012489 1012462 1012459 1012487 1012461 1012480
human	Viet Nam	2003	H1N1	14	1	1012367	1012367 1012372 1012373 1012366 1012365 1012370 1012371 1012364 1012368 1012369 1012362 1012374 1012363 1012375
human	Viet Nam	2005	H1N1	2	1	1012376	1012376 1012442
human	Viet Nam	2006	H1N1	8	2	1012377 1012378	1012377 1012418 1012378 1012379 1012380 1012381 1012419 1012420
human	Viet Nam	2008	H1N1	36	2	1012388 1012389	1012388 1012405 1012389 1012382 1012396 1012415 1012421 1012402 1012391 1012383 1012392 1012398 1012408 1012395 1012409 1012385 1012386 1012393 1012399 1012407 1012403 1012417 1012416 1012414 1012390 1012384 1012412 1012411 1012401 1012410 1012404 1012387 1012397 1012406 1012413 1012394
human	Viet Nam	2003	H3N2	5	1	1012430	1012430 1012425 1012428 1012429 1012424
human	Viet Nam	2004	H3N2	7	1	1012434	1012434 1012438 1012440 1012435 1012436 1012437 1012439
human	Viet Nam	2005	H3N2	15	2	1012447 1012453	1012447 1012453 1012457 1012446 1012454 1012450 1012451 1012455 1012448 1012452 1012456 1012443 1012444 1012445 1012449
human	Viet Nam	2008	H3N2	7	1	1012504	1012504 1012502 1012505 1012501 1012507 1012503 1012506
human	Viet Nam	2006	H3N2	1	1	1012508	1012508
avian_domestic birds	India	2011	H5N1	2	1	1012525	1012525 1012524
human	Hong Kong	2009	H3N2	98	1	1013397	1013397 1013422 1012580 1012539 1013406 1012537 1012550 1012554 1013380 1012581 1013388 1012535 1012579 1012553 1012577 1013393 1013407 1013382 1012540 1012555 1012561 1012543 1012549 1013418 1013402 1012587 1013387 1012547 1012546 1012556 1012548 1012582 1013385 1013419 1013384 1012552 1013412 1013389 1013421 1013410 1012586 1012584 1012574 1013392 1012538 1013414 1013417 1013423 1013420 1012563…
human	Hong Kong	2009	H1N1	113	1	1013886	1013886 1013030 1013023 1012998 1013888 1013043 1013880 1012994 1013005 1013021 1013906 1012991 1013896 1013884 1013002 1013903 1013035 1013000 1013879 1013898 1013900 1013901 1013904 1013905 1013877 1013017 1013899 1013863 1013015 1013001 1013013 1013865 1013871 1013003 1013882 1013042 1013867 1013902 1013908 1013897 1013881 1013050 1013049 1013038 1013014 1013012 1013018 1013006 1013892 1013868…
swine	China	2010	H3N2	2	2	1019318 1012603	1019318 1012603
bat	Guatemala	2009	H17N10	2	1	1012634	1012634 1012635
bat	Guatemala	2010	H17N10	1	1	1012636	1012636
swine	Hungary	2010	H1N1	2	1	1012643	1012643 1012644
swine	Thailand	2009	H1N1	7	3	1019149 1019144 1012646	1019144 1012646 1019145 1012650 1012647 1019149 1019124
swine	Thailand	2009	H3N2	2	2	1019147 1012649	1019147 1012649
environment	Cambodia	2011	H5N1	4	1	1012770	1012770 1012767 1012769 1012768
avian_waterfowl	China	2006	H6N2	46	33	1012816 1012809 1012880 1012897 1012808 1012821 1012902 1012789 1012792 1012888 1012804 1012812 1012895 1012890 1012889 1012824 1012790 1012791 1012831 1012814 1012813 1012878 1012898 1012834 1012805 1012800 1012795 1012903 1012908 1012797 1012900 1012802 1012799	1012816 1012809 1012876 1012880 1012897 1012808 1012821 1012902 1012789 1012892 1012885 1012792 1012884 1012888 1012804 1012895 1012890 1012889 1012824 1012790 1012791 1012831 1012814 1012813 1012819 1012878 1012893 1012898 1012883 1012834 1012882 1012891 1012805 1012797 1012896 1012800 1012795 1012828 1012903 1012810 1012908 1012879 1012812 1012900 1012802 1012799
avian_waterfowl	China	2006	H6N8	2	2	1012793 1012801	1012793 1012801
avian_waterfowl	China	2006	H6N1	3	3	1012798 1012803 1012794	1012798 1012794 1012803
avian_waterfowl	China	2006	H6N5	1	1	1012796	1012796
avian_waterfowl	China	2006	H6N6	36	13	1012815 1012906 1012887 1012817 1012829 1012877 1012832 1012899 1012929 1012807 1012881 1012806 1012901	1012906 1012829 1012827 1012929 1012932 1012927 1012830 1012806 1012930 1012928 1012817 1012832 1012926 1012811 1012894 1012925 1012835 1012820 1012881 1012907 1012901 1012822 1012807 1012931 1012833 1012823 1012887 1012815 1012877 1012818 1012825 1012826 1012905 1012899 1012886 1012904
avian_waterfowl	China	2007	H6N8	5	5	1012842 1012840 1012837 1012836 1012851	1012842 1012840 1012837 1012836 1012851
avian_waterfowl	China	2007	H6N6	49	17	1012911 1012916 1012850 1012859 1012874 1012839 1012853 1012934 1012937 1012858 1012924 1012852 1012857 1012862 1012856 1012865 1012855	1012911 1012916 1012868 1012874 1012875 1012937 1012864 1012858 1012935 1012936 1012856 1012873 1012909 1012934 1012921 1012917 1012912 1012913 1012866 1012915 1012923 1012869 1012850 1012859 1012867 1012839 1012910 1012940 1012860 1012857 1012861 1012914 1012863 1012933 1012922 1012918 1012853 1012920 1012939 1012941 1012872 1012924 1012852 1012862 1012871 1012865 1012938 1012919 1012855
avian_waterfowl	China	2007	H6N1	1	1	1012843	1012843
avian_waterfowl	China	2007	H6N9	1	1	1012846	1012846
avian_land birds	Cambodia	2011	H5N1	1	1	1012971	1012971
human	Cambodia	2012	H5N1	1	1	1012987	1012987
avian_domestic birds	Cambodia	2011	H5N1	1	1	1012988	1012988
human	France	1991	H3N2	22	2	1013219 1013249	1013249 1013219 1013224 1013248 1013223 1013244 1013246 1013243 1013245 1013217 1013254 1013222 1013226 1013251 1013247 1013225 1013218 1013085 1013221 1013220 1013250 1013252
human	Netherlands	1993	H3N2	7	3	1013277 1013279 1013278	1013277 1013095 1013278 1013276 1013280 1013279 1013281
human	Singapore	1993	H3N2	2	1	1013104	1013104 1013201
human	Hong Kong	1994	H3N2	2	2	1013110 1013289	1013110 1013289
human	Hong Kong	1995	H3N2	3	2	1013118 1013296	1013118 1013295 1013296
human	Netherlands	1995	H3N2	2	1	1013121	1013121 1013298
human	Singapore	1996	H3N2	1	1	1013125	1013125
human	South Africa	1997	H3N2	1	1	1013128	1013128
human	Netherlands	1980	H3N2	1	1	1013179	1013179
human	Netherlands	1982	H3N2	2	1	1013325	1013325 1013182
human	Netherlands	1985	H3N2	2	2	1013186 1013187	1013186 1013187
human	Netherlands	1988	H3N2	1	1	1013194	1013194
human	Netherlands	1989	H3N2	3	1	1013198	1013198 1013200 1013199
human	United Kingdom	1991	H3N2	1	1	1013215	1013215
human	Netherlands	1991	H3N2	4	2	1013239 1013229	1013239 1013229 1013261 1013228
human	Switzerland	1992	H3N2	1	1	1013231	1013231
human	USA	1992	H3N2	3	1	1013233	1013233 1013232 1013234
human	Spain	1992	H3N2	1	1	1013235	1013235
human	Netherlands	1992	H3N2	5	2	1013241 1013240	1013240 1013241 1013238 1013237 1013236
human	France	1992	H3N2	2	1	1013253	1013253 1013255
human	Australia	1992	H3N2	3	2	1013264 1013256	1013264 1013256 1013257
human	Sweden	1992	H3N2	5	2	1013259 1013260	1013260 1013263 1013258 1013259 1013262
human	France	1993	H3N2	3	2	1013268 1013270	1013268 1013270 1013269
human	Netherlands	1994	H3N2	1	1	1013290	1013290
human	Switzerland	1995	H3N2	1	1	1013294	1013294
human	France	1995	H3N2	1	1	1013297	1013297
human	Hong Kong	1996	H3N2	5	4	1013301 1013304 1013300 1013302	1013304 1013302 1013303 1013301 1013300
human	France	1996	H3N2	1	1	1013305	1013305
human	Netherlands	1996	H3N2	1	1	1013306	1013306
human	New Zealand	1997	H3N2	1	1	1013307	1013307
human	Netherlands	1997	H3N2	1	1	1013308	1013308
human	Netherlands	1998	H3N2	2	2	1013331 1013309	1013331 1013309
human	Netherlands	2000	H3N2	1	1	1013310	1013310
human	Netherlands	2001	H3N2	2	2	1013311 1013312	1013311 1013312
human	Netherlands	2002	H3N2	1	1	1013313	1013313
human	Netherlands	2006	H3N2	2	2	1013319 1013320	1013319 1013320
human	Netherlands	2007	H3N2	2	1	1013321	1013321 1013322
human	Netherlands	2011	H3N2	1	1	1013323	1013323
human	Netherlands	1999	H3N2	1	1	1013332	1013332
human	Netherlands	2010	H3N2	2	2	1013334 1013333	1013334 1013333
human	Russia	2012	H1N1	3	2	1013428 1021504	1013428 1021504 1013976
avian_waterfowl	France	2009	H6N1	1	1	1013443	1013443
avian_waterfowl	China	2011	H7N3	4	2	1013448 1013449	1013448 1013447 1013449 1013450
avian_shorebirds	USA	1994	H2N3	4	1	1013455	1013455 1013537 1013538 1013539
avian_domestic birds	USA	1990	H2N2	2	1	1013467	1013467 1013465
avian_unknown	USA	1990	H2N2	1	1	1013466	1013466
avian_domestic birds	USA	1991	H2N2	3	1	1013470	1013470 1013468 1013469
avian_domestic birds	USA	1994	H2N2	7	4	1013480 1013473 1013481 1013478	1013473 1013481 1013480 1013478 1013474 1013479 1013477
avian_domestic birds	USA	1995	H2N2	3	2	1013482 1013476	1013482 1013476 1013483
avian_waterfowl	USA	1986	H2N7	1	1	1013505	1013505
avian_waterfowl	USA	1978	H2N3	1	1	1013507	1013507
avian_waterfowl	Canada	1979	H2N3	1	1	1013509	1013509
avian_waterfowl	Canada	1980	H2N3	7	3	1013515 1013513 1013510	1013510 1013516 1013513 1013514 1013515 1013511 1013512
avian_waterfowl	USA	1984	H2N6	1	1	1013517	1013517
avian_waterfowl	Canada	1984	H2N3	3	3	1013520 1013518 1013519	1013520 1013518 1013519
avian_waterfowl	China	2000	H2N8	1	1	1013522	1013522
avian_waterfowl	Canada	2001	H2N1	1	1	1013523	1013523
avian_waterfowl	Canada	2004	H2N3	1	1	1013524	1013524
avian_waterfowl	Canada	2009	H2N9	1	1	1013525	1013525
avian_shorebirds	USA	1990	H2N1	1	1	1013535	1013535
avian_shorebirds	USA	1998	H2N1	1	1	1013544	1013544
human	Malaysia	2007	H3N2	10	2	1013691 1013693	1013691 1013689 1013694 1013695 1013697 1013696 1013586 1013702 1013693 1013692
human	Malaysia	1995	H3N2	2	2	1013623 1013624	1013623 1013624
human	Malaysia	1996	H3N2	4	3	1013627 1013634 1013626	1013627 1013634 1013628 1013626
human	Malaysia	1999	H3N2	17	4	1013632 1013633 1013631 1013638	1013632 1013650 1013636 1013638 1013640 1013639 1013631 1013644 1013630 1013643 1013629 1013645 1013633 1013641 1013642 1013706 1013635
human	Malaysia	1997	H3N2	1	1	1013637	1013637
human	Malaysia	1998	H3N2	3	1	1013648	1013648 1013646 1013647
human	Malaysia	2001	H3N2	3	1	1013651	1013651 1013649 1013652
human	Malaysia	2002	H3N2	1	1	1013653	1013653
human	Malaysia	2003	H3N2	7	2	1013658 1013657	1013658 1013659 1013660 1013657 1013655 1013654 1013656
human	Malaysia	2005	H3N2	6	1	1013676	1013676 1013678 1013677 1013679 1013674 1013675
human	Malaysia	2006	H3N2	9	2	1013680 1013684	1013680 1013682 1013684 1013685 1013683 1013686 1013688 1013687 1013681
human	Malaysia	2008	H3N2	4	1	1013701	1013701 1013698 1013699 1013700
human	Malaysia	2009	H3N2	1	1	1013703	1013703
human	Malaysia	1997	H1N1	3	1	1013704	1013704 1013705 1013710
human	Malaysia	2000	H1N1	3	1	1013707	1013707 1013709 1013708
human	Malaysia	1998	H1N1	1	1	1013711	1013711
human	Malaysia	2003	H1N1	3	1	1013713	1013713 1013714 1013712
human	Malaysia	2004	H1N1	1	1	1013715	1013715
human	Malaysia	2005	H1N1	4	2	1013716 1013719	1013716 1013719 1013718 1013717
human	Malaysia	2006	H1N1	4	2	1013722 1013723	1013722 1013721 1013720 1013723
human	Malaysia	2007	H1N1	9	3	1013730 1013724 1013727	1013727 1013734 1013730 1013729 1013726 1013728 1013724 1013731 1013725
human	Malaysia	2008	H1N1	2	1	1013732	1013732 1013735
avian_domestic birds	India	2010	H5N1	1	1	1013826	1013826
environment	USA	2009	H4N6	20	4	1028217 1028230 1028223 1013913	1028230 1028223 1013913 1028226 1028236 1028218 1028233 1028229 1028235 1028220 1028221 1028224 1028232 1028231 1028227 1028234 1028219 1028217 1028228 1028225
environment	USA	2010	H7N3	1	1	1013914	1013914
avian_waterfowl	USA	2010	H7N5	1	1	1013916	1013916
avian_waterfowl	USA	2010	H2N3	7	4	1013917 1033725 1033722 1015918	1033725 1033721 1015918 1013917 1033724 1033722 1033660
avian_waterfowl	USA	2010	H6N4	1	1	1013918	1013918
avian_waterfowl	USA	2010	H5N2	8	8	1015937 1015931 1013920 1015946 1015957 1013925 1015898 1016010	1015937 1015931 1013920 1015946 1015957 1013925 1015898 1016010
avian_waterfowl	USA	2010	H6N1	13	8	1015938 1033455 1016016 1015966 1015192 1016008 1015922 1015917	1015938 1016016 1033455 1033457 1016017 1015966 1013921 1015192 1016008 1015922 1016077 1015917 1015812
avian_waterfowl	USA	2010	H4N3	2	2	1033848 1013922	1033848 1013922
avian_waterfowl	USA	2010	H11N2	9	9	1015977 1015976 1015920 1016078 1015903 1013926 1015975 1015978 1015910	1015977 1015976 1015920 1015903 1016078 1013926 1015975 1015978 1015910
avian_waterfowl	USA	2010	H6N8	2	2	1013927 1015912	1013927 1015912
avian_waterfowl	USA	2010	H12N5	19	6	1031939 1031940 1033774 1017467 1013930 1015933	1031939 1031940 1033774 1033772 1033783 1031937 1031941 1015610 1031938 1031936 1015933 1033770 1033775 1033453 1017467 1033777 1033769 1033771 1013930
avian_waterfowl	USA	2011	H10N3	3	3	1016068 1013931 1015821	1016068 1013931 1015821
human	Brazil	2009	H1N1	32	2	1043912 1043830	1043912 1043864 1043928 1043838 1043895 1043830 1043819 1043836 1043824 1043948 1043938 1043933 1043826 1043913 1013937 1043783 1043810 1043856 1013939 1043927 1043766 1043949 1043901 1013938 1043919 1043765 1013936 1043858 1043930 1043874 1043859 1043941
human	Brazil	2011	H1N1	15	3	1013940 1043834 1043797	1013940 1043952 1043812 1043780 1043883 1043944 1043839 1043840 1043798 1043847 1013941 1043903 1043797 1043834 1043904
avian_waterfowl	China	1997	H9N2	1	1	1013954	1013954
avian_waterfowl	Canada	1978	H2N3	1	1	1013981	1013981
avian_waterfowl	China	2011	H3N3	1	1	1013982	1013982
avian_waterfowl	Sweden	2006	H2N2	2	2	1014113 1014114	1014113 1014114
avian_waterfowl	Sweden	2007	H2N2	2	1	1014116	1014116 1014115
avian_domestic birds	China	2004	H9N2	2	2	1014158 1033389	1014158 1033389
avian_domestic birds	China	2011	H6N2	1	1	1014161	1014161
avian_waterfowl	China	2012	H10N8	1	1	1014162	1014162
swine	China	2008	H3N2	2	1	1014165	1014165 1018808
swine	China	2008	H1N2	1	1	1014167	1014167
human	Singapore	2009	H1N1	157	1	1026516	1026516 1026520 1028739 1028751 1014284 1028777 1014278 1028830 1026505 1028814 1028806 1028771 1028780 1028782 1028931 1014250 1028799 1028787 1014230 1014220 1014238 1014231 1028803 1014247 1028779 1028921 1014174 1026513 1028883 1014286 1028746 1028774 1028785 1026521 1014228 1014275 1014292 1026526 1028933 1014217 1014293 1028816 1014186 1028742 1014296 1028927 1026506 1014260 1014223 1014175…
avian_domestic birds	China	2010	H5N1	3	2	1014373 1020858	1014373 1020858 1020859
avian_waterfowl	China	2010	H5N1	1	1	1014374	1014374
human	Japan	2010	H1N1	2	1	1014387	1014387 1014386
avian_shorebirds	Canada	2009	H13N6	1	1	1014431	1014431
avian_waterfowl	Canada	2009	H13N6	2	1	1015378	1015378 1014432
avian_waterfowl	Canada	2009	H11N9	1	1	1014437	1014437
avian_waterfowl	Canada	2009	H7N6	3	1	1014439	1014439 1015430 1014440
avian_waterfowl	Canada	2009	H4N9	1	1	1014465	1014465
avian_waterfowl	Canada	2009	H4N2	1	1	1014466	1014466
avian_waterfowl	Canada	2009	H3N6	1	1	1014467	1014467
avian_waterfowl	Canada	2009	H16N3	1	1	1014468	1014468
avian_waterfowl	South Korea	2010	H13N2	1	1	1014479	1014479
avian_land birds	China	2005	H5N1	2	2	1014497 1034718	1014497 1034718
avian_land birds	China	2004	H5N2	1	1	1014498	1014498
swine	Thailand	2008	H1N1	1	1	1014606	1014606
avian_waterfowl	Portugal	2007	H5N3	1	1	1014612	1014612
avian_waterfowl	China	2011	H3N2	1	1	1014660	1014660
avian_waterfowl	China	2011	H11N3	1	1	1014661	1014661
avian_waterfowl	Viet Nam	2012	H5N1	46	9	1037485 1037506 1039807 1039829 1039802 1026428 1037503 1026430 1014664	1037485 1037506 1037487 1037501 1039802 1026430 1037496 1039827 1037493 1014664 1014662 1037507 1014663 1037479 1037504 1037480 1037502 1037492 1037495 1039806 1037489 1037498 1039807 1059239 1014665 1026428 1037475 1037488 1037503 1037499 1037481 1039830 1014666 1037505 1037477 1037486 1037491 1039804 1039829 1017476 1018494 1039805 1037483 1037500 1037482 1037484
avian_shorebirds	China	2012	H9N2	1	1	1014720	1014720
human	Mexico	2012	H7N3	1	1	1014723	1014723
canine	China	2011	H3N2	3	1	1014725	1014725 1016692 1018303
avian_shorebirds	USA	2010	H11N9	1	1	1014729	1014729
avian_waterfowl	USA	2010	H9N2	4	3	1014730 1015961 1015619	1014730 1014731 1015961 1015619
swine	China	2008	H10N5	1	1	1014732	1014732
avian_waterfowl	Viet Nam	2011	H4N6	1	1	1014733	1014733
avian_waterfowl	Viet Nam	2011	H3N2	2	2	1027085 1014734	1027085 1014734
human	USA	2012	H3N2	438	9	1022953 1023009 1019316 1057075 1023311 1016163 1016199 1024443 1024469	1022953 1019316 1022939 1057104 1024474 1019208 1019198 1016180 1019253 1019248 1023301 1019203 1023306 1016185 1022943 1016205 1022993 1019230 1057071 1023285 1057081 1023289 1023265 1022865 1037770 1022852 1023262 1022857 1023274 1016168 1057075 1016204 1019192 1022925 1022972 1057102 1016163 1023004 1016162 1022971 1023267 1022862 1024464 1023019 1023298 1024466 1022989 1039724 1019214 1024469…
swine	United Kingdom	2007	H1N1	2	1	1029048	1029048 1014757
swine	United Kingdom	2002	H1N2	1	1	1014758	1014758
swine	United Kingdom	2010	H1N1	2	1	1014766	1014766 1014761
swine	United Kingdom	1990	H1N1	1	1	1014764	1014764
swine	United Kingdom	1997	H1N1	1	1	1014768	1014768
swine	United Kingdom	1992	H1N1	1	1	1014773	1014773
swine	United Kingdom	1993	H1N1	1	1	1014776	1014776
swine	United Kingdom	1993	H3N2	1	1	1014782	1014782
swine	United Kingdom	2001	H1N1	1	1	1014784	1014784
swine	United Kingdom	1996	H1N2	1	1	1014785	1014785
swine	United Kingdom	1996	H1N1	1	1	1014795	1014795
swine	United Kingdom	1997	H1N2	2	2	1014803 1014797	1014803 1014797
swine	United Kingdom	1990	H3N2	1	1	1014802	1014802
avian_domestic birds	China	2010	H5N2	3	2	1014858 1014914	1014858 1014914 1024081
avian_domestic birds	France	2010	H6N1	1	1	1014869	1014869
environment	China	2011	H5N1	1	1	1014875	1014875
avian_domestic birds	Japan	2010	H5N1	1	1	1014876	1014876
avian_land birds	South Korea	2007	H4N6	2	2	1014896 1014895	1014896 1014895
avian_waterfowl	South Korea	2008	H4N6	2	2	1014898 1014897	1014898 1014897
avian_waterfowl	South Korea	2009	H4N6	4	3	1057912 1014903 1061366	1057912 1061366 1014903 1014899
avian_land birds	South Korea	2006	H4N6	1	1	1014900	1014900
avian_land birds	South Korea	2005	H4N6	1	1	1014901	1014901
avian_waterfowl	South Korea	2007	H4N6	1	1	1014902	1014902
avian_waterfowl	South Korea	2010	H4N6	1	1	1014904	1014904
avian_domestic birds	Canada	2010	H5N2	1	1	1014906	1014906
avian_waterfowl	China	2011	H5N2	8	6	1014907 1018450 1014909 1014916 1014910 1014915	1014907 1018450 1014909 1014916 1014910 1018448 1014911 1014915
avian_land birds	China	2011	H5N2	1	1	1014908	1014908
canine	South Korea	2011	H3N2	1	1	1014912	1014912
avian_waterfowl	China	2009	H5N2	1	1	1014913	1014913
swine	Thailand	2011	H3N2	1	1	1014926	1014926
swine	Thailand	2011	H1N1	4	1	1014931	1014931 1014930 1014932 1014928
avian_domestic birds	China	2009	H11N2	1	1	1014941	1014941
avian_waterfowl	China	2012	H5N2	1	1	1014958	1014958
avian_waterfowl	China	2010	H5N5	2	2	1014960 1016935	1014960 1016935
swine	China	2009	H4N1	1	1	1014961	1014961
avian_domestic birds	Egypt	2009	H5N1	6	2	1015017 1015027	1015027 1015003 1015004 1015005 1015017 1015008
avian_waterfowl	Egypt	2010	H5N1	6	2	1020936 1015007	1020936 1015007 1020958 1020979 1020963 1020949
avian_domestic birds	Egypt	2010	H5N1	16	3	1020975 1020950 1015028	1020950 1015028 1020946 1020975 1020948 1020954 1020957 1020969 1020984 1020962 1020941 1020983 1015026 1015025 1020981 1015013
avian_shorebirds	USA	1988	H11N9	5	1	1015047	1015047 1015032 1015048 1015046 1015049
avian_shorebirds	USA	1988	H13N9	1	1	1015033	1015033
avian_shorebirds	USA	1988	H6N8	1	1	1015034	1015034
avian_waterfowl	Canada	1986	H6N2	6	5	1015060 1015058 1015059 1015035 1015062	1015060 1015061 1015058 1015059 1015035 1015062
avian_waterfowl	Canada	1989	H6N8	9	1	1015066	1015066 1015036 1015065 1015063 1015069 1015067 1015070 1015068 1015064
avian_waterfowl	Canada	1994	H6N8	10	3	1015098 1015101 1015096	1015101 1015096 1015098 1015103 1015102 1015037 1015100 1015799 1015099 1015097
avian_shorebirds	USA	2008	H4N6	15	4	1015041 1015197 1015199 1018116	1015041 1015194 1015201 1018116 1015202 1015196 1015197 1015038 1015199 1015200 1015195 1015040 1015435 1015039 1015198
avian_shorebirds	USA	1987	H11N1	2	2	1015042 1015043	1015042 1015043
avian_shorebirds	USA	1988	H11N1	4	2	1015045 1015051	1015045 1015044 1015051 1015050
avian_shorebirds	USA	1989	H11N1	4	1	1015055	1015055 1015052 1015056 1015054
avian_shorebirds	USA	1989	H6N8	1	1	1015053	1015053
avian_shorebirds	USA	1989	H6N3	1	1	1015057	1015057
avian_shorebirds	USA	1990	H6N8	3	1	1015073	1015073 1015071 1015072
avian_shorebirds	USA	1991	H6N2	1	1	1015077	1015077
avian_waterfowl	Canada	1991	H11N9	3	2	1015079 1015081	1015079 1015080 1015081
avian_waterfowl	Canada	1992	H6N8	4	1	1015083	1015083 1015084 1015085 1015082
avian_shorebirds	USA	1993	H11N8	1	1	1015087	1015087
avian_shorebirds	USA	1993	H6N8	2	2	1015088 1015089	1015088 1015089
avian_waterfowl	Canada	1993	H6N8	1	1	1015090	1015090
avian_shorebirds	USA	1994	H6N8	2	2	1015093 1015091	1015093 1015091
avian_shorebirds	USA	1994	H11N3	1	1	1015092	1015092
avian_shorebirds	USA	1994	H6N2	1	1	1015094	1015094
avian_shorebirds	USA	1994	H6N3	1	1	1015095	1015095
avian_shorebirds	USA	1995	H11N9	18	2	1015117 1015111	1015117 1015104 1015119 1015114 1015121 1015125 1015110 1015111 1015122 1015120 1015124 1015113 1015123 1015126 1015106 1015112 1015115 1015105
avian_shorebirds	USA	1995	H11N2	4	3	1015107 1015118 1015109	1015107 1015118 1015109 1015108
avian_shorebirds	USA	1995	H7N9	1	1	1015116	1015116
avian_shorebirds	USA	1996	H11N2	6	4	1015128 1015132 1015130 1015127	1015130 1015132 1015128 1015127 1015131 1015129
avian_shorebirds	USA	1996	H6N2	1	1	1015133	1015133
avian_waterfowl	Canada	1996	H11N9	1	1	1015134	1015134
avian_shorebirds	USA	1998	H16N3	1	1	1015140	1015140
avian_shorebirds	USA	1999	H6N2	1	1	1015141	1015141
avian_shorebirds	USA	1999	H11N2	10	5	1015145 1015142 1015148 1015147 1015150	1015145 1015142 1015144 1015148 1015143 1015149 1015151 1015147 1015150 1015152
avian_shorebirds	USA	1999	H11N7	3	1	1015153	1015153 1015146 1015154
avian_waterfowl	Canada	1999	H11N9	1	1	1015155	1015155
avian_waterfowl	Canada	1999	H11N6	1	1	1015156	1015156
avian_shorebirds	USA	2000	H6N1	5	3	1017951 1015157 1054169	1054169 1015158 1017952 1015157 1017951
avian_shorebirds	USA	2001	H11N2	6	2	1054145 1054190	1054145 1054190 1054105 1054107 1015161 1054106
avian_shorebirds	USA	2002	H11N9	13	3	1054051 1015166 1015165	1015166 1054101 1015167 1054051 1015168 1015164 1054089 1054159 1017972 1054162 1054094 1054161 1015165
avian_shorebirds	USA	2002	H6N1	2	2	1017982 1015169	1017982 1015169
avian_shorebirds	USA	2002	H11N1	3	1	1054163	1054163 1016417 1015170
avian_shorebirds	USA	2005	H11N6	3	2	1018004 1015174	1018004 1018005 1015174
avian_shorebirds	USA	2007	H6N1	2	2	1018023 1015177	1018023 1015177
avian_shorebirds	USA	2007	H6N2	1	1	1015178	1015178
avian_shorebirds	USA	2008	H6N8	3	1	1015181	1015181 1015180 1015182
avian_shorebirds	USA	2008	H6N2	1	1	1015183	1015183
avian_shorebirds	USA	2009	H6N8	1	1	1015184	1015184
avian_shorebirds	USA	2009	H6N1	9	6	1018174 1015798 1018203 1015189 1018190 1018173	1018174 1015186 1015185 1015798 1018203 1015189 1018190 1018173 1053210
avian_shorebirds	USA	2009	H11N1	11	3	1015190 1056278 1015187	1015190 1056278 1015187 1018166 1056280 1018168 1018171 1056281 1018188 1018159 1018162
avian_shorebirds	USA	2009	H11N8	3	1	1018164	1018164 1015188 1018165
avian_shorebirds	USA	2009	H6N2	1	1	1015191	1015191
avian_shorebirds	USA	2010	H6N1	13	3	1053255 1053258 1053262	1053255 1053256 1053260 1053257 1053218 1053258 1053261 1053254 1053215 1053262 1053249 1053250 1015193
avian_waterfowl	China	2010	H6N1	1	1	1015215	1015215
avian_domestic birds	Israel	2010	H9N2	3	1	1015218	1015218 1015217 1015219
human	United Kingdom	2010	H1N1	30	1	1015264	1015264 1015231 1015230 1015237 1015265 1015228 1015245 1015248 1015233 1015251 1015249 1015229 1015239 1015263 1015224 1015225 1015232 1015227 1015247 1015236 1015243 1015261 1015241 1015242 1015234 1015246 1015240 1015257 1015262 1015260
human	Viet Nam	2009	H1N1	49	1	1015310	1015310 1015321 1015319 1015322 1015296 1015339 1015303 1015341 1015307 1015311 1015313 1015337 1015333 1015324 1015298 1015305 1015308 1015332 1015320 1015316 1015330 1015295 1015301 1015323 1015340 1015309 1015335 1015294 1015328 1015300 1015326 1015306 1015327 1015331 1015336 1015342 1015293 1015312 1015317 1015329 1015302 1015304 1015318 1015315 1015334 1015297 1015314 1015325 1015299
avian_waterfowl	Canada	2009	H4N6	4	1	1015380	1015380 1015379 1015348 1015382
avian_waterfowl	Canada	2007	H7N3	3	1	1015354	1015354 1015420 1015421
avian_waterfowl	Canada	2007	H7N4	1	1	1015367	1015367
avian_waterfowl	Canada	2007	H8N4	1	1	1015370	1015370
avian_waterfowl	Canada	2007	H1N1	4	3	1016461 1015426 1015376	1015376 1016461 1015426 1015373
avian_waterfowl	Canada	2009	H3N9	1	1	1015377	1015377
avian_waterfowl	Canada	2007	H11N9	2	1	1015392	1015392 1015413
avian_waterfowl	Canada	2007	H10N7	5	2	1016464 1015410	1015410 1016464 1015425 1016463 1016465
avian_waterfowl	China	2011	H9N2	11	5	1060760 1021452 1018449 1015461 1026330	1060760 1021452 1021451 1021454 1021456 1021457 1018449 1015461 1021455 1021453 1026330
avian_domestic birds	Viet Nam	2006	H5N1	1	1	1015466	1015466
avian_domestic birds	Viet Nam	2007	H5N1	1	1	1015472	1015472
avian_land birds	South Korea	2005	H9N2	1	1	1015477	1015477
human	Greece	2011	H1N1	15	1	1015500	1015500 1015507 1015501 1015503 1015505 1015508 1023406 1015482 1023450 1015485 1015484 1015502 1015506 1023407 1023449
human	Hong Kong	2011	H1N1	9	1	1023444	1023444 1023446 1023448 1023403 1015539 1023404 1023447 1023445 1015490
human	Germany	2011	H1N1	10	1	1023443	1023443 1015496 1015497 1015493 1015494 1015495 1015492 1015541 1015491 1015528
human	United Kingdom	2011	H1N1	7	1	1015520	1015520 1015498 1023415 1023432 1023416 1015522 1015521
human	Spain	2011	H1N1	1	1	1015509	1015509
human	Belgium	2011	H1N1	1	1	1015527	1015527
human	Denmark	2011	H1N1	8	1	1015529	1015529 1023419 1015533 1015531 1015532 1015530 1023418 1023420
human	Estonia	2011	H1N1	3	1	1015536	1015536 1015535 1015534
human	Poland	2011	H1N1	3	2	1015537 1023421	1015537 1015538 1023421
avian_domestic birds	Pakistan	2008	H9N2	1	1	1015575	1015575
human	India	2009	H1N2	1	1	1015577	1015577
avian_shorebirds	USA	2009	H13N6	2	2	1018169 1015606	1018169 1015606
avian_waterfowl	USA	2010	H7N3	24	12	1015956 1016251 1015612 1016298 1015924 1015965 1031619 1015964 1041594 1031644 1015904 1015940	1016298 1016281 1016295 1031644 1015904 1016282 1015940 1015924 1015965 1031619 1016299 1017914 1041594 1016266 1015956 1016297 1016251 1015612 1015964 1016292 1016300 1016301 1016277 1016304
avian_waterfowl	USA	2010	H3N6	11	10	1015989 1015958 1015936 1015980 1015621 1016002 1016260 1015986 1015894 1033454	1015986 1015989 1015958 1015980 1015621 1016002 1016260 1017926 1015936 1015894 1033454
avian_waterfowl	USA	2010	H3N1	2	2	1016003 1015622	1016003 1015622
avian_shorebirds	USA	2010	H16N3	6	3	1031942 1015787 1015624	1015624 1015787 1015625 1031942 1015623 1015626
avian_waterfowl	China	2011	H4N2	4	4	1015788 1031226 1031239 1031245	1015788 1031226 1031239 1031245
avian_waterfowl	China	2010	H3N6	1	1	1015789	1015789
avian_waterfowl	China	2004	H3N2	1	1	1015790	1015790
avian_land birds	South Africa	2011	H1N2	1	1	1015807	1015807
avian_land birds	South Africa	2011	H5N2	3	1	1015808	1015808 1015810 1015809
avian_waterfowl	USA	2010	H3N2	13	7	1033458 1015815 1015899 1015932 1015942 1033776 1015911	1033776 1033458 1015815 1015813 1033456 1015814 1015899 1015987 1033773 1015817 1015942 1015932 1015911
avian_waterfowl	USA	2010	H7N7	4	3	1015960 1015819 1015916	1015960 1015819 1015916 1015919
avian_waterfowl	USA	2011	H10N1	2	1	1015820	1015820 1015860
avian_waterfowl	USA	2011	H10N7	5	5	1022039 1015822 1015823 1019468 1022035	1022039 1015822 1015823 1019468 1022035
avian_waterfowl	USA	2011	H11N2	5	4	1016019 1016053 1022115 1015824	1022115 1022114 1015824 1016053 1016019
avian_waterfowl	USA	2011	H1N1	21	9	1015832 1015834 1016069 1019467 1015996 1022051 1015830 1015858 1015862	1015834 1015858 1015831 1022085 1019467 1015827 1015825 1015829 1019465 1019466 1015830 1015862 1022080 1015833 1015832 1015828 1016069 1015826 1015996 1022051 1022084
avian_waterfowl	USA	2011	H1N2	2	2	1022043 1015835	1022043 1015835
avian_waterfowl	USA	2011	H2N3	13	7	1032027 1033667 1022097 1016070 1032023 1015836 1022141	1032027 1032029 1033667 1022097 1033669 1016070 1032023 1033668 1033671 1033670 1015836 1022141 1032028
avian_waterfowl	USA	2011	H3N1	2	2	1015838 1015837	1015838 1015837
avian_waterfowl	USA	2011	H3N2	21	15	1022127 1022047 1022078 1022068 1022148 1022122 1022124 1022056 1022119 1022088 1022055 1022156 1015839 1022052 1022071	1022047 1022078 1022068 1022122 1022124 1022056 1022121 1022052 1022058 1022055 1022156 1022077 1022119 1022088 1022127 1022066 1022120 1015839 1022148 1022076 1022071
avian_waterfowl	USA	2011	H3N6	7	7	1033909 1033879 1032022 1033920 1022157 1033896 1015840	1033909 1033879 1032022 1033920 1022157 1033896 1015840
avian_waterfowl	USA	2011	H3N8	55	26	1016050 1033897 1022081 1032030 1033906 1031974 1031955 1042325 1031968 1015841 1033915 1019470 1031971 1033893 1042320 1022041 1042329 1016043 1022147 1022062 1033911 1033889 1022104 1022049 1031976 1015842	1016050 1016052 1033897 1022081 1032030 1033906 1031974 1016022 1031955 1032032 1042325 1016054 1016051 1031968 1032031 1031969 1031972 1032020 1015841 1033915 1016033 1031949 1019470 1016045 1031971 1031975 1031979 1022041 1033893 1042320 1016049 1016037 1042329 1016043 1022147 1031987 1031948 1016038 1016055 1022062 1033911 1016036 1033889 1022104 1042307 1022049 1033888 1016021 1031977 1016035…
avian_waterfowl	USA	2011	H4N8	30	17	1016039 1019471 1015844 1022137 1015859 1016071 1033882 1033917 1019469 1033923 1015845 1022037 1022083 1022134 1033898 1033881 1033918	1022137 1033882 1022037 1022138 1022155 1016039 1015844 1033917 1033923 1015847 1033895 1022064 1033918 1015843 1033892 1016048 1022083 1022134 1033898 1033881 1033913 1033908 1015846 1019471 1015859 1016071 1019469 1015845 1033916 1033910
avian_waterfowl	USA	2011	H5N1	11	5	1016024 1016026 1033914 1022106 1015848	1016026 1016024 1016034 1016031 1015848 1016032 1033914 1016030 1016025 1022106 1016029
avian_waterfowl	USA	2011	H5N2	39	13	1033475 1022094 1022093 1015853 1022111 1016020 1033922 1028241 1033666 1022130 1015850 1053532 1015852	1033475 1033467 1033471 1033476 1015850 1015852 1022093 1033462 1028241 1033463 1033666 1022130 1033461 1033465 1033460 1015849 1033466 1033464 1033477 1022111 1033468 1015851 1033473 1033459 1033482 1015853 1033478 1033480 1022094 1016020 1033922 1015863 1033472 1053532 1033469 1033481 1033479 1033474 1033470
avian_waterfowl	USA	2011	H6N1	10	8	1028242 1022053 1032025 1022116 1022150 1022057 1022123 1015854	1028242 1022053 1032025 1022116 1022150 1022057 1022123 1032026 1022126 1015854
avian_waterfowl	USA	2011	H7N8	2	1	1015855	1015855 1015856
avian_waterfowl	USA	2011	H4N6	60	35	1033921 1022098 1022089 1031967 1033672 1033886 1016047 1016046 1033899 1033877 1016023 1033919 1031985 1032017 1033924 1033900 1022118 1031946 1022110 1022135 1031978 1022086 1022100 1016027 1031970 1032019 1022075 1015857 1033903 1033878 1022073 1033884 1022143 1022044 1022067	1033921 1022098 1022089 1031967 1033672 1033886 1016047 1016046 1033899 1033877 1016023 1022090 1033919 1031985 1032017 1033924 1033900 1022118 1031946 1031947 1022110 1022135 1016061 1031978 1022100 1016027 1022044 1033673 1031952 1031957 1031970 1031950 1031982 1032019 1016063 1022075 1015857 1031953 1031986 1033674 1016028 1031958 1022101 1031989 1033903 1031983 1032018 1033878 1031963 1022133…
avian_waterfowl	USA	2011	H4N1	3	2	1015861 1016059	1015861 1016059 1016060
environment	USA	2008	H4N3	1	1	1015864	1015864
avian_domestic birds	China	2012	H9N2	42	32	1026980 1016710 1026952 1026354 1015868 1026945 1026955 1026976 1048415 1033384 1027002 1037560 1026999 1015867 1026998 1027013 1026982 1015869 1026056 1026984 1027001 1026981 1026954 1026956 1037548 1020382 1026336 1026951 1026946 1063664 1037557 1063662	1026980 1016710 1026952 1026354 1015868 1026945 1026955 1026976 1048415 1026977 1033384 1026975 1026999 1027013 1015867 1026987 1026998 1026982 1037560 1015869 1026056 1026984 1048412 1027001 1026995 1026981 1026954 1026956 1026972 1037548 1020382 1027934 1037557 1026336 1026973 1026983 1026951 1026946 1026988 1063664 1027002 1063662
environment	USA	2010	H3N8	1	1	1015896	1015896
avian_waterfowl	USA	2010	H4N8	9	7	1033842 1033872 1033876 1033852 1033846 1015909 1033859	1033842 1033872 1033876 1033852 1033873 1033846 1015909 1033859 1033870
environment	USA	2010	H4N8	1	1	1015915	1015915
avian_waterfowl	USA	2010	H6N2	5	4	1015952 1015948 1028240 1015921	1015948 1015921 1015952 1028240 1015955
avian_waterfowl	USA	2010	H4N2	5	5	1015968 1015949 1015928 1015967 1015947	1015968 1015949 1015928 1015967 1015947
avian_waterfowl	USA	2010	H5N1	1	1	1015929	1015929
avian_waterfowl	USA	2010	H7N6	1	1	1015934	1015934
avian_waterfowl	USA	2010	H4N9	1	1	1015939	1015939
avian_waterfowl	USA	2010	H14N6	2	2	1015950 1015962	1015950 1015962
avian_waterfowl	USA	2010	H7N8	1	1	1015951	1015951
avian_waterfowl	USA	2010	H1N2	2	2	1015953 1016009	1015953 1016009
avian_waterfowl	USA	2010	H12N4	1	1	1015959	1015959
avian_waterfowl	USA	2010	H2N2	2	2	1015969 1015970	1015969 1015970
avian_waterfowl	USA	2010	H14N8	1	1	1015981	1015981
avian_waterfowl	USA	2010	H10N6	1	1	1015982	1015982
avian_waterfowl	USA	2011	H9N2	3	3	1020444 1020445 1015991	1020444 1020445 1015991
avian_waterfowl	USA	2011	H11N9	16	12	1022099 1022091 1022060 1016080 1015992 1022103 1022139 1016041 1022082 1022095 1022109 1022107	1022099 1022091 1016080 1022060 1022103 1022139 1016041 1022079 1022082 1022107 1022095 1016040 1022109 1022046 1015997 1015992
avian_waterfowl	USA	2011	H7N9	1	1	1015993	1015993
avian_waterfowl	USA	2011	H7N3	6	5	1024661 1015994 1016000 1031964 1022140	1024661 1015994 1016000 1031964 1022140 1032021
avian_waterfowl	USA	2011	H7N7	2	2	1015995 1015999	1015995 1015999
avian_waterfowl	USA	2011	H1N3	2	2	1022154 1015998	1022154 1015998
avian_waterfowl	USA	2010	H7N4	1	1	1016006	1016006
avian_waterfowl	USA	2010	H5N9	1	1	1016007	1016007
avian_waterfowl	USA	2010	H11N3	1	1	1016015	1016015
avian_waterfowl	USA	2011	H5N8	1	1	1016044	1016044
avian_waterfowl	USA	2011	H4N9	3	2	1016057 1022087	1016057 1022087 1016058
avian_waterfowl	USA	2011	H12N5	8	6	1033663 1031945 1019473 1042319 1016065 1022092	1033663 1033662 1031945 1019473 1042319 1016065 1022092 1016064
avian_waterfowl	USA	2010	H8N2	1	1	1016066	1016066
avian_waterfowl	USA	2011	H4N3	1	1	1016067	1016067
avian_waterfowl	USA	2012	H1N1	18	13	1016074 1033731 1033713 1016072 1033937 1016073 1022203 1033736 1024702 1022163 1024776 1016075 1024707	1016074 1033713 1033731 1033734 1033732 1033937 1016072 1033733 1016073 1022203 1033714 1024702 1033736 1022163 1024776 1033735 1016075 1024707
avian_waterfowl	USA	2012	H11N9	13	13	1028545 1024729 1024709 1022170 1024721 1016076 1024774 1024741 1024773 1033938 1024766 1033929 1022168	1028545 1024729 1024709 1022170 1024721 1016076 1024774 1024741 1024773 1033938 1024766 1033929 1022168
avian_waterfowl	China	2009	H6N2	7	7	1024940 1016081 1024944 1024943 1024955 1024937 1024939	1024940 1016081 1024944 1024943 1024955 1024937 1024939
avian_waterfowl	China	2010	H6N2	5	4	1024942 1024957 1016082 1024958	1024957 1024958 1016082 1024942 1024933
human	China	2010	H1N1	3	1	1021587	1021587 1061487 1016127
avian_shorebirds	USA	2001	H10N7	51	1	1016392	1016392 1054060 1054143 1016395 1016393 1054146 1016403 1054148 1054140 1016407 1016408 1054189 1016401 1054168 1054052 1054165 1016394 1016411 1016337 1016391 1016405 1054154 1016412 1054164 1016389 1054155 1016413 1016388 1054139 1016402 1016390 1054144 1016396 1054138 1054142 1016409 1054149 1054153 1016410 1016398 1016406 1054150 1016400 1054053 1016397 1054147 1054152 1054141 1016399 1016404…
avian_shorebirds	USA	1986	H16N3	1	1	1016341	1016341
avian_shorebirds	USA	1987	H10N5	1	1	1016342	1016342
avian_shorebirds	USA	1987	H16N3	3	2	1016343 1016346	1016343 1016346 1016344
avian_shorebirds	USA	1987	H10N7	1	1	1016345	1016345
avian_waterfowl	Canada	1987	H1N1	1	1	1016347	1016347
avian_shorebirds	USA	1988	H16N3	1	1	1016357	1016357
avian_shorebirds	USA	1990	H10N7	1	1	1016358	1016358
avian_shorebirds	USA	1990	H1N1	1	1	1016359	1016359
avian_shorebirds	USA	1994	H6N1	1	1	1016362	1016362
avian_shorebirds	USA	1994	H1N4	3	2	1016366 1016363	1016366 1016364 1016363
avian_shorebirds	USA	1994	H1N2	2	2	1016365 1016367	1016365 1016367
avian_shorebirds	USA	1994	H1N3	1	1	1016368	1016368
avian_shorebirds	USA	1994	H1N8	1	1	1016370	1016370
avian_waterfowl	Canada	1995	H10N7	1	1	1016371	1016371
avian_shorebirds	USA	1996	H10N9	1	1	1016372	1016372
avian_shorebirds	USA	1996	H10N2	3	3	1016375 1016373 1016376	1016375 1016373 1016376
avian_shorebirds	USA	1996	H10N7	1	1	1016374	1016374
avian_waterfowl	Canada	1996	H1N1	2	2	1016377 1019097	1019097 1016377
avian_waterfowl	Canada	1997	H10N7	1	1	1016378	1016378
avian_waterfowl	Canada	1998	H10N7	1	1	1016379	1016379
avian_shorebirds	USA	1999	H10N7	1	1	1016381	1016381
avian_shorebirds	USA	2000	H10N4	14	4	1016386 1054112 1054172 1018028	1054172 1016386 1054112 1054116 1054054 1054055 1016385 1054110 1018029 1018028 1054181 1054056 1054171 1016382
avian_shorebirds	USA	2000	H10N7	2	1	1016384	1016384 1016383
avian_waterfowl	Canada	2000	H1N1	1	1	1016387	1016387
avian_shorebirds	USA	2002	H1N1	8	4	1054095 1054100 1017968 1054184	1054095 1054103 1054100 1017968 1054184 1054087 1016423 1054098
avian_waterfowl	Canada	2002	H10N7	1	1	1016434	1016434
avian_waterfowl	Canada	2003	H1N1	1	1	1016442	1016442
avian_waterfowl	Canada	2004	H10N7	7	1	1016450	1016450 1016448 1016449 1016444 1016446 1016445 1016447
avian_waterfowl	Canada	2004	H1N1	1	1	1016451	1016451
avian_waterfowl	Canada	2006	H1N1	2	2	1016458 1016460	1016458 1016460
avian_waterfowl	Canada	2007	H1N5	1	1	1016462	1016462
avian_shorebirds	USA	2008	H10N8	1	1	1016466	1016466
avian_waterfowl	Canada	2008	H1N1	2	2	1016469 1016470	1016469 1016470
avian_shorebirds	USA	2009	H10N7	72	11	1056267 1053238 1053240 1053206 1053204 1053241 1053233 1056265 1056275 1053230 1018213	1056267 1016472 1053212 1016491 1053206 1053211 1053204 1056273 1056265 1053237 1053205 1016484 1018213 1056269 1056277 1053236 1018172 1018201 1056279 1018170 1053241 1053208 1053233 1016479 1018226 1053229 1056271 1053246 1053230 1053242 1056276 1053238 1018200 1016478 1016482 1016489 1016497 1018227 1018206 1053207 1016492 1018182 1056275 1016495 1018209 1053234 1056272 1018179 1053245 1016474…
avian_shorebirds	USA	2009	H1N1	24	9	1018167 1018177 1018194 1019101 1018224 1019105 1018184 1018198 1018223	1018167 1018177 1053232 1019105 1018184 1016485 1016483 1019094 1016476 1053193 1018194 1019182 1053194 1018189 1018176 1018197 1053243 1018216 1019101 1018224 1019100 1018198 1019099 1018223
avian_shorebirds	USA	2009	H1N7	7	3	1016496 1018178 1018205	1016496 1018178 1018181 1016477 1018205 1018218 1018193
avian_shorebirds	USA	2009	H10N1	6	3	1018195 1016486 1018180	1016486 1016487 1056268 1018195 1016488 1018180
avian_shorebirds	USA	2009	H1N9	9	4	1053244 1018211 1018187 1018196	1018187 1018196 1018229 1053244 1016490 1018192 1018211 1053239 1018215
avian_shorebirds	USA	2009	H1N8	5	2	1016494 1018207	1018207 1018199 1016494 1018191 1018161
avian_waterfowl	Canada	2009	H1N9	1	1	1016498	1016498
avian_waterfowl	Canada	2010	H3N8	64	12	1016600 1016645 1016620 1016526 1016537 1016550 1016636 1016612 1016578 1016584 1016562 1016558	1016620 1016526 1016537 1016611 1016522 1016552 1016550 1016546 1016558 1016584 1016528 1016589 1016600 1016616 1016535 1016645 1016640 1016593 1016602 1016585 1016641 1016625 1016545 1016554 1016527 1016614 1016636 1016642 1016553 1016520 1016521 1016549 1016529 1016599 1016623 1016635 1016638 1016618 1016643 1016644 1016539 1016634 1016524 1016655 1016637 1016507 1016534 1016578 1016601 1016562…
avian_waterfowl	Canada	2010	H4N6	17	6	1016560 1016609 1016511 1016658 1016646 1016659	1016560 1016609 1016619 1016605 1016617 1016511 1016607 1016561 1016615 1016621 1016604 1016610 1016658 1016646 1016603 1016659 1016509
avian_waterfowl	Canada	2010	H4N8	5	4	1016613 1016512 1016626 1016657	1016512 1016613 1016626 1016632 1016657
avian_shorebirds	Canada	2010	H1N3	5	1	1016514	1016514 1016516 1016513 1016665 1016515
avian_shorebirds	Iceland	2010	H11N2	1	1	1016517	1016517
avian_shorebirds	Iceland	2010	H16N3	1	1	1016518	1016518
avian_waterfowl	Canada	2010	H1N1	29	3	1016563 1016598 1016583	1016598 1016573 1016566 1016572 1016575 1016567 1016576 1016583 1016533 1016586 1016574 1016532 1016588 1016568 1016577 1016580 1016592 1016587 1016596 1016581 1016570 1016565 1016563 1016591 1016582 1016569 1016564 1016571 1016579
avian_waterfowl	Canada	2010	H5N2	2	2	1016647 1016536	1016647 1016536
avian_waterfowl	Canada	2010	H3N7	7	1	1016544	1016544 1016622 1016555 1016543 1016541 1016540 1016542
avian_waterfowl	Canada	2010	H6N1	4	1	1016661	1016661 1016559 1016556 1016557
avian_waterfowl	Canada	2010	H7N7	3	1	1016594	1016594 1016597 1016590
avian_waterfowl	Canada	2010	H10N7	6	3	1016595 1016654 1016624	1016654 1016595 1016651 1016652 1016653 1016624
avian_waterfowl	Canada	2010	H10N6	3	2	1016608 1016656	1016608 1016656 1016606
avian_waterfowl	Canada	2010	H3N6	5	1	1016631	1016631 1016628 1016629 1016630 1016633
avian_waterfowl	Canada	2010	H4N9	3	1	1016648	1016648 1016650 1016649
avian_waterfowl	Canada	2010	H12N6	1	1	1016660	1016660
avian_waterfowl	Mexico	2006	H7N3	1	1	1016669	1016669
avian_waterfowl	China	2010	H4N8	1	1	1016685	1016685
avian_domestic birds	Taiwan	2010	H6N1	2	1	1016688	1016688 1016687
avian_waterfowl	South Korea	2007	H9N2	1	1	1016694	1016694
swine	China	2009	H6N6	1	1	1016709	1016709
canine	South Korea	2010	H3N2	1	1	1016765	1016765
swine	USA	2013	H1N1	155	33	1026286 1039187 1026290 1039182 1029401 1029404 1018781 1025579 1025629 1025563 1023997 1026293 1021478 1024013 1023988 1021515 1029639 1018807 1021625 1029403 1039044 1039201 1018384 1046548 1029405 1021514 1020991 1023971 1039181 1023991 1026299 1039189 1024009	1039187 1029404 1025579 1025563 1023997 1025549 1046507 1046562 1046525 1024013 1025580 1021515 1029639 1021625 1023992 1039044 1024052 1018384 1046506 1029405 1025548 1021514 1025565 1046501 1039181 1046547 1023991 1039189 1046502 1046504 1024017 1025544 1046554 1046518 1024038 1025542 1023990 1020994 1024032 1025572 1026293 1024000 1021478 1024019 1025571 1025575 1025555 1020928 1025552 1020926…
swine	China	2009	H9N2	2	2	1016780 1016781	1016780 1016781
avian_waterfowl	Taiwan	2009	H5N2	3	1	1016788	1016788 1016791 1016787
avian_waterfowl	Viet Nam	2012	H3N6	1	1	1016896	1016896
avian_domestic birds	China	2010	H5N5	1	1	1016936	1016936
avian_land birds	Viet Nam	2006	H9N2	1	1	1017010	1017010
avian_shorebirds	Viet Nam	2007	H5N2	1	1	1017011	1017011
avian_domestic birds	Viet Nam	2009	H9N2	2	2	1017012 1017014	1017012 1017014
avian_land birds	Viet Nam	2009	H9N2	2	1	1017013	1017013 1017015
avian_domestic birds	Viet Nam	2012	H5N1	7	3	1039803 1018259 1026429	1018259 1017019 1017018 1026429 1039803 1018305 1018306
avian_waterfowl	USA	2001	H1N1	1	1	1017040	1017040
avian_waterfowl	USA	1998	H7N3	1	1	1017046	1017046
avian_waterfowl	USA	1998	H2N3	1	1	1017051	1017051
avian_waterfowl	USA	1998	H11N9	1	1	1017052	1017052
avian_waterfowl	USA	1998	H3N9	1	1	1017053	1017053
avian_waterfowl	USA	1998	H4N2	1	1	1017054	1017054
avian_waterfowl	USA	1998	H6N6	1	1	1017055	1017055
avian_waterfowl	USA	1998	H6N5	1	1	1017057	1017057
avian_waterfowl	USA	1998	H6N3	1	1	1017312	1017312
avian_waterfowl	USA	2008	H6N8	2	2	1017406 1017352	1017406 1017352
avian_waterfowl	USA	2008	H1N5	1	1	1017378	1017378
avian_waterfowl	USA	2008	H3N6	2	2	1017395 1017380	1017395 1017380
avian_waterfowl	USA	2008	H4N5	1	1	1017381	1017381
avian_waterfowl	USA	2008	H12N8	1	1	1017409	1017409
avian_waterfowl	USA	2009	H3N3	1	1	1017418	1017418
avian_waterfowl	USA	2009	H6N3	1	1	1017430	1017430
avian_waterfowl	USA	2009	H3N1	3	3	1017432 1017841 1017439	1017432 1017841 1017439
avian_waterfowl	USA	2009	H2N9	1	1	1017435	1017435
avian_waterfowl	USA	2009	H3N9	1	1	1017450	1017450
avian_waterfowl	USA	2009	H10N9	1	1	1017462	1017462
avian_land birds	USA	2010	H1N1	2	1	1017466	1017466 1017465
avian_land birds	USA	2010	H4N8	1	1	1017468	1017468
avian_waterfowl	USA	2008	H2N2	1	1	1017475	1017475
avian_land birds	South Korea	2010	H5N1	1	1	1017497	1017497
avian_waterfowl	South Korea	2010	H5N1	1	1	1017498	1017498
avian_waterfowl	China	2012	H7N7	2	2	1037746 1017523	1037746 1017523
avian_shorebirds	USA	2000	H16N3	1	1	1017953	1017953
avian_shorebirds	USA	2000	H11N2	7	1	1054192	1054192 1054109 1054191 1054045 1017958 1054193 1017957
avian_shorebirds	USA	2000	H7N3	2	1	1017967	1017967 1024662
avian_shorebirds	USA	2002	H12N5	2	1	1054096	1054096 1017971
avian_shorebirds	USA	2002	H11N3	2	1	1054090	1054090 1017974
avian_shorebirds	USA	2002	H11N2	3	1	1054158	1054158 1054091 1017975
avian_shorebirds	USA	2003	H12N4	2	1	1054073	1054073 1017978
avian_shorebirds	USA	2002	H9N9	6	2	1054092 1054157	1054092 1054157 1017979 1060141 1054156 1017980
avian_shorebirds	USA	2002	H6N8	2	1	1017983	1017983 1054102
avian_shorebirds	USA	2003	H6N8	4	1	1054075	1054075 1017992 1017991 1054119
avian_shorebirds	USA	2003	H5N2	3	1	1017993	1017993 1054072 1054071
avian_shorebirds	USA	2003	H9N9	5	3	1017995 1017994 1018000	1017994 1017995 1018000 1054064 1054068
avian_shorebirds	USA	2003	H12N5	1	1	1017996	1017996
avian_shorebirds	USA	2003	H9N7	1	1	1017997	1017997
avian_shorebirds	USA	2003	H9N8	4	2	1017998 1017999	1017998 1017999 1054070 1054067
avian_waterfowl	USA	2004	H3N2	1	1	1018001	1018001
avian_waterfowl	USA	2005	H11N3	1	1	1018003	1018003
avian_waterfowl	USA	2005	H4N8	1	1	1018012	1018012
avian_shorebirds	USA	2006	H6N7	1	1	1018013	1018013
avian_shorebirds	USA	2000	H10N5	1	1	1018027	1018027
avian_shorebirds	USA	2004	H10N8	1	1	1018035	1018035
avian_waterfowl	USA	2004	H10N7	1	1	1018038	1018038
avian_shorebirds	USA	2008	H1N5	2	1	1018098	1018098 1053225
avian_shorebirds	USA	2008	H12N4	1	1	1018133	1018133
avian_waterfowl	USA	2008	H10N6	1	1	1018150	1018150
avian_shorebirds	USA	2009	H11N9	3	3	1018214 1018212 1018208	1018214 1018212 1018208
avian_waterfowl	USA	2009	H4N1	1	1	1018243	1018243
avian_domestic birds	China	2013	H10N9	1	1	1018252	1018252
environment	China	2013	H7N9	17	5	1021436 1018675 1046990 1018681 1024972	1021436 1046990 1018678 1018681 1018677 1018675 1021437 1018674 1018672 1021424 1018256 1018680 1018676 1018799 1018673 1018671 1024972
swine	South Korea	2012	H3N2	10	2	1018755 1018282	1018755 1018282 1018286 1018281 1018261 1018283 1018291 1018290 1018285 1018284
swine	South Korea	2011	H3N2	2	1	1018262	1018262 1018263
swine	Italy	2012	H1N1	12	6	1026318 1028403 1026323 1018264 1025416 1026321	1026318 1028403 1026323 1018264 1025416 1025418 1026319 1025417 1026322 1025415 1026320 1026321
swine	South Korea	2012	H3N1	4	3	1018293 1018292 1018288	1018293 1018287 1018288 1018292
swine	South Korea	2012	H1N2	1	1	1018289	1018289
swine	South Korea	2012	H1N1	3	1	1018296	1018296 1018294 1018295
swine	South Korea	2011	H1N2	1	1	1018297	1018297
swine	South Korea	2011	H1N1	2	1	1018298	1018298 1018299
swine	South Korea	2013	H1N2	2	1	1018301	1018301 1018300
avian_waterfowl	China	2008	H9N2	1	1	1018304	1018304
avian_waterfowl	China	2012	H1N2	3	3	1020986 1018307 1018308	1020986 1018307 1018308
avian_domestic birds	China	2011	H1N2	1	1	1018311	1018311
avian_land birds	China	2012	H1N2	1	1	1018312	1018312
avian_domestic birds	China	2013	H5N2	4	4	1018395 1037464 1027122 1021590	1037464 1018395 1027122 1021590
avian_waterfowl	Viet Nam	2013	H5N1	42	8	1018463 1019107 1039810 1037490 1018425 1039836 1018433 1025401	1018463 1019107 1039810 1036700 1039811 1036704 1025401 1037490 1039833 1036120 1039813 1018433 1018432 1036701 1036703 1025400 1018434 1018425 1037478 1037497 1039812 1039832 1018503 1026375 1037494 1019151 1039818 1036117 1039824 1028030 1028029 1018423 1036119 1039836 1039815 1018501 1039825 1037476 1039814 1036118 1018504 1018424
avian_waterfowl	USA	2011	H14N2	1	1	1018428	1018428
canine	South Korea	2012	H3N2	10	4	1051630 1026256 1026257 1018429	1051630 1051632 1026257 1026256 1051631 1051629 1018429 1051633 1051628 1026450
avian_domestic birds	Taiwan	2012	H5N2	6	4	1021671 1018430 1024837 1018431	1018430 1024837 1021671 1021670 1021668 1018431
avian_waterfowl	China	2012	H4N6	8	8	1031229 1031219 1028106 1031246 1031243 1031223 1018441 1018435	1031229 1031219 1028106 1031246 1031243 1031223 1018441 1018435
avian_waterfowl	China	2012	H4N9	1	1	1018439	1018439
avian_waterfowl	China	2012	H11N9	1	1	1018443	1018443
avian_waterfowl	China	2012	H6N6	1	1	1018444	1018444
avian_waterfowl	China	2011	H11N9	4	2	1018446 1018456	1018446 1018452 1018457 1018456
environment	China	2011	H3N2	1	1	1018460	1018460
environment	China	2011	H12N7	1	1	1018462	1018462
avian_waterfowl	China	2009	H6N5	1	1	1018464	1018464
avian_domestic birds	China	2013	H7N9	98	13	1027169 1027161 1061486 1027264 1046923 1018662 1046971 1027256 1027228 1027166 1029422 1018666 1018663	1027161 1027206 1027285 1029422 1027195 1046923 1027228 1019167 1027224 1027171 1061486 1027183 1027266 1018652 1027185 1018658 1027209 1027178 1027243 1027198 1046972 1018665 1027254 1027219 1027227 1046922 1027282 1018653 1027267 1027196 1027200 1027158 1027233 1027218 1018659 1027215 1027165 1027210 1018661 1027213 1027182 1027242 1027166 1018666 1027239 1027169 1024864 1027184 1018664 1046973…
avian_waterfowl	China	2013	H7N9	6	2	1026278 1027068	1026278 1018670 1029666 1046994 1027068 1018669
human	Mexico	2008	H3N2	7	1	1018695	1018695 1018689 1018696 1018699 1018697 1018698 1018700
human	Mexico	2009	H3N2	2	1	1018694	1018694 1018707
avian_domestic birds	Viet Nam	2013	H9N2	25	11	1059183 1036114 1059161 1059179 1059186 1018738 1059181 1059150 1059164 1059146 1059190	1059161 1059186 1059181 1059166 1059183 1036114 1059164 1059175 1059188 1059184 1059190 1059179 1018738 1059150 1059146 1059169 1059147 1059185 1059148 1059187 1059176 1059171 1059173 1059151 1059149
swine	China	2008	H5N1	1	1	1018739	1018739
swine	China	2009	H5N1	1	1	1018740	1018740
equine	China	2010	H3N8	1	1	1018744	1018744
avian_waterfowl	China	2010	H6N8	1	1	1018750	1018750
avian_waterfowl	China	2011	H6N6	4	4	1024935 1024956 1024953 1018751	1024953 1024935 1024956 1018751
avian_waterfowl	USA	2013	H1N8	3	2	1018754 1051003	1018754 1051003 1022326
swine	USA	2013	H3N2	86	21	1023984 1025411 1018775 1025560 1023986 1046566 1029416 1020851 1018780 1021665 1024046 1025573 1037649 1018772 1018776 1018784 1025551 1021474 1021485 1024011 1024004	1025411 1025560 1046566 1020851 1018780 1046509 1024046 1025573 1037649 1046539 1046545 1023979 1046533 1018778 1018776 1020989 1025551 1021474 1025553 1024011 1023974 1046534 1024004 1018804 1023984 1019159 1018775 1023986 1020995 1031821 1029416 1021479 1046516 1031773 1025556 1018772 1024048 1046557 1021664 1025413 1019507 1023980 1039049 1018756 1020987 1018784 1024005 1018795 1024012 1046550…
avian_waterfowl	Viet Nam	2013	H9N2	12	5	1059217 1059213 1059221 1018771 1059240	1059217 1059220 1059210 1059213 1059218 1059215 1059221 1018771 1059206 1059211 1059240 1059219
avian_land birds	USA	1991	H5N2	1	1	1018810	1018810
human	Singapore	2013	H3N2	19	2	1032252 1025742	1032252 1025741 1025740 1025736 1032258 1025742 1032254 1025730 1032257 1032253 1025735 1025726 1018811 1025727 1025734 1025739 1025732 1025731 1025733
human	India	2013	H1N1	4	4	1018823 1018821 1021419 1018822	1018823 1018821 1021419 1018822
human	India	2012	H1N1	6	2	1018825 1018830	1018825 1018828 1018831 1018830 1018827 1018829
human	India	2011	H1N1	4	1	1018833	1018833 1026075 1018832 1026076
swine	Denmark	2012	H1N2	2	2	1029031 1018834	1029031 1018834
swine	USA	2013	H1N2	51	24	1020589 1026296 1039198 1039190 1023978 1039202 1020927 1024035 1025543 1024006 1024018 1026298 1029411 1020458 1029400 1029406 1039196 1020996 1039584 1021414 1023983 1021616 1029398 1039197	1020589 1026296 1039198 1039190 1023978 1039202 1020927 1039193 1024035 1025543 1039191 1024006 1024042 1023976 1025546 1024018 1026298 1029411 1020458 1029400 1024037 1024044 1029406 1039196 1023977 1019085 1024029 1024026 1024030 1023973 1024036 1024050 1020996 1024028 1039584 1024045 1021414 1039188 1024014 1023983 1020849 1021616 1024015 1029398 1023995 1021415 1020993 1039197 1024040 1023989…
avian_domestic birds	Iran	2010	H9N2	1	1	1019110	1019110
swine	Italy	2013	H1N1	5	3	1029037 1026316 1019118	1019118 1026315 1026316 1029037 1026317
avian_waterfowl	Canada	1984	H1N1	1	1	1019181	1019181
human	USA	2013	H3N2	531	6	1023076 1023334 1022885 1024520 1024495 1024481	1023076 1023334 1057932 1023217 1023183 1023187 1023079 1023083 1023178 1019250 1022896 1023034 1057955 1023229 1022902 1019315 1024504 1023082 1023173 1023182 1024501 1023211 1022867 1057133 1023058 1022923 1023123 1024495 1019290 1024488 1057131 1023247 1057934 1023322 1023067 1023213 1023120 1023201 1024480 1024691 1059303 1023035 1023169 1023251 1023179 1019234 1019260 1023253 1019277 1022884…
human	Finland	2011	H1N1	1	1	1019319	1019319
human	Finland	2012	H1N1	11	3	1019413 1026104 1019320	1019413 1019322 1019334 1019320 1019321 1026104 1019335 1026242 1026105 1026103 1019338
human	Finland	2013	H1N1	131	2	1019356 1026121	1019356 1019369 1026111 1019373 1019337 1019393 1019420 1019333 1019429 1019433 1026125 1019380 1019400 1019432 1019352 1026123 1019397 1019358 1026115 1019324 1026126 1026121 1019415 1019345 1026120 1019404 1019399 1019339 1019395 1019383 1019405 1019406 1019437 1019343 1019363 1019402 1019379 1019391 1019426 1026114 1019376 1019340 1019331 1019366 1019359 1026109 1019411 1026113 1019386 1019428…
avian_waterfowl	Iceland	2011	H3N6	1	1	1019438	1019438
avian_shorebirds	Iceland	2011	H16N3	1	1	1019439	1019439
avian_shorebirds	Iceland	2011	H5N2	1	1	1019440	1019440
avian_shorebirds	Iceland	2011	H4N8	1	1	1019441	1019441
avian_shorebirds	Iceland	2011	H2N5	10	1	1019445	1019445 1019448 1019442 1019444 1019446 1019451 1019443 1019449 1019447 1019450
avian_waterfowl	Iceland	2011	H6N5	3	1	1019460	1019460 1019459 1019452
avian_waterfowl	Iceland	2011	H6N8	9	1	1019463	1019463 1019453 1019461 1019454 1019462 1019464 1019455 1019456 1019458
avian_shorebirds	Iceland	2011	H10N5	1	1	1019457	1019457
avian_waterfowl	USA	2011	H6N8	1	1	1019472	1019472
avian_shorebirds	Canada	2011	H12N5	1	1	1019474	1019474
avian_shorebirds	Canada	2011	H1N1	1	1	1019475	1019475
avian_shorebirds	Canada	2011	H2N5	1	1	1019476	1019476
avian_shorebirds	Canada	2011	H3N5	1	1	1019477	1019477
avian_waterfowl	Canada	2011	H4N8	1	1	1019478	1019478
avian_waterfowl	Canada	2011	H3N8	8	2	1019485 1019484	1019485 1019484 1019486 1019489 1019488 1019479 1019487 1019483
avian_waterfowl	Canada	2011	H4N6	8	2	1019491 1019482	1019491 1019482 1019495 1019490 1019481 1019493 1019480 1019494
avian_waterfowl	Canada	2011	H11N2	1	1	1019492	1019492
avian_domestic birds	China	2012	H5N1	6	2	1037465 1019506	1037465 1045481 1045480 1019506 1037461 1037466
avian_land birds	Israel	2003	H9N2	1	1	1020380	1020380
avian_waterfowl	USA	2012	H3N8	25	15	1020417 1020405 1033927 1033926 1020390 1024772 1031912 1033933 1020406 1024712 1024705 1020416 1042341 1031906 1024757	1020417 1020405 1020388 1020395 1024705 1031906 1024757 1020390 1024756 1020416 1020385 1042341 1020499 1033927 1033926 1020498 1020431 1020391 1024772 1031912 1033933 1020413 1020386 1024712 1020406
avian_waterfowl	USA	2012	H2N3	33	7	1020433 1020435 1033715 1020419 1020403 1020500 1024753	1020435 1020403 1020500 1020428 1020430 1020399 1020423 1020392 1020400 1020432 1020438 1024753 1020394 1020433 1033715 1020402 1020396 1020412 1022198 1020410 1020419 1020397 1020387 1020421 1020422 1020426 1020414 1020427 1020425 1020404 1020411 1020398 1020401
avian_waterfowl	USA	2012	H2N7	5	2	1020389 1020420	1020389 1020420 1020393 1020429 1020496
avian_waterfowl	USA	2012	H10N7	7	5	1020409 1028243 1022164 1022173 1024720	1020409 1028243 1022164 1020407 1022173 1020408 1024720
avian_waterfowl	USA	2012	H11N2	3	3	1024743 1020415 1022205	1024743 1020415 1022205
avian_waterfowl	USA	2012	H4N6	22	18	1033934 1020440 1020434 1024760 1042347 1024734 1033925 1020424 1024730 1020441 1020437 1024726 1024747 1020418 1024746 1024777 1024739 1033936	1020440 1020424 1020441 1020418 1024746 1024777 1042347 1020437 1024726 1024747 1024739 1020434 1024734 1033925 1020439 1024744 1024745 1033936 1033940 1033934 1024760 1024730
avian_waterfowl	USA	2012	H9N2	1	1	1020446	1020446
avian_waterfowl	Sweden	2003	H6N1	1	1	1020454	1020454
swine	USA	2004	H3N2	8	5	1020597 1020601 1020740 1020879 1020598	1020597 1020601 1020740 1020747 1020779 1020879 1020742 1020598
swine	USA	2004	H1N1	20	13	1028360 1020741 1020599 1020739 1020734 1020738 1020897 1020745 1020748 1020880 1020744 1020736 1020876	1020741 1020599 1020738 1020897 1020748 1020880 1020734 1020735 1020746 1028360 1020877 1020878 1020876 1020896 1020739 1020736 1020745 1020875 1020744 1020743
swine	USA	2006	H1N2	6	5	1020615 1020759 1027984 1020716 1020612	1020615 1020759 1027984 1020716 1020612 1020613
swine	USA	2007	H3N1	1	1	1020625	1020625
swine	USA	2007	H1N2	5	5	1020636 1020628 1020900 1020899 1020627	1020636 1020628 1020900 1020899 1020627
swine	USA	2008	H3N2	4	3	1020640 1020639 1020645	1020640 1020641 1020639 1020645
swine	Canada	2006	H3N2	4	1	1020700	1020700 1020811 1020699 1020701
swine	Canada	2007	H3N2	5	4	1020705 1020703 1020890 1020891	1020703 1020702 1020705 1020890 1020891
swine	Canada	2008	H3N2	3	2	1020706 1020707	1020706 1020707 1020708
swine	Canada	2011	H3N2	7	6	1045489 1026385 1045487 1045488 1020711 1020727	1045489 1026385 1026393 1045487 1045488 1020711 1020727
swine	Mexico	2010	H3N2	3	2	1051015 1020712	1051015 1020712 1051017
swine	Mexico	2010	H1N1	5	3	1051016 1051018 1034038	1051018 1051016 1020728 1034038 1020713
swine	Canada	2006	H1N1	1	1	1020725	1020725
swine	Canada	2008	H1N1	1	1	1020726	1020726
swine	Mexico	2011	H1N1	4	2	1051020 1034012	1051020 1034012 1020815 1051021
swine	Germany	2012	H1N2	37	23	1065209 1065219 1065215 1065223 1065202 1065200 1065214 1065207 1021388 1065208 1020821 1021389 1065221 1065222 1065226 1065201 1065205 1065211 1020820 1065216 1065227 1065203 1065217	1065209 1065219 1065217 1065215 1065223 1065202 1065200 1065207 1020821 1065208 1021388 1021389 1065218 1065221 1065222 1021392 1065212 1021393 1065226 1065201 1065205 1065211 1065220 1065228 1020820 1065206 1065216 1065224 1065227 1065203 1065210 1065204 1065213 1065225 1021391 1021390 1065214
swine	Germany	2011	H1N2	38	18	1065196 1065183 1065174 1065187 1065185 1065188 1021395 1065177 1065191 1065192 1065198 1065176 1065189 1065180 1065184 1065172 1065181 1065175	1065181 1065187 1021395 1065185 1065188 1065169 1065189 1065180 1065195 1065183 1020830 1065177 1065179 1065192 1065198 1020822 1065184 1065172 1020826 1065175 1020831 1021396 1065174 1020823 1065176 1065168 1065178 1020828 1065196 1020824 1065191 1065182 1065173 1065194 1020829 1065190 1020827 1065170
swine	Germany	2011	H1N1	53	25	1021394 1065695 1065702 1065716 1065691 1065719 1065689 1065713 1065708 1065683 1065687 1065685 1065701 1065703 1065735 1065729 1065684 1065710 1065686 1065688 1065721 1065707 1065726 1065725 1065732	1021394 1065695 1065702 1065716 1065704 1065691 1065719 1065689 1065713 1065715 1065706 1020832 1065697 1065708 1065705 1065683 1065687 1065734 1065730 1065685 1065694 1065722 1065723 1065701 1065703 1065735 1065711 1065714 1065729 1065684 1065699 1065710 1065718 1065686 1065732 1065688 1065696 1065682 1065720 1065721 1065733 1065707 1065700 1065727 1065724 1065692 1065726 1065717 1065731 1065693…
swine	Germany	2009	H3N1	1	1	1020834	1020834
equine	China	2013	H3N8	2	1	1024054	1024054 1020835
avian_domestic birds	China	2011	H5N1	3	3	1020857 1037462 1057299	1020857 1037462 1057299
swine	USA	2005	H1N2	1	1	1020883	1020883
swine	Canada	2010	H3N2	1	1	1020893	1020893
environment	China	2013	H9N2	5	2	1020923 1020921	1020923 1020921 1020924 1020922 1020925
avian_waterfowl	Bangladesh	2013	H5N1	1	1	1020935	1020935
avian_domestic birds	Egypt	2011	H5N1	9	2	1020966 1020967	1020966 1020967 1020961 1020982 1020937 1020971 1020972 1020978 1020939
avian_domestic birds	Egypt	2012	H9N2	9	4	1020980 1020952 1022257 1020959	1022257 1020980 1020952 1020968 1020938 1020956 1020959 1020945 1020955
avian_waterfowl	Egypt	2011	H5N1	5	1	1020951	1020951 1020960 1020964 1020940 1020973
avian_domestic birds	Egypt	2013	H9N2	10	5	1021401 1020943 1021402 1020953 1020942	1021401 1021403 1020944 1020943 1020976 1020965 1020953 1021402 1020942 1021404
avian_waterfowl	Egypt	2012	H5N1	4	2	1020970 1021400	1021400 1020970 1021397 1020947
avian_domestic birds	Egypt	2013	H5N1	1	1	1020974	1020974
human	Peru	2010	H3N2	226	2	1021129 1021309	1021129 1021309 1021169 1021106 1021113 1021329 1021008 1021009 1021206 1021024 1021262 1021204 1021078 1021289 1021264 1021219 1021305 1021168 1021046 1021082 1021170 1021117 1021198 1021300 1021334 1021368 1021068 1021086 1021060 1021194 1021377 1021244 1021209 1021307 1021006 1021073 1021251 1021243 1021207 1021056 1021104 1021098 1021283 1021225 1021240 1021184 1021270 1021374 1021192 1021092…
human	Peru	2011	H3N2	106	2	1021333 1021045	1021333 1021045 1021095 1021154 1021318 1021047 1021159 1021067 1021384 1021004 1021222 1021273 1021382 1021323 1021279 1021256 1021238 1021274 1021115 1021133 1021231 1021145 1021275 1021128 1021034 1021297 1021335 1021261 1021148 1021265 1021202 1021157 1021336 1021162 1021227 1021190 1021375 1021025 1021353 1021118 1021059 1021138 1021195 1021083 1021292 1021119 1021241 1021065 1021039 1021185…
human	Peru	2012	H3N2	56	3	1021049 1021215 1021121	1021049 1021076 1021215 1021029 1021345 1021272 1021347 1021371 1021102 1021253 1021114 1021376 1021070 1021108 1021061 1021254 1021321 1021196 1021213 1021304 1021212 1021218 1021387 1021140 1021110 1021093 1021291 1021352 1021295 1021316 1021040 1021232 1021348 1021299 1021096 1021205 1021105 1021097 1021343 1021035 1021149 1021163 1021386 1021358 1021342 1021152 1021217 1021079 1021228 1021306…
human	Peru	2011	H1N1	1	1	1021043	1021043
avian_domestic birds	Egypt	2012	H5N1	1	1	1021399	1021399
avian_shorebirds	China	2009	H5N1	3	1	1021421	1021421 1021423 1021422
human	China	2013	H3N2	5	1	1062378	1062378 1062379 1062381 1062380 1021425
equine	United Kingdom	2007	H3N8	1	1	1021443	1021443
wild boar	Brazil	2011	H1N2	1	1	1021449	1021449
avian_waterfowl	China	2012	H9N2	16	4	1033380 1033381 1021458 1033398	1033381 1021458 1021464 1021462 1021467 1021468 1021471 1021472 1033382 1021469 1021463 1021466 1033398 1033380 1021460 1021470
avian_waterfowl	China	2006	H4N6	1	1	1021484	1021484
avian_waterfowl	South Korea	2011	H9N2	1	1	1021488	1021488
avian_domestic birds	USA	2008	H5N2	8	1	1053550	1053550 1021490 1021489 1053551 1053529 1053549 1053548 1053606
avian_waterfowl	South Korea	2010	H2N8	6	1	1021493	1021493 1021495 1021491 1021496 1021494 1021492
avian_waterfowl	South Korea	2008	H2N3	2	2	1021498 1021497	1021498 1021497
avian_land birds	Taiwan	2012	H5N1	1	1	1021501	1021501
avian_shorebirds	Chile	2009	H13N9	1	1	1021502	1021502
avian_land birds	Chile	2008	H5N9	1	1	1021503	1021503
human	Russia	2013	H1N1	2	1	1021505	1021505 1021507
avian_waterfowl	Russia	2010	H5N3	1	1	1021512	1021512
panda	China	2009	H1N1	1	1	1021516	1021516
swine	Thailand	2012	H1N1	1	1	1021595	1021595
human	New Zealand	2009	H1N1	8	8	1021599 1021601 1021600 1021603 1021597 1021596 1021598 1021602	1021599 1021601 1021600 1021597 1021603 1021596 1021598 1021602
avian_land birds	USA	1994	H7N1	1	1	1021617	1021617
swine	USA	2014	H3N2	17	10	1029591 1040160 1021623 1029589 1029671 1029667 1029592 1026276 1028363 1029642	1029642 1029591 1040160 1021623 1029589 1029671 1039545 1029667 1026055 1029413 1029592 1026276 1040135 1039556 1039548 1028363 1029558
avian_waterfowl	USA	2004	H11N3	1	1	1021624	1021624
human	Peru	2013	H1N1	1	1	1021658	1021658
avian_waterfowl	South Korea	2014	H5N8	55	2	1026195 1026216	1026195 1026222 1028093 1026205 1026142 1028105 1021660 1026198 1028104 1028101 1026216 1028099 1026217 1021659 1028088 1026224 1028098 1026193 1028095 1036616 1026218 1028103 1026208 1026210 1021661 1028087 1028094 1028096 1026204 1026194 1028100 1026200 1026223 1028090 1028097 1026219 1026207 1028091 1026220 1026212 1026221 1026215 1026213 1026191 1026192 1026201 1026202 1026211 1026203 1028089…
avian_domestic birds	Taiwan	2013	H5N2	9	4	1021675 1021677 1021678 1028382	1021678 1021675 1021676 1021677 1021679 1021683 1021673 1028382 1021674
avian_waterfowl	Taiwan	2013	H5N2	2	1	1021694	1021694 1021695
avian_domestic birds	Taiwan	2012	H6N1	6	3	1021696 1021699 1021700	1021696 1021699 1021700 1021701 1021698 1060743
avian_waterfowl	Canada	2006	H5N2	3	3	1021707 1021703 1021709	1021707 1021703 1021709
avian_waterfowl	Canada	2006	H5N9	1	1	1021704	1021704
avian_waterfowl	Canada	2010	H5N3	2	2	1021705 1021706	1021705 1021706
avian_waterfowl	Canada	2008	H5N2	1	1	1021708	1021708
environment	Bangladesh	2012	H5N1	1	1	1021710	1021710
avian_domestic birds	Bangladesh	2012	H5N1	3	2	1021717 1021714	1021717 1021719 1021714
avian_waterfowl	Bangladesh	2012	H5N1	1	1	1021728	1021728
swine	China	2013	H1N1	27	14	1040233 1057965 1027911 1021732 1066761 1027909 1040217 1066774 1027910 1066750 1021733 1040238 1040236 1040219	1066761 1027909 1066792 1066750 1021733 1066798 1040236 1040222 1040234 1040238 1066782 1066790 1040223 1040219 1066801 1040217 1040218 1066774 1040235 1040233 1057965 1027911 1021732 1066776 1040220 1040237 1027910
camel	Mongolia	2012	H3N8	1	1	1021734	1021734
avian_waterfowl	Sweden	2002	H4N6	11	5	1021737 1021746 1021749 1021739 1021735	1021737 1021746 1021749 1021745 1021748 1021739 1021742 1021735 1021747 1021744 1021738
avian_waterfowl	Sweden	2002	H4N2	3	3	1021741 1021736 1021743	1021741 1021736 1021743
avian_waterfowl	Sweden	2002	H4N9	1	1	1021740	1021740
avian_waterfowl	Sweden	2003	H4N6	10	5	1021758 1021753 1021754 1021757 1021777	1021753 1021758 1021777 1021754 1021757 1021755 1021752 1021750 1021759 1021756
avian_waterfowl	Sweden	2003	H4N3	1	1	1021751	1021751
avian_waterfowl	Sweden	2004	H4N6	3	3	1021761 1021762 1021760	1021762 1021761 1021760
avian_waterfowl	Sweden	2005	H4N6	12	11	1021772 1021763 1021776 1021773 1021765 1021768 1021770 1021769 1021767 1021775 1021778	1021772 1021763 1021776 1021773 1021765 1021768 1021770 1021769 1021767 1021775 1021774 1021778
avian_waterfowl	Sweden	2005	H4N2	2	2	1021766 1021764	1021766 1021764
avian_waterfowl	Sweden	2006	H4N6	45	9	1021805 1021823 1021780 1021825 1021779 1021830 1021822 1021835 1021833	1021805 1021790 1021794 1021795 1021788 1021784 1021807 1021823 1021813 1021792 1021798 1021822 1021793 1021806 1021797 1021833 1021780 1021824 1021787 1021786 1021800 1021817 1021801 1021812 1021785 1021815 1021808 1021825 1021816 1021789 1021799 1021838 1021820 1021832 1021782 1021810 1021779 1021829 1021783 1021802 1021821 1021830 1021835 1021796 1021814
avian_waterfowl	Sweden	2006	H4N5	1	1	1021781	1021781
avian_waterfowl	Sweden	2006	H4N1	1	1	1021826	1021826
avian_waterfowl	Sweden	2007	H4N6	23	7	1021856 1021863 1021842 1021850 1021855 1021851 1021861	1021856 1021851 1021855 1021844 1021867 1021868 1021857 1021843 1021842 1021850 1021861 1021845 1021848 1021841 1021854 1021852 1021862 1021860 1021863 1021849 1021865 1021847 1021858
avian_waterfowl	Sweden	2007	H4N2	3	2	1021864 1021846	1021864 1021853 1021846
avian_waterfowl	Sweden	2008	H4N6	31	8	1021913 1021872 1021892 1021908 1021917 1021869 1021901 1021889	1021892 1021917 1021911 1021919 1021893 1021884 1021915 1021872 1021908 1021901 1021921 1021900 1021897 1021894 1021885 1021898 1021887 1021907 1021869 1021896 1021902 1021909 1021880 1021877 1021913 1021910 1021895 1021889 1021906 1021903 1021882
avian_waterfowl	Sweden	2008	H4N2	9	7	1021879 1021888 1021912 1021876 1021875 1021891 1021905	1021879 1021888 1021912 1021876 1021875 1021891 1021905 1021883 1021881
avian_waterfowl	Sweden	2008	H4N3	1	1	1021904	1021904
avian_waterfowl	Sweden	2009	H4N6	47	7	1021941 1021923 1021965 1021928 1021937 1021925 1021956	1021941 1021950 1021960 1021928 1021943 1021925 1021937 1021956 1021962 1021964 1021958 1021927 1021940 1021952 1021953 1021954 1021965 1021959 1021970 1021945 1021974 1021944 1021946 1021949 1021923 1021922 1021934 1021931 1021926 1021929 1021955 1021957 1021939 1021968 1021936 1021942 1021948 1021967 1021966 1021933 1021961 1021938 1021935 1021932 1021971 1021963 1021924
avian_waterfowl	Sweden	2009	H4N9	1	1	1021930	1021930
avian_waterfowl	Sweden	2009	H4N3	1	1	1021951	1021951
avian_waterfowl	Sweden	2010	H4N6	2	1	1021973	1021973 1021972
avian_waterfowl	USA	2011	H6N2	6	6	1022059 1022131 1022113 1022045 1042328 1022036	1022059 1022131 1042328 1022045 1022113 1022036
avian_waterfowl	USA	2011	H6N5	1	1	1022038	1022038
avian_waterfowl	USA	2011	H12N2	1	1	1022040	1022040
avian_waterfowl	USA	2011	H1N8	1	1	1022048	1022048
avian_waterfowl	USA	2011	H5N3	4	3	1022050 1022146 1022108	1022050 1022146 1022108 1022117
avian_waterfowl	USA	2011	H4N2	5	4	1022061 1033891 1022070 1022074	1022074 1022061 1033891 1022070 1033887
avian_waterfowl	USA	2011	H10N2	1	1	1022063	1022063
avian_waterfowl	USA	2011	H11N3	1	1	1022102	1022102
avian_waterfowl	USA	2011	H8N1	1	1	1022112	1022112
avian_waterfowl	USA	2011	H12N4	1	1	1022132	1022132
avian_waterfowl	USA	2011	H6N9	1	1	1022149	1022149
avian_waterfowl	USA	2012	H1N9	1	1	1022158	1022158
avian_waterfowl	USA	2012	H11N3	3	3	1022160 1024738 1024713	1022160 1024738 1024713
avian_waterfowl	USA	2012	H7N1	2	2	1022161 1024656	1022161 1024656
avian_waterfowl	USA	2012	H10N3	3	3	1024711 1022162 1024719	1024719 1022162 1024711
avian_waterfowl	USA	2012	H5N3	2	2	1022167 1022165	1022167 1022165
avian_waterfowl	USA	2012	H7N7	3	3	1022172 1022169 1022171	1022172 1022169 1022171
avian_waterfowl	USA	2012	H10N1	1	1	1022175	1022175
avian_waterfowl	USA	2012	H14N2	1	1	1022177	1022177
avian_waterfowl	USA	2013	H3N6	2	2	1022186 1028018	1022186 1028018
avian_waterfowl	USA	2013	H4N6	39	18	1033943 1033958 1022321 1022211 1022330 1022304 1033970 1022187 1022322 1026066 1033945 1026068 1042362 1022247 1022335 1042366 1028021 1033944	1033943 1022321 1022211 1022330 1022322 1026066 1026064 1042362 1022247 1028021 1022208 1022230 1033958 1022304 1033970 1022210 1033952 1022335 1042366 1022215 1022252 1022323 1026068 1022268 1022334 1022284 1022220 1022218 1022187 1022248 1026063 1022228 1033945 1026067 1022246 1022213 1022214 1033944 1022216
avian_waterfowl	USA	2013	H4N8	35	17	1033961 1033955 1022299 1026062 1022296 1033686 1033948 1033962 1033956 1033966 1022301 1022311 1022333 1022283 1033964 1022294 1022329	1033961 1033955 1033962 1033956 1022283 1022329 1026062 1033686 1033948 1033946 1033966 1022311 1033957 1022333 1022188 1022296 1022269 1022292 1022317 1026061 1033951 1022291 1033965 1022276 1022315 1033950 1033964 1022294 1022299 1022307 1022274 1033949 1026060 1022319 1022301
avian_waterfowl	USA	2013	H7N2	1	1	1022189	1022189
avian_waterfowl	USA	2013	H7N3	8	4	1022271 1033683 1022320 1022277	1033683 1022320 1022272 1022271 1022190 1033685 1022277 1033684
avian_domestic birds	China	2002	H5N1	3	1	1022195	1022195 1022196 1022194
environment	USA	2012	H16N3	1	1	1022197	1022197
avian_waterfowl	USA	2012	H6N2	2	2	1022199 1022201	1022199 1022201
avian_waterfowl	USA	2012	H6N1	2	2	1022200 1024754	1022200 1024754
avian_waterfowl	USA	2012	H7N3	4	3	1022204 1024715 1024759	1022204 1024715 1024759 1024758
avian_waterfowl	USA	2013	H11N9	5	5	1022206 1036218 1028276 1028273 1022295	1022206 1036218 1028276 1028273 1022295
avian_waterfowl	USA	2013	H5N5	27	1	1022207	1022207 1022226 1022244 1022236 1022227 1022225 1022231 1022222 1022234 1022250 1022240 1022221 1022242 1022229 1022224 1022238 1022241 1022223 1022253 1022212 1022232 1022251 1022255 1022245 1022249 1022239 1022217
avian_waterfowl	USA	2013	H4N5	1	1	1022209	1022209
avian_waterfowl	USA	2013	H5N6	1	1	1022254	1022254
avian_shorebirds	USA	2013	H16N3	15	3	1022256 1045408 1053201	1022256 1045408 1040736 1045409 1053201 1040735 1040733 1040734 1040732 1053372 1040738 1031920 1031921 1040731 1040737
avian_waterfowl	USA	2013	H3N8	26	16	1033954 1022289 1042361 1026065 1028017 1022325 1026058 1022332 1033941 1042364 1022309 1033967 1022270 1022316 1022300 1026057	1026058 1022332 1033967 1022270 1033954 1042361 1026065 1022287 1042364 1033953 1033971 1022300 1022325 1022275 1033941 1033963 1022316 1022289 1022286 1028017 1022298 1033960 1022309 1042358 1022308 1026057
avian_waterfowl	USA	2013	H6N7	2	1	1022273	1022273 1022278
avian_waterfowl	USA	2013	H2N8	1	1	1022279	1022279
avian_waterfowl	USA	2013	H6N8	10	9	1036234 1022293 1022305 1022280 1042383 1022282 1022310 1022338 1022331	1036234 1022310 1022305 1022280 1042383 1022282 1022306 1022293 1022338 1022331
avian_waterfowl	USA	2013	H9N2	2	2	1022281 1033687	1022281 1033687
avian_waterfowl	USA	2013	H3N2	5	4	1022337 1022285 1022324 1022312	1022337 1022285 1022312 1022324 1022288
avian_waterfowl	USA	2013	H2N3	19	3	1022297 1033692 1033942	1033692 1033700 1033702 1033699 1033701 1033696 1033698 1033704 1033695 1033705 1033706 1033690 1033942 1033693 1033703 1033694 1033697 1022297 1033691
avian_waterfowl	USA	2013	H6N2	5	3	1022328 1022314 1024762	1022314 1022336 1022302 1022328 1024762
avian_waterfowl	USA	2013	H6N1	4	3	1022313 1036216 1036238	1022313 1036238 1022303 1036216
avian_waterfowl	USA	2013	H10N8	2	2	1022318 1037456	1022318 1037456
avian_waterfowl	USA	2013	H7N1	1	1	1022327	1022327
human	USA	2013	H1N1	53	3	1025966 1024685 1023228	1025966 1025952 1026040 1025956 1025965 1025977 1023131 1024685 1023228 1025949 1025953 1025961 1024507 1023208 1023134 1022876 1025959 1024692 1025975 1025969 1025971 1022919 1023154 1025973 1025955 1025962 1025958 1025957 1024674 1025960 1025967 1023103 1024677 1024681 1023207 1023240 1025970 1025972 1025964 1029393 1025954 1025963 1025968 1024670 1025976 1023210 1025951 1023132 1023969 1023118…
avian_land birds	China	2013	H3N8	1	1	1023398	1023398
human	Italy	2014	H3N2	1	1	1023399	1023399
human	USA	2012	H1N2	1	1	1023400	1023400
human	Thailand	2012	H1N1	16	4	1032140 1032178 1023414 1032166	1032178 1023414 1032165 1032161 1032192 1032140 1032160 1032179 1032141 1032199 1032207 1032198 1032209 1032166 1023442 1032208
human	Peru	2012	H1N1	4	2	1023440 1023434	1023440 1023439 1023441 1023434
environment	Bangladesh	2013	H9N2	2	2	1023942 1023965	1023965 1023942
avian_domestic birds	Bangladesh	2012	H9N2	3	3	1023945 1023958 1023955	1023945 1023958 1023955
avian_domestic birds	Bangladesh	2013	H9N2	1	1	1023961	1023961
avian_domestic birds	Japan	2014	H5N8	1	1	1024058	1024058
avian_waterfowl	China	2013	H5N8	7	4	1031153 1024061 1026254 1032231	1024061 1024060 1031153 1034710 1026254 1026314 1032231
human	Uganda	2009	H1N1	9	3	1024064 1024070 1024071	1024070 1024071 1024062 1024075 1024078 1024066 1024064 1024077 1024069
human	Uganda	2011	H1N1	9	2	1024063 1061778	1024063 1061780 1061778 1061782 1061794 1024065 1061796 1061797 1061795
human	Uganda	2010	H1N1	7	2	1024072 1024073	1024072 1024073 1024067 1024079 1024076 1024068 1024074
ferret	Taiwan	2013	H1N1	1	1	1024080	1024080
human	Nicaragua	2012	H3N2	48	1	1024166	1024166 1024181 1027018 1024100 1025907 1024099 1024161 1024182 1024150 1024101 1024104 1024159 1024171 1024177 1024179 1024160 1024164 1024168 1024169 1024106 1024090 1024096 1027019 1024175 1024093 1024167 1024102 1024152 1024103 1024094 1024174 1024173 1024162 1024180 1024089 1024095 1024172 1024178 1024098 1024091 1024092 1024176 1024097 1024105 1024163 1024165 1024170 1024157
human	Nicaragua	2011	H1N1	39	2	1024156 1024119	1024156 1024132 1024149 1025906 1024141 1024147 1024122 1024127 1024138 1024119 1024118 1024116 1024120 1024126 1024155 1024142 1024124 1024136 1024140 1024154 1024108 1024125 1024112 1024145 1024133 1024111 1024134 1024135 1024128 1024123 1024137 1024131 1024153 1024148 1024117 1024113 1024110 1024158 1024151
human	Nicaragua	2013	H3N2	81	1	1027024	1027024 1025839 1025826 1025876 1025893 1025821 1025814 1025824 1025832 1025834 1027038 1025855 1025866 1025857 1027028 1027044 1025896 1025820 1025845 1027021 1025909 1025841 1025902 1027022 1025853 1025883 1025872 1027023 1027029 1025840 1025910 1024183 1025870 1027036 1025827 1027046 1025817 1025908 1027025 1025897 1025900 1025822 1025890 1025843 1025818 1025879 1025856 1025860 1025854 1025825…
avian_waterfowl	Sweden	2003	H7N7	18	1	1024626	1024626 1024373 1024370 1024630 1024624 1024225 1024227 1024625 1024230 1024628 1024374 1024372 1024629 1024224 1024371 1024229 1024627 1024226
avian_waterfowl	Sweden	2003	H8N4	4	3	1024228 1024238 1024239	1024239 1024238 1024228 1024237
avian_waterfowl	Sweden	2005	H10N7	3	3	1024269 1024232 1024267	1024269 1024232 1024267
avian_waterfowl	Sweden	2005	H7N7	2	2	1024233 1024375	1024233 1024375
avian_waterfowl	Sweden	2004	H7N7	1	1	1024234	1024234
avian_waterfowl	Sweden	2007	H8N2	1	1	1024235	1024235
avian_waterfowl	Sweden	2010	H7N7	1	1	1024236	1024236
avian_waterfowl	Sweden	2004	H8N4	2	2	1024240 1024243	1024240 1024243
avian_waterfowl	Sweden	2005	H8N4	3	2	1024245 1024242	1024245 1024242 1024244
avian_waterfowl	Sweden	2006	H8N4	4	2	1024248 1024246	1024248 1024247 1024377 1024246
avian_waterfowl	Sweden	2007	H8N4	2	1	1024250	1024250 1024249
avian_waterfowl	Sweden	2009	H8N4	2	2	1024253 1024252	1024253 1024252
avian_waterfowl	Sweden	2002	H10N2	3	2	1024254 1024259	1024254 1024259 1024255
avian_waterfowl	Sweden	2002	H10N6	2	1	1024257	1024257 1024258
avian_waterfowl	Sweden	2002	H10N9	2	1	1024260	1024260 1024380
avian_waterfowl	Sweden	2002	H10N7	1	1	1024261	1024261
avian_waterfowl	Sweden	2003	H10N7	1	1	1024262	1024262
avian_waterfowl	Sweden	2004	H10N4	3	2	1024263 1024264	1024263 1024264 1024265
avian_waterfowl	Sweden	2005	H10N9	1	1	1024266	1024266
avian_waterfowl	Sweden	2005	H10N4	3	1	1024270	1024270 1024382 1024384
avian_waterfowl	Sweden	2006	H10N4	5	1	1024272	1024272 1024275 1024271 1024274 1024273
avian_waterfowl	Sweden	2006	H10N9	3	2	1024278 1024279	1024279 1024276 1024278
avian_waterfowl	Sweden	2007	H10N7	1	1	1024280	1024280
avian_waterfowl	Sweden	2007	H10N4	1	1	1024281	1024281
avian_waterfowl	Sweden	2007	H10N5	2	1	1024282	1024282 1024284
avian_waterfowl	Sweden	2007	H10N6	1	1	1024283	1024283
avian_waterfowl	Sweden	2009	H10N6	1	1	1024285	1024285
avian_waterfowl	Sweden	2009	H10N1	20	3	1024287 1024301 1024304	1024287 1024617 1024304 1024288 1024289 1024300 1024291 1024293 1024290 1024301 1024299 1024286 1024296 1024297 1024292 1024295 1024298 1024302 1024303 1024294
avian_waterfowl	Sweden	2011	H10N4	1	1	1024305	1024305
avian_waterfowl	Sweden	2002	H12N5	1	1	1024306	1024306
avian_waterfowl	Sweden	2002	H11N9	2	2	1024307 1024308	1024307 1024308
avian_waterfowl	Sweden	2003	H12N5	2	2	1024310 1024309	1024310 1024309
avian_waterfowl	Sweden	2006	H12N5	1	1	1024311	1024311
avian_waterfowl	Sweden	2007	H12N5	3	1	1024313	1024313 1024314 1024312
avian_waterfowl	Sweden	2009	H11N9	16	4	1024332 1024339 1024335 1024331	1024332 1024330 1024335 1024339 1024328 1024344 1024341 1024333 1024337 1024315 1024340 1024342 1024334 1024343 1024338 1024331
avian_waterfowl	Sweden	2004	H9N2	2	2	1024320 1024319	1024320 1024319
avian_waterfowl	Sweden	2006	H11N9	1	1	1024321	1024321
avian_waterfowl	Sweden	2006	H5N2	1	1	1024322	1024322
avian_waterfowl	Sweden	2007	H9N2	1	1	1024323	1024323
avian_waterfowl	Portugal	2009	H9N2	2	1	1024325	1024325 1024324
avian_waterfowl	Sweden	2009	H9N2	2	1	1024326	1024326 1024327
avian_waterfowl	Sweden	2009	H2N9	2	2	1024329 1024336	1024336 1024329
avian_waterfowl	Sweden	2008	H11N9	13	6	1024346 1024355 1024358 1024351 1024347 1024352	1024346 1024355 1024351 1024347 1024354 1024358 1024349 1024348 1024357 1024353 1024352 1024345 1024350
avian_waterfowl	Sweden	2007	H11N9	4	3	1024361 1024360 1024359	1024361 1024360 1024362 1024359
avian_shorebirds	Sweden	2008	H13N8	1	1	1024364	1024364
avian_waterfowl	Sweden	2002	H7N7	10	4	1024621 1024368 1024365 1024366	1024621 1024622 1024366 1024368 1024365 1024367 1024369 1024620 1024623 1024619
avian_waterfowl	Sweden	2002	H8N4	1	1	1024376	1024376
avian_waterfowl	Sweden	2002	H10N8	1	1	1024378	1024378
avian_waterfowl	Sweden	2002	H10N4	1	1	1024379	1024379
avian_waterfowl	Sweden	2003	H10N8	1	1	1024381	1024381
avian_land birds	Georgia	2010	H6N2	1	1	1024386	1024386
avian_shorebirds	Georgia	2010	H11N1	1	1	1024387	1024387
avian_waterfowl	Georgia	2010	H10N7	3	2	1024392 1024388	1024392 1024388 1024393
avian_waterfowl	Georgia	2010	H7N7	1	1	1024389	1024389
avian_waterfowl	Georgia	2010	H7N3	1	1	1024390	1024390
avian_waterfowl	Georgia	2010	H1N1	1	1	1024391	1024391
avian_waterfowl	Georgia	2011	H3N8	2	2	1024395 1024394	1024395 1024394
avian_waterfowl	Georgia	2011	H4N2	1	1	1024396	1024396
avian_shorebirds	Georgia	2011	H13N6	2	2	1024398 1024397	1024398 1024397
avian_waterfowl	Georgia	2011	H10N4	1	1	1024399	1024399
avian_shorebirds	Georgia	2011	H13N8	6	3	1024401 1024421 1044450	1024401 1024406 1024421 1024404 1044450 1024403
avian_shorebirds	Georgia	2011	H9N1	1	1	1024402	1024402
avian_shorebirds	Georgia	2011	H9N3	2	2	1024407 1024405	1024407 1024405
avian_shorebirds	Georgia	2012	H13N6	5	4	1024409 1024414 1024427 1024413	1024413 1024409 1024427 1024425 1024414
avian_waterfowl	Georgia	2011	H6N2	1	1	1024410	1024410
avian_shorebirds	Georgia	2012	H16N3	1	1	1024411	1024411
avian_waterfowl	Georgia	2012	H1N1	2	2	1024412 1024418	1024412 1024418
avian_shorebirds	Georgia	2012	H2N5	1	1	1024415	1024415
avian_shorebirds	Georgia	2013	H13N8	2	1	1024417	1024417 1024416
avian_shorebirds	Georgia	2012	H2N7	2	2	1024430 1024420	1024430 1024420
avian_waterfowl	Georgia	2012	H2N3	2	2	1044459 1024428	1044459 1024428
avian_waterfowl	Georgia	2011	H10N7	1	1	1024429	1024429
avian_waterfowl	Sweden	2002	H3N8	1	1	1024614	1024614
avian_waterfowl	Sweden	2002	H7N9	1	1	1024618	1024618
avian_waterfowl	Canada	1978	H3N8	1	1	1024633	1024633
avian_waterfowl	Canada	1976	H7N3	1	1	1024634	1024634
avian_waterfowl	Canada	1981	H7N3	1	1	1024635	1024635
avian_waterfowl	Canada	1996	H7N3	1	1	1024638	1024638
avian_waterfowl	Canada	2010	H7N3	2	1	1024641	1024641 1024642
avian_waterfowl	Canada	2010	H7N8	1	1	1024645	1024645
avian_shorebirds	USA	1994	H7N7	2	1	1024647	1024647 1024655
avian_shorebirds	USA	2011	H7N3	9	1	1056259	1056259 1056261 1053263 1056257 1024663 1053264 1056254 1053269 1056258
avian_waterfowl	USA	2002	H7N1	1	1	1024664	1024664
avian_waterfowl	USA	1999	H7N7	1	1	1024666	1024666
avian_shorebirds	USA	2011	H7N7	1	1	1024667	1024667
avian_waterfowl	USA	2009	H7N9	1	1	1024668	1024668
avian_shorebirds	USA	2000	H7N9	2	2	1054115 1024669	1054115 1024669
avian_waterfowl	USA	2012	H5N1	2	2	1024755 1024704	1024755 1024704
avian_waterfowl	USA	2012	H4N8	5	4	1024710 1024768 1024778 1024718	1024768 1024718 1024710 1024778 1024769
avian_waterfowl	USA	2012	H5N2	3	3	1024751 1033932 1024722	1024751 1033932 1024722
avian_waterfowl	USA	2012	H3N6	10	5	1024737 1033679 1024728 1033935 1033931	1024737 1033679 1033675 1024728 1033678 1033676 1033680 1033935 1033931 1033677
avian_waterfowl	USA	2012	H6N5	1	1	1024733	1024733
avian_waterfowl	USA	2012	H10N9	1	1	1024735	1024735
avian_waterfowl	USA	2012	H12N5	2	2	1024736 1024748	1024736 1024748
avian_waterfowl	USA	2012	H3N2	3	3	1024771 1024742 1024779	1024771 1024742 1024779
avian_waterfowl	USA	2013	H10N7	10	8	1033689 1028022 1034713 1034715 1042381 1026069 1037453 1024764	1028022 1034713 1037453 1028020 1034715 1042381 1026069 1033688 1033689 1024764
avian_waterfowl	USA	2012	H1N8	1	1	1024765	1024765
avian_waterfowl	USA	2012	H4N2	1	1	1024780	1024780
human	Thailand	2012	H3N2	18	2	1032103 1031664	1032103 1032127 1031657 1031660 1024831 1032104 1032113 1031664 1031659 1031661 1031666 1031658 1032126 1031663 1031662 1031665 1024827 1028404
human	Nepal	2012	H1N1	1	1	1024830	1024830
avian_waterfowl	China	2014	H5N6	30	12	1031347 1037589 1027866 1049869 1024839 1031505 1032238 1031345 1031348 1032237 1031343 1031342	1037589 1026784 1049869 1024839 1031349 1031342 1031350 1031347 1032235 1031344 1034721 1026572 1032238 1026573 1031345 1031348 1031343 1026571 1037654 1026783 1031346 1028108 1026782 1032237 1026644 1031505 1026578 1034720 1037590 1027866
avian_waterfowl	Japan	2013	H16N3	2	2	1024840 1048618	1024840 1048618
avian_land birds	China	2012	H5N1	2	2	1024841 1029587	1024841 1029587
avian_waterfowl	Guatemala	2011	H14N6	1	1	1024845	1024845
avian_waterfowl	Guatemala	2011	H14N3	2	2	1042271 1024846	1042271 1024846
avian_domestic birds	Cambodia	2013	H5N1	1	1	1024849	1024849
human	Cambodia	2013	H5N1	3	1	1026171	1026171 1024851 1024850
avian_waterfowl	China	2009	H3N8	1	1	1024856	1024856
avian_domestic birds	China	2013	H9N9	2	2	1024859 1025584	1024859 1025584
avian_waterfowl	China	2013	H7N3	13	3	1027579 1027581 1024869	1027579 1027594 1027601 1027604 1024869 1027592 1027581 1027577 1027582 1027602 1027619 1027593 1024868
human	China	2013	H10N8	4	1	1024873	1024873 1024871 1024870 1024872
human	Mexico	2005	H3N2	7	2	1024882 1024879	1024882 1024884 1024880 1024875 1024883 1024881 1024879
human	Mexico	2007	H3N2	1	1	1024885	1024885
human	Mexico	2006	H3N2	1	1	1024889	1024889
human	Mexico	2012	H3N2	1	1	1024890	1024890
human	Mexico	2011	H3N2	3	2	1024893 1024892	1024893 1024891 1024892
swine	Italy	2013	H3N2	2	1	1024901	1024901 1024904
seal	Russia	2012	H4N6	1	1	1024905	1024905
seal	Russia	2002	H4N6	1	1	1024906	1024906
avian_waterfowl	China	2012	H4N2	7	6	1031236 1031242 1031248 1031235 1024907 1031241	1031236 1031242 1031248 1031224 1031235 1024907 1031241
swine	USA	2014	H1N2	11	10	1037604 1037628 1024910 1039544 1029418 1037624 1029643 1037612 1029646 1029668	1037604 1037628 1024910 1037615 1029418 1037624 1039544 1029643 1037612 1029646 1029668
avian_waterfowl	China	2013	H3N6	3	1	1024923	1024923 1024924 1024922
avian_waterfowl	China	2013	H3N3	3	1	1024927	1024927 1024925 1024926
avian_domestic birds	China	2009	H6N2	2	2	1024961 1024965	1024961 1024965
avian_domestic birds	China	2009	H6N6	1	1	1024962	1024962
avian_domestic birds	China	2010	H6N2	2	2	1024966 1024968	1024966 1024968
swine	China	2011	H1N2	17	5	1025058 1025080 1024993 1025000 1025065	1025058 1025080 1025083 1025073 1025074 1025081 1025084 1025077 1025057 1024993 1025000 1025065 1025075 1025063 1025059 1025082 1025060
swine	China	2011	H3N2	13	2	1025052 1025100	1025052 1025100 1025051 1025068 1025102 1024997 1025047 1025069 1025070 1025101 1025072 1025066 1025048
swine	China	2012	H1N2	16	6	1025273 1025021 1031524 1026425 1036698 1025025	1025273 1025021 1031524 1025274 1026425 1025276 1025272 1026424 1036698 1025025 1025277 1025024 1025023 1025029 1025028 1025275
swine	China	2012	H3N2	16	2	1025039 1025106	1025039 1025037 1025034 1025106 1025103 1025264 1025267 1025263 1025036 1025105 1025035 1025038 1025107 1025282 1025033 1025268
swine	China	2011	H5N1	1	1	1025045	1025045
swine	Hong Kong	2011	H1N1	18	8	1025111 1025108 1025178 1025176 1025113 1025147 1025173 1025138	1025111 1025108 1025109 1025178 1025183 1025181 1025176 1025180 1025177 1025182 1025113 1025110 1025147 1025179 1025148 1025184 1025173 1025138
swine	Hong Kong	2011	H3N2	29	2	1025119 1025125	1025119 1025121 1025131 1025134 1025146 1025120 1025129 1025130 1025145 1025139 1025137 1025140 1025115 1025126 1025132 1025128 1025114 1025122 1025135 1025142 1025133 1025141 1025144 1025116 1025117 1025125 1025118 1025123 1025143
swine	Hong Kong	2011	H1N2	16	4	1025166 1025149 1025136 1025162	1025166 1025151 1025175 1025136 1025161 1025160 1025171 1025157 1025155 1025168 1025170 1025174 1025149 1025163 1025158 1025162
swine	Hong Kong	2012	H1N1	19	4	1025213 1025228 1025191 1025187	1025191 1025196 1025187 1025227 1025226 1025186 1025228 1025192 1025190 1025213 1025214 1025211 1025229 1025212 1025230 1025210 1025217 1025185 1025216
swine	Hong Kong	2012	H1N2	7	3	1025200 1025188 1025206	1025200 1025222 1025208 1025188 1025206 1025220 1025221
swine	Hong Kong	2012	H3N2	15	5	1025223 1025283 1025231 1025286 1025289	1025223 1025202 1025283 1025231 1025286 1025224 1025289 1025205 1025203 1025284 1025225 1025288 1025198 1025204 1025287
swine	Hong Kong	2010	H9N2	1	1	1025233	1025233
swine	Hong Kong	2010	H1N1	14	6	1025252 1025251 1025244 1025234 1025239 1025236	1025252 1025251 1025244 1025240 1025234 1025239 1025242 1025243 1025236 1025245 1025246 1025248 1025249 1025253
swine	Hong Kong	2010	H1N2	2	2	1025247 1025237	1025247 1025237
human	Chile	2012	H3N2	41	3	1025341 1025346 1025372	1025346 1025372 1025342 1025379 1025394 1025387 1025390 1025376 1025341 1025358 1025348 1025382 1025386 1025351 1025321 1025375 1025338 1025388 1025329 1025373 1025343 1025327 1025395 1025378 1025384 1025389 1025332 1025393 1025381 1025385 1025396 1025374 1025320 1025380 1025377 1025324 1025347 1025359 1025325 1025392 1025391
human	Chile	2013	H3N2	8	1	1025322	1025322 1025352 1025355 1025337 1025349 1025323 1025333 1025339
human	Chile	2013	H1N1	8	2	1025330 1025340	1025330 1025353 1025340 1025357 1025356 1025335 1025326 1025334
human	Chile	2011	H1N1	13	2	1025361 1025362	1025361 1025371 1025362 1025344 1025354 1025365 1025366 1025367 1025363 1025368 1025369 1025350 1025364
avian_waterfowl	Viet Nam	2014	H5N1	32	5	1025592 1039783 1026381 1025405 1039745	1025592 1026381 1025405 1026378 1039745 1025404 1025596 1026383 1026376 1025595 1025399 1025402 1039768 1025599 1025403 1025593 1039783 1026377 1039773 1039777 1025397 1039774 1025597 1025594 1026379 1039784 1039786 1025406 1026380 1026382 1025398 1025598
whale	USA	1984	H13N2	1	1	1025407	1025407
swine	China	2013	H3N2	1	1	1025408	1025408
human	Viet Nam	2011	H5N1	1	1	1025444	1025444
human	Finland	2014	H1N1	62	3	1026083 1026088 1025530	1026083 1025517 1026085 1026100 1026128 1026102 1026084 1026080 1026090 1026088 1026093 1026228 1026116 1026078 1025534 1025530 1025519 1026087 1026101 1025523 1026238 1026095 1025516 1026079 1026091 1026098 1026240 1025531 1026097 1025518 1026118 1025522 1025524 1026089 1026239 1026081 1026099 1026226 1026108 1025525 1026094 1025515 1026251 1026241 1026127 1025533 1025526 1025529 1025521 1026092…
environment	China	2013	H5N6	2	2	1029509 1025585	1029509 1025585
avian_shorebirds	Iceland	2013	H5N1	1	1	1025590	1025590
avian_shorebirds	Iceland	2012	H2N7	1	1	1025591	1025591
avian_waterfowl	Viet Nam	2014	H9N2	6	3	1025605 1059248 1026044	1059248 1059247 1059250 1026044 1059246 1025605
avian_waterfowl	Viet Nam	2014	H6N6	25	7	1059193 1027096 1059238 1025606 1059233 1059197 1059430	1059193 1027096 1059233 1059197 1059235 1059238 1059195 1059242 1059251 1059252 1059237 1059199 1059430 1025606 1059234 1059232 1059192 1059194 1059236 1059231 1059241 1059198 1059253 1059244 1059254
avian_domestic birds	USA	2013	H12N5	1	1	1025622	1025622
avian_domestic birds	USA	2013	H6N8	1	1	1025623	1025623
sloth bear	USA	2014	H1N1	1	1	1025625	1025625
avian_domestic birds	USA	2014	H6N5	1	1	1025626	1025626
avian_domestic birds	USA	2014	H7N7	1	1	1025627	1025627
human	Singapore	2012	H3N2	19	3	1025710 1025723 1025712	1025710 1025723 1025725 1025719 1025716 1025712 1025707 1025709 1025711 1025717 1025706 1025718 1025704 1025720 1025715 1025714 1025708 1025724 1025721
human	Bolivia	2012	H3N2	2	2	1025790 1025792	1025790 1025792
human	Bolivia	2011	H3N2	1	1	1025791	1025791
human	Bolivia	2009	H1N1	1	1	1025798	1025798
human	Bolivia	2012	H1N1	2	1	1025799	1025799 1025802
human	Bolivia	2011	H1N1	6	1	1025809	1025809 1025806 1025803 1025805 1025804 1025808
human	Nicaragua	2013	H1N1	54	2	1025887 1027042	1027042 1025838 1025849 1025894 1025885 1025880 1025882 1025895 1025811 1027048 1027049 1027050 1025887 1027034 1025888 1025852 1027040 1025884 1025848 1027051 1025837 1027041 1027039 1025835 1025810 1027035 1025850 1025881 1025892 1025830 1027045 1025829 1025865 1025812 1025868 1027043 1025816 1025891 1025864 1025899 1025842 1025871 1027047 1025873 1025874 1025878 1025898 1027033 1025928 1025877…
swine	Thailand	2014	H3N2	1	1	1025931	1025931
swine	Thailand	2013	H3N2	1	1	1025932	1025932
avian_waterfowl	Viet Nam	2014	H4N6	1	1	1026043	1026043
human	Netherlands	1957	H2N2	1	1	1026133	1026133
environment	South Korea	2008	H1N6	1	1	1026134	1026134
avian_waterfowl	South Korea	2007	H1N2	1	1	1026135	1026135
avian_waterfowl	South Korea	2010	H1N1	1	1	1026136	1026136
swine	South Korea	2005	H1N2	1	1	1026137	1026137
swine	South Korea	2010	H1N1	1	1	1026138	1026138
environment	South Korea	2007	H1N2	1	1	1026139	1026139
avian_waterfowl	South Korea	2009	H1N1	1	1	1026140	1026140
swine	South Korea	2008	H1N1	1	1	1026141	1026141
avian_waterfowl	Cambodia	2013	H5N1	2	1	1026167	1026167 1026163
human	China	2013	H9N2	1	1	1026190	1026190
avian_domestic birds	South Korea	2014	H5N8	3	1	1026197	1026197 1026196 1026206
avian_land birds	South Korea	2014	H5N8	1	1	1026209	1026209
canine	South Korea	2012	H3N1	1	1	1026255	1026255
swine	Brazil	2011	H1N2	3	2	1028689 1026261	1028689 1028688 1026261
swine	Brazil	2010	H1N1	2	1	1028567	1028567 1026263
swine	China	2014	H1N1	9	5	1064935 1064948 1064947 1064938 1026265	1064935 1064948 1033795 1033796 1064938 1033798 1064947 1033797 1026265
avian_domestic birds	China	2013	H3N2	3	3	1026271 1050126 1044166	1026271 1050126 1044166
avian_domestic birds	Mexico	2010	H5N2	1	1	1026274	1026274
swine	Brazil	2013	H1N1	1	1	1026280	1026280
swine	Brazil	2013	H1N2	2	1	1026282	1026282 1026281
avian_domestic birds	Indonesia	2009	H5N1	1	1	1026294	1026294
swine	USA	2014	H1N1	28	16	1029415 1039543 1029563 1037611 1037634 1037644 1026362 1037607 1037613 1037602 1031210 1029410 1029672 1029414 1026301 1031155	1037611 1037634 1026362 1037607 1031210 1037627 1029672 1029414 1026454 1026301 1039543 1029562 1026304 1026449 1037613 1031155 1026303 1029563 1037644 1026297 1026295 1029410 1026302 1029415 1037605 1026453 1039562 1037602
avian_domestic birds	China	2014	H7N2	1	1	1026308	1026308
swine	Italy	2011	H1N1	1	1	1026310	1026310
human	Italy	2013	H7N7	1	1	1026311	1026311
avian_waterfowl	China	2010	H9N2	1	1	1026344	1026344
avian_waterfowl	Laos	2014	H5N6	1	1	1026361	1026361
human	China	2014	H1N1	1	1	1026371	1026371
avian_domestic birds	Canada	2004	H7N3	1	1	1026372	1026372
avian_waterfowl	Viet Nam	2013	H5N6	3	2	1028028 1026373	1028028 1026373 1028027
avian_waterfowl	Viet Nam	2013	H5N2	1	1	1026374	1026374
swine	Canada	2012	H3N2	31	11	1031742 1031730 1031751 1026388 1031741 1031723 1031744 1031736 1031724 1031726 1026389	1031742 1031730 1031729 1031741 1031744 1031724 1031746 1026389 1031743 1031750 1031747 1031735 1031745 1031723 1031725 1026391 1031734 1026388 1026386 1026392 1031736 1026387 1031720 1031732 1031721 1031751 1031737 1026390 1031749 1026394 1031726
avian_domestic birds	USA	2014	H5N8	3	2	1026405 1027113	1026405 1027113 1027112
avian_waterfowl	China	2013	H10N2	1	1	1026426	1026426
avian_domestic birds	Viet Nam	2013	H5N1	11	5	1039809 1039808 1036126 1039823 1036121	1039809 1036126 1039808 1039823 1026440 1036122 1026439 1036124 1036125 1036123 1036121
avian_waterfowl	Viet Nam	2012	H5N2	1	1	1026448	1026448
swine	Germany	1981	H1N1	3	1	1026478	1026478 1026479 1026480
swine	Germany	1979	H1N1	2	1	1026483	1026483 1026484
avian_waterfowl	China	2013	H2N2	1	1	1026497	1026497
human	Singapore	2007	H1N1	10	1	1026544	1026544 1026540 1026545 1026533 1026531 1026543 1026580 1026542 1026532 1026541
human	Singapore	2007	H3N2	10	2	1026534 1026539	1026539 1026549 1026536 1026535 1026548 1026546 1026534 1026537 1026547 1026538
swine	Japan	2011	H1N1	1	1	1026551	1026551
swine	Japan	2012	H1N1	3	3	1026554 1026557 1026553	1026554 1026557 1026553
swine	Japan	2010	H1N1	2	1	1026556	1026556 1026555
swine	Japan	2012	H1N2	2	2	1026559 1026560	1026559 1026560
swine	Japan	2013	H3N2	1	1	1026561	1026561
avian_waterfowl	China	2005	H5N1	1	1	1026562	1026562
avian_domestic birds	China	2014	H5N6	8	4	1031339 1049870 1026569 1026565	1049870 1026569 1026565 1031339 1031340 1026786 1031341 1026564
swine	France	2012	H1N1	8	6	1029084 1029081 1029080 1029009 1029079 1029082	1029084 1029081 1029080 1026568 1029009 1026566 1029079 1029082
swine	France	2010	H1N1	2	2	1029036 1026567	1029036 1026567
environment	China	2014	H5N6	20	5	1056826 1039571 1029511 1029508 1026574	1056826 1026611 1026574 1026612 1056822 1056821 1056829 1056820 1029511 1056824 1056823 1056825 1056827 1056828 1026787 1029510 1029512 1039571 1029508 1029514
avian_waterfowl	China	2014	H5N1	6	5	1026576 1031363 1031361 1031362 1050107	1026576 1026575 1031363 1031361 1031362 1050107
avian_land birds	China	2014	H5N1	4	3	1031360 1026577 1031359	1031359 1031358 1031360 1026577
avian_domestic birds	Canada	2014	H5N2	3	1	1027875	1027875 1026589 1027876
avian_waterfowl	China	2013	H10N5	5	1	1026591	1026591 1026592 1026594 1026715 1026593
avian_domestic birds	China	2013	H10N8	10	3	1028007 1026599 1026598	1028007 1026599 1026597 1026661 1026598 1026596 1026655 1028005 1026651 1026652
avian_domestic birds	China	2013	H5N6	13	2	1026743 1027078	1026743 1026739 1026605 1026601 1026609 1026740 1026741 1026742 1027078 1026607 1026603 1026600 1026604
avian_waterfowl	China	2013	H5N6	3	3	1032232 1027079 1026606	1032232 1027079 1026606
avian_waterfowl	China	2013	H6N6	1	1	1026643	1026643
avian_domestic birds	China	2014	H10N8	4	1	1026738	1026738 1026737 1026649 1026734
avian_waterfowl	China	2013	H10N3	20	4	1026664 1026666 1026665 1026757	1026665 1026757 1026671 1026672 1026758 1026750 1026744 1026664 1026666 1026756 1026669 1026676 1026753 1026748 1026752 1026674 1026673 1026675 1026749 1026747
avian_waterfowl	China	2014	H7N6	1	1	1026677	1026677
avian_waterfowl	China	2013	H10N8	12	1	1026687	1026687 1026685 1026680 1026688 1026690 1026682 1026696 1026683 1026686 1026694 1026678 1026679
[truncated: 1,551 more rows]
