# Supplementary material for: Reassortment Network of Influenza A Virus
Source: Front Microbiol. 2021 Dec 16;12:793500. doi: 10.3389/fmicb.2021.793500 (PMC8716808; doi:10.3389/fmicb.2021.793500)
Supplement: Supplementary file 1 [file Data_Sheet_1.ZIP › Supplementary Table S2.xlsx]

## Sheet: Sheet1
genomeID	strainName	bird	classification
17513	A/ruddy turnstone/New Jersey/47/1985_H4N6	ruddy turnstone	shorebirds
17515	A/mallard/Alberta/52/1997_H12N5	mallard	waterfowl
22045	A/mallard/Alberta/77/1977_H2N3	mallard	waterfowl
22047	A/pintail/Alberta/293/1977_H2N9	pintail	waterfowl
22049	A/laughing gull/New Jersey/75/1985_H2N9	laughing gull	shorebirds
22051	A/mallard/Alberta/884/1984_H2N5	mallard	waterfowl
22055	A/sanderling/New Jersey/766/1986_H2N7	sanderling	shorebirds
22057	A/herring gull/DE/475/1986_H13N2	herring gull	shorebirds
22059	A/herring gull/DE/703/1988_H2N8	herring gull	shorebirds
22061	A/laughing gull/New Jersey/798/1986_H2N7	laughing gull	shorebirds
22063	A/mallard/Alberta/323/1988_H2N1	mallard	waterfowl
22067	A/mallard/Alberta/201/1996_H2N3	mallard	waterfowl
22071	A/blue-winged teal/Alberta/16/1997_H2N9	blue-winged teal	waterfowl
22073	A/mallard/Alberta/205/1998_H2N3	mallard	waterfowl
22075	A/mallard/Alberta/226/98_H2N3	mallard	waterfowl
22079	A/mallard/Alberta/79/2003_H2N3	mallard	waterfowl
22081	A/mallard duck/ALB/250/1978_H6N2	mallard duck	waterfowl
22083	A/blue-winged teal/ALB/48/1978_H6N5	blue-winged teal	waterfowl
22085	A/mallard duck/ALB/280/1978_H6N2	mallard duck	waterfowl
22087	A/mallard duck/ALB/290/1978_H6N2	mallard duck	waterfowl
22091	A/mallard duck/ALB/564/1979_H3N8	mallard duck	waterfowl
22093	A/pintail duck/ALB/628/1979_H6N8	pintail duck	waterfowl
22095	A/mallard duck/ALB/676/1979_H3N6	mallard duck	waterfowl
22097	A/mallard duck/ALB/1151/1979_H6N9	mallard duck	waterfowl
22099	A/pintail/Alberta/189/82_H6N6	pintail	waterfowl
22101	A/widgeon/ALB/256/1982_H6N6	widgeon	waterfowl
22103	A/blue-winged teal/ALB/266/1982_H6N6	blue-winged teal	waterfowl
22105	A/mallard/Alberta/289/82_H6N6	mallard	waterfowl
22107	A/blue-winged teal/ALB/685/1982_H6N4	blue-winged teal	waterfowl
22109	A/mallard duck/ALB/10/1985_H6N2	mallard duck	waterfowl
22111	A/blue-winged teal/ALB/69/1985_H6N2	blue-winged teal	waterfowl
22113	A/mallard duck/ALB/76/1985_H6N3	mallard duck	waterfowl
22115	A/pintail duck/ALB/111/1985_H6N2	pintail duck	waterfowl
22117	A/shoveler/ALB/114/1985_H6N2	shoveler	waterfowl
22119	A/mallard duck/ALB/155/1990_H6N3	mallard duck	waterfowl
22121	A/mallard duck/ALB/191/1990_H6N3	mallard duck	waterfowl
22123	A/mallard duck/ALB/253/1990_H6N3	mallard duck	waterfowl
22125	A/mallard/ALB/199/1992_H6N5	mallard	waterfowl
22127	A/pintail/ALB/179/1993_H6N1	pintail	waterfowl
22131	A/mallard/Alberta/154/2003_H6N5	mallard	waterfowl
22133	A/shorebird/DE/12/2004_H6N8	shorebird	shorebirds
22135	A/mallard duck/ALB/57/1976_H5N2	mallard duck	waterfowl
22137	A/mallard duck/ALB/396/1983_H9N1	mallard duck	waterfowl
22139	A/pintail duck/Alberta/49/2003_H12N5	pintail duck	waterfowl
22141	A/pintail duck/ALB/303/1977_H10N7	pintail duck	waterfowl
22143	A/mallard/Alberta/209/2003_H10N7	mallard	waterfowl
22145	A/mallard/Alberta/294/1977_H11N9	mallard	waterfowl
22149	A/shorebird/DE/101/2004_H5N7	shorebird	shorebirds
22151	A/ruddy turnstone/New Jersey/65/1985_H7N3	ruddy turnstone	shorebirds
22153	A/red knot/Delaware/2552/1987_H9N5	red knot	shorebirds
22155	A/laughing gull/Delaware Bay/5/2003_H9N1	laughing gull	shorebirds
22157	A/shorebird/DE/68/2004_H13N9	shorebird	shorebirds
22159	A/herring gull/NJ/782/1986_H13N2	herring gull	shorebirds
22161	A/mallard/Alberta/42/1977_H1N6	mallard	waterfowl
22163	A/mallard/Alberta/46/1977_H1N1	mallard	waterfowl
22165	A/pintail duck/ALB/219/1977_H1N1	pintail duck	waterfowl
22167	A/pintail duck/ALB/238/1979_H1N1	pintail duck	waterfowl
22169	A/mallard/Alberta/965/1979_H1N1	mallard	waterfowl
22171	A/mallard/Alberta/201/1998_H1N1	mallard	waterfowl
22173	A/coot/Alberta/134/1987_H6N2	coot	land birds
22175	A/mallard duck/ALB/294/1987_H6N2	mallard duck	waterfowl
22177	A/mallard/Alberta/322/1988_H1N1	mallard	waterfowl
22179	A/blue-winged teal/Alberta/141/1992_H1N1	blue-winged teal	waterfowl
22181	A/pintail/Alberta/210/2002_H1N1	pintail	waterfowl
22183	A/herring gull/DE/692/1988_H2N8	herring gull	shorebirds
22187	A/ruddy turnstone/DE/773/1988_H9N6	ruddy turnstone	shorebirds
22189	A/pintail duck/ALB/86/1976_H3N2	pintail duck	waterfowl
22191	A/mallard/Alberta/127/1977_H1N1	mallard	waterfowl
22193	A/mallard duck/ALB/712/1978_H3N3	mallard duck	waterfowl
22195	A/green-winged teal/ALB/438/1979_H3N8	green-winged teal	waterfowl
22197	A/pintail duck/ALB/462/1979_H3N6	pintail duck	waterfowl
22199	A/blue-winged teal/ALB/452/1983_H3N1	blue-winged teal	waterfowl
22201	A/mallard duck/ALB/506/1983_H9N1	mallard duck	waterfowl
22203	A/mallard/Alberta/635/1983_H3N5	mallard	waterfowl
22205	A/mallard duck/ALB/525/1985_H3N8	mallard duck	waterfowl
22207	A/blue-winged teal/ALB/569/1985_H3N8	blue-winged teal	waterfowl
22209	A/mallard/ALB/394/1988_H3N3	mallard	waterfowl
22211	A/mallard/Alberta/118/1995_H3N5	mallard	waterfowl
22213	A/mallard/Alberta/156/2001_H3N8	mallard	waterfowl
22215	A/mallard duck/ALB/26/1976_H3N1	mallard duck	waterfowl
22217	A/canvasback duck/ALB/274/1977_H4N6	canvasback duck	waterfowl
22219	A/gadwall duck/ALB/53/1977_H4N6	gadwall duck	waterfowl
22221	A/redhead duck/ALB/74/1977_H4N6	redhead duck	waterfowl
22223	A/blue-winged teal/ALB/243/1977_H4N6	blue-winged teal	waterfowl
22225	A/mallard/Alberta/300/1977_H4N3	mallard	waterfowl
22227	A/mallard duck/ALB/210/1977_H4N8	mallard duck	waterfowl
22229	A/mallard duck/ALB/161/1977_H4N6	mallard duck	waterfowl
22231	A/pintail duck/ALB/220/1977_H4N8	pintail duck	waterfowl
22233	A/mallard duck/Alberta/354/1978_H4N2	mallard duck	waterfowl
22237	A/blue-winged teal/Alberta/580/1979_H4N2	blue-winged teal	waterfowl
22239	A/pintail duck/ALB/599/1979_H4N2	pintail duck	waterfowl
22241	A/mallard duck/Alberta/630/1984_H4N2	mallard duck	waterfowl
22243	A/pintail duck/ALB/623/1985_H4N6	pintail duck	waterfowl
22245	A/ruddy turnstone/DE/512/1988_H4N6	ruddy turnstone	shorebirds
22247	A/blue-winged teal/ALB/136/1990_H4N3	blue-winged teal	waterfowl
22249	A/blue-winged teal/ALB/293/1994_H4N6	blue-winged teal	waterfowl
22251	A/mallard/ALB/49/1995_H4N6	mallard	waterfowl
22253	A/mallard/Alberta/47/98_H4N1	mallard	waterfowl
22255	A/mallard/Alberta/30/2001_H4N8	mallard	waterfowl
22257	A/pintail/Alberta/269/2001_H4N6	pintail	waterfowl
22259	A/blue-winged teal/Alberta/293/2003_H4N6	blue-winged teal	waterfowl
22261	A/mallard duck/Alberta/291/1977_H4N1	mallard duck	waterfowl
22263	A/shorebird/DE/75/2004_H5N7	shorebird	shorebirds
22265	A/pintail duck/Alberta/114/1979_H8N4	pintail duck	waterfowl
22267	A/mallard/Alberta/7/1987_H8N4	mallard	waterfowl
22269	A/mallard/Alberta/194/1992_H8N4	mallard	waterfowl
22271	A/mallard duck/ALB/224/1977_H7N5	mallard duck	waterfowl
22273	A/blue-winged teal/ALB/295/1977_H7N3	blue-winged teal	waterfowl
22275	A/widgeon/Alberta/284/1977_H7N3	widgeon	waterfowl
22277	A/pintail duck/Alberta/169/1980_H3N8	pintail duck	waterfowl
22279	A/green-winged teal/Alberta/228/1985_H7N3	green-winged teal	waterfowl
22281	A/mallard duck/Alberta/435/1985_H7N3	mallard duck	waterfowl
22283	A/laughing gull/Delaware Bay/2838/1987_H13N2	laughing gull	shorebirds
22285	A/ruddy turnstone/DE/2378/1988_H7N7	ruddy turnstone	shorebirds
22287	A/red knot/NJ/325/1989_H7N7	red knot	shorebirds
22289	A/pintail/Alberta/129/1993_H10N7	pintail	waterfowl
22291	A/mallard/Alberta/34/2001_H7N1	mallard	waterfowl
22293	A/mallard duck/Alberta/743/1983_H9N1	mallard duck	waterfowl
22295	A/mallard duck/ALB/98/1985_H6N2	mallard duck	waterfowl
22297	A/ruddy turnstone/DE/2576/1987_H9N5	ruddy turnstone	shorebirds
22299	A/laughing gull/Delaware Bay/2718/1987_H9N5	laughing gull	shorebirds
22301	A/ruddy turnstone/DE/2731/1987_H9N1	ruddy turnstone	shorebirds
22303	A/ruddy turnstone/DE/510/1988_H9N6	ruddy turnstone	shorebirds
22305	A/mallard duck/Alberta/321/1988_H9N2	mallard duck	waterfowl
22307	A/mallard/Alberta/11/1991_H9N2	mallard	waterfowl
22309	A/mallard/Alberta/17/1991_H9N2	mallard	waterfowl
22311	A/mallard duck/ALB/302/1977_H10N7	mallard duck	waterfowl
22313	A/blue-winged teal/ALB/778/1978_H10N3	blue-winged teal	waterfowl
22315	A/mallard duck/ALB/40/1984_H10N6	mallard duck	waterfowl
22317	A/pintail duck/ALB/584/1984_H10N6	pintail duck	waterfowl
22319	A/mallard/ALB/5/1995_H10N1	mallard	waterfowl
22321	A/mallard/ALB/196/1996_H10N7	mallard	waterfowl
22323	A/pintail/Alberta/202/2000_H10N7	pintail	waterfowl
22325	A/mallard/Alberta/208/2000_H10N7	mallard	waterfowl
22327	A/shorebird/DE/122/2004_H10N7	shorebird	shorebirds
22329	A/redhead duck/Alberta/357/1983_H11N9	redhead duck	waterfowl
22331	A/mallard duck/ALB/797/1983_H11N3	mallard duck	waterfowl
22333	A/mallard/ALB/124/1991_H11N2	mallard	waterfowl
22335	A/pintail/Alberta/84/2000_H11N9	pintail	waterfowl
22337	A/shorebird/DE/236/2003_H11N9	shorebird	shorebirds
22339	A/mallard duck/Alberta/342/1983_H12N1	mallard duck	waterfowl
22341	A/green-winged teal/ALB/199/1991_H12N5	green-winged teal	waterfowl
22343	A/ruddy turnstone/Delaware/94/2000_H12N4	ruddy turnstone	shorebirds
22345	A/ruddy turnstone/Delaware/97/2000_H12N5	ruddy turnstone	shorebirds
22351	A/semi-palmated sandpiper/Brazil/43/1990_H2N1	semi-palmated sandpiper	shorebirds
22353	A/sanderling/Delaware/1258/1986_H6N6	sanderling	shorebirds
22355	A/duck/Nanchang/2-0486/2000_H2N9	duck	waterfowl
22357	A/duck/Nanchang/4-184/2000_H2N9	duck	waterfowl
22361	A/quail/Nanchang/7-026/2000_H3N6	quail	domestic birds
22363	A/duck/Nanchang/1681/1992_H3N8	duck	waterfowl
22369	A/quail/Nanchang/2-0460/2000_H9N2	quail	domestic birds
22371	A/pigeon/Nanchang/2-0461/2000_H9N2	pigeon	land birds
22375	A/chicken/Nanchang/4-301/2001_H9N2	chicken	domestic birds
22397	A/duck/Hong Kong/784/1979_H9N2	duck	waterfowl
22403	A/black duck/AUS/751/1978_H3N8	black duck	waterfowl
22405	A/shearwater/Australia/405/1978_H3N8	shearwater	shorebirds
22407	A/gray teal/Australia/1/1979_H6N1	gray teal	waterfowl
22409	A/gray teal/Australia/3/1979_H4N6	gray teal	waterfowl
22413	A/black duck/AUS/4045/1980_H6N5	black duck	waterfowl
22415	A/red-necked stint/Australia/4189/1980_H4N8	red-necked stint	shorebirds
22425	A/duck/New Zealand/41/1984_H5N2	duck	waterfowl
22433	A/gull/Maryland/19/1977_H2N9	gull	shorebirds
22449	A/gull/Minnesota/945/1980_H13N6	gull	shorebirds
22451	A/pigeon/MN/1407/1981_H1N1	pigeon	land birds
22453	A/goose/MN/5733-1/1980_H9N2	goose	waterfowl
22455	A/blue-winged teal/MN/993/1980_H6N6	blue-winged teal	waterfowl
22457	A/pheasant/Minnesota/917/1980_H7N3	pheasant	domestic birds
22461	A/turkey/Minnesota/833/1980_H4N2	turkey	domestic birds
23671	A/blue-winged teal/Ohio/926/2002_H3N8	blue-winged teal	waterfowl
23673	A/mallard/Ohio/657/2002_H4N6	mallard	waterfowl
23677	A/blue-winged teal/Ohio/908/2002_H3N2	blue-winged teal	waterfowl
23679	A/mallard/Ohio/275/1987_H4N2	mallard	waterfowl
23689	A/mallard/Maryland/881/2002_H6N2	mallard	waterfowl
23721	A/wigeon/Ohio/379/1988_H5N2	wigeon	waterfowl
24107	A/mallard/Ohio/171/1990_H1N1	mallard	waterfowl
24111	A/mallard/Ohio/97/1989_H4N2	mallard	waterfowl
24113	A/mallard/Ohio/56/1999_H1N1	mallard	waterfowl
24115	A/pintail/Ohio/294/1988_H6N2	pintail	waterfowl
24117	A/pintail duck/Alaska/20/2005_H12N5	pintail duck	waterfowl
24219	A/mallard/Ohio/338/1986_H4N8	mallard	waterfowl
24223	A/pintail/Alaska/53/2005_H3N6	pintail	waterfowl
24373	A/green-winged teal/Ohio/178/1999_H6N2	green-winged teal	waterfowl
24455	A/mallard duck/Alberta/331/1985_H3N6	mallard duck	waterfowl
24463	A/gull/Maryland/704/1977_H13N6	gull	shorebirds
24471	A/turkey/Minnesota/957/1980_H6N6	turkey	domestic birds
24475	A/turkey/Minnesota/1/1988_H7N9	turkey	domestic birds
24485	A/mallard/New York/189/1982_H5N2	mallard	waterfowl
24487	A/mallard duck/New York/180/1986_H4N9	mallard duck	waterfowl
24493	A/duck/New York/16873/1999_H6N2	duck	waterfowl
24495	A/mallard duck/New York/170/1982_H1N2	mallard duck	waterfowl
24497	A/chicken/New York/28263/1989_H6N3	chicken	domestic birds
24531	A/ruddy turnstone/Delaware/105/1998_H6N8	ruddy turnstone	shorebirds
24533	A/ruddy turnstone/Delaware/34/1993_H2N1	ruddy turnstone	shorebirds
24535	A/black duck/Ohio/95/1993_H1N1	black duck	waterfowl
24537	A/mallard/Ohio/344/1987_H6N2	mallard	waterfowl
24539	A/green-winged teal/Ohio/344/1986_H4N2	green-winged teal	waterfowl
24541	A/mallard/Ohio/83/1986_H4N6	mallard	waterfowl
24543	A/mallard/Ohio/249/1998_H6N1	mallard	waterfowl
24545	A/mallard/Ohio/170/1999_H6N5	mallard	waterfowl
24547	A/mallard/Alaska/256/2005_H3N8	mallard	waterfowl
24549	A/pintail/Alaska/279/2005_H3N8	pintail	waterfowl
24707	A/pintail/Ohio/351/1987_H6N2	pintail	waterfowl
24709	A/pintail/Ohio/454/1987_H3N8	pintail	waterfowl
24713	A/gadwall/Ohio/37/1999_H6N2	gadwall	waterfowl
24715	A/green-winged teal/Ohio/86/1986_H6N2	green-winged teal	waterfowl
24749	A/mallard/Ohio/264/1986_H3N8	mallard	waterfowl
24753	A/mallard/Alaska/715/2005_H3N8	mallard	waterfowl
24755	A/mallard/Ohio/409/1988_H12N5	mallard	waterfowl
24803	A/mallard/Maryland/789/2002_H5N2	mallard	waterfowl
24889	A/mallard/Ohio/66/1999_H1N1	mallard	waterfowl
24969	A/mallard/Ohio/265/1987_H1N9	mallard	waterfowl
25073	A/mallard/Ohio/30/1986_H2N1	mallard	waterfowl
25075	A/mallard/Ohio/324/1988_H4N6	mallard	waterfowl
25077	A/mallard/Ohio/156/1990_H3N6	mallard	waterfowl
25079	A/green-winged teal/Ohio/72/1999_H1N1	green-winged teal	waterfowl
25081	A/pintail/Ohio/25/1999_H1N1	pintail	waterfowl
25083	A/pintail duck/Alaska/102/2005_H12N5	pintail duck	waterfowl
25085	A/pintail/Alaska/310/2005_H4N6	pintail	waterfowl
25087	A/mallard/Alaska/708/2005_H8N4	mallard	waterfowl
25091	A/Black Duck/Ohio/194/1986_H11N1	black duck	waterfowl
25093	A/longtail duck/Maryland/291/2005_H3N8	longtail duck	waterfowl
25095	A/mallard/Ohio/99/1989_H10N7	mallard	waterfowl
25097	A/snow goose/Maryland/410/2005_H6N1	snow goose	waterfowl
25151	A/blue-winged teal/Ohio/31/1999_H3N2	blue-winged teal	waterfowl
25153	A/green-winged teal/Ohio/203/1998_H6N2	green-winged teal	waterfowl
25155	A/mallard/Ohio/102/1986_H11N3	mallard	waterfowl
25377	A/green-winged teal/Ohio/175/1986_H2N1	green-winged teal	waterfowl
25379	A/mallard/Ohio/118/1993_H1N1	mallard	waterfowl
25383	A/blue-winged teal/Ohio/658/2004_H7N3	blue-winged teal	waterfowl
25385	A/snow goose/Maryland/353/2005_H6N1	snow goose	waterfowl
25511	A/pintail/Ohio/339/1987_H3N8	pintail	waterfowl
26287	A/ostrich/Italy/1038/2000_H7N1	ostrich	land birds
26289	A/turkey/Ivory Coast/4372-2/2006_H5N1	turkey	domestic birds
26291	A/turkey/Ivory Coast/4372-3/2006_H5N1	turkey	domestic birds
26293	A/turkey/Ivory Coast/4372-4/2006_H5N1	turkey	domestic birds
26295	A/mallard/Ohio/48/1986_H3N2	mallard	waterfowl
26297	A/mallard/Ohio/667/2002_H4N6	mallard	waterfowl
26301	A/mallard/Ohio/654/2002_H3N8	mallard	waterfowl
26303	A/blue-winged teal/Ohio/989/2002_H4N6	blue-winged teal	waterfowl
26305	A/mallard/Ohio/649/2002_H3N8	mallard	waterfowl
26307	A/black duck/Maryland/834/2002_H4N8	black duck	waterfowl
26309	A/mallard/Ohio/655/2002_H4N6	mallard	waterfowl
26311	A/mallard/Ohio/666/2002_H6N2	mallard	waterfowl
26313	A/mallard/Ohio/668/2002_H4N6	mallard	waterfowl
26319	A/mallard/Maryland/470/2002_H6N2	mallard	waterfowl
26321	A/mallard/Maryland/172/2002_H6N2	mallard	waterfowl
26323	A/mallard/Ohio/648/2002_H6N2	mallard	waterfowl
26325	A/mallard/Ohio/653/2002_H6N2	mallard	waterfowl
26327	A/pintail/Ohio/73/1989_H6N2	pintail	waterfowl
26329	A/mallard/Ohio/664/2002_H6N6	mallard	waterfowl
26331	A/blue-winged teal/Ohio/907/2002_H1N6	blue-winged teal	waterfowl
26335	A/pintail/Alaska/49/2005_H3N8	pintail	waterfowl
26337	A/black duck/Maryland/415/2001_H7N3	black duck	waterfowl
26341	A/longtail duck/Maryland/295/2005_H10N8	longtail duck	waterfowl
26343	A/common scoter/Maryland/297/2005_H10N8	common scoter	waterfowl
26347	A/mallard/Ohio/122/1989_H10N7	mallard	waterfowl
26477	A/turkey/Italy/4580/1999_H7N1	turkey	domestic birds
26479	A/turkey/Italy/3675/1999_H7N1	turkey	domestic birds
26481	A/turkey/Italy/1351/2001_H7N1	turkey	domestic birds
26483	A/mallard/Ohio/181/1986_H3N1	mallard	waterfowl
26511	A/turkey/Italy/4426/2000_H7N1	turkey	domestic birds
26513	A/chicken/Italy/322/2001_H7N1	chicken	domestic birds
26515	A/duck/Italy/551/2000_H7N1	duck	waterfowl
26527	A/Black Duck/Ohio/239/1986_H11N9	black duck	waterfowl
26529	A/mallard/Ohio/421/1987_H7N8	mallard	waterfowl
26533	A/mallard/Delaware/418/2005_H7N3	mallard	waterfowl
26597	A/white-winged scoter/Maryland/301/2005_H4N6	white-winged scoter	waterfowl
26815	A/chicken/Italy/1082/99_H7N1	chicken	domestic birds
26817	A/chicken/Queensland/1994_H7N3	chicken	domestic birds
26819	A/chicken/New South Wales/2/1997_H7N4	chicken	domestic birds
26821	A/chicken/New South Wales/327/1997_H7N4	chicken	domestic birds
26823	A/emu/New South Wales/775/1997_H7N4	emu	land birds
26837	A/chukar/New York/11653-1/2005_H7N2	chukar	domestic birds
26849	A/chicken/New York/16326-5/2005_H7N2	chicken	domestic birds
26851	A/chicken/New York/16330/2005_H7N2	chicken	domestic birds
26855	A/duck/New York/21211-6/2005_H7N2	duck	waterfowl
26899	A/turkey/Italy/977/1999_H7N1	turkey	domestic birds
26901	A/chicken/Italy/2335/2000_H7N1	chicken	domestic birds
26903	A/turkey/Italy/1084/2000_H7N1	turkey	domestic birds
26907	A/chicken/Victoria/1976_H7N7	chicken	domestic birds
26919	A/chicken/New York/21211-1/2005_H7N2	chicken	domestic birds
26921	A/chukar/New York/21211-7/2005_H7N2	chukar	domestic birds
26925	A/turkey/Italy/4708/1999_H7N1	turkey	domestic birds
26931	A/turkey/Italy/3185/1999_H7N1	turkey	domestic birds
26933	A/turkey/Italy/3488/1999_H7N1	turkey	domestic birds
26935	A/pekin duck/Italy/1848/2000_H7N1	pekin duck	waterfowl
27988	A/duck/Egypt/D2br10/2007_H5N1	duck	waterfowl
28006	A/Muscovy duck/Fujian/FZ01/2008_H6N6	muscovy duck	waterfowl
28208	A/chicken/Fujian/G9/2009_H9N2	chicken	domestic birds
28210	A/chicken/Zhejiang/Q1D4/2010_H9N2	chicken	domestic birds
28219	A/blue-winged teal/Alberta/387/2007_H3N8	blue-winged teal	waterfowl
28225	A/mallard/Alberta/134/2007_H3N8	mallard	waterfowl
28229	A/mallard/Alberta/193/1994_H3N8	mallard	waterfowl
28234	A/mallard/Alberta/38/2001_H4N6	mallard	waterfowl
28237	A/red knot/Delaware/546/1988_H4N6	red knot	shorebirds
28239	A/ruddy turnstone/Delaware Bay/125/1994_H3N8	ruddy turnstone	shorebirds
28252	A/ruddy turnstone/New Jersey/138/1990_H3N6	ruddy turnstone	shorebirds
28261	A/shorebird/Delaware Bay/268/1999_H3N8	shorebird	shorebirds
28272	A/whistling swan/Shimane/580/2002_H5N3	whistling swan	waterfowl
28303	A/duck/Hubei/5/2010_H6N6	duck	waterfowl
28346	A/turkey/France/09010-2/2009_H6N1	turkey	domestic birds
28356	A/chicken/Shandong/1/2008_H9N2	chicken	domestic birds
28432	A/Baikal teal/Hongze/14/2005_H11N9	baikal teal	waterfowl
28443	A/duck/Tripura/103597/2008_H5N1	duck	waterfowl
28505	A/turkey/Ontario/FAV110/2009_H1N1	turkey	domestic birds
28510	A/green-winged teal/New Brunswick/02600/2007_H4N6	green-winged teal	waterfowl
28511	A/green-winged teal/New Brunswick/02601/2007_H4N6	green-winged teal	waterfowl
28517	A/chicken/Egypt/S4456B/2011_H9N2	chicken	domestic birds
28540	A/chicken/Jalisco/CPA1/2012_H7N3	chicken	domestic birds
28555	A/chicken/Miyazaki/M6/2011_H5N1	chicken	domestic birds
28557	A/chicken/Mie/1/2011_H5N1	chicken	domestic birds
28583	A/duck/Alberta/60/1976_H12N5	duck	waterfowl
28696	A/chicken/Huadong/4/2008_H5N1	chicken	domestic birds
28697	A/wild duck/Korea/SNU50-5/2009_H5N1	wild duck	waterfowl
28698	A/wild duck/Korea/SNU50-5/2009_H5N1	wild duck	waterfowl
28863	A/mallard/Italy/3401/2005_H5N1	mallard	waterfowl
28949	A/mallard/Tennessee/11464/1985_H1N1	mallard	waterfowl
28951	A/canvasback/Alberta/276/2005_H1N1	canvasback	waterfowl
28952	A/mallard/Alberta/119/1998_H1N1	mallard	waterfowl
28953	A/pintail/Alberta/69/2005_H1N1	pintail	waterfowl
29107	A/tree sparrow/Shanghai/01/2013_H7N9	tree sparrow	land birds
29566	A/mute swan/Shimane/3211A001/2017_H5N6	mute swan	waterfowl
29568	A/chicken/Kafr_Elsheikh/UT-151CAD/2015_H5N1	chicken	domestic birds
29569	A/chicken/Sharkeya/14209SS/2014_H5N1	chicken	domestic birds
29570	A/duck/Giza/15292S/2015_H5N1	duck	waterfowl
29571	A/duck/Dakahlia/1536CAG/2015_H5N1	duck	waterfowl
29573	A/turkey/Menia/15248S/2015_H5N1	turkey	domestic birds
29574	A/duck/Menia/1543S/2015_H5N1	duck	waterfowl
29575	A/duck/Cairo/157CA/2015_H5N1	duck	waterfowl
29591	A/Buteo buteo/Belgium/3022/2017_H5N8	buteo buteo	land birds
29603	A/Himantopus himantopus/Hebei/CZ-179/2014_H9N7	himantopus himantopus	shorebirds
29638	A/Canada goose/Wyoming/15-009285-1/2015_H5N2	canada goose	waterfowl
29639	A/Canada goose/Michigan/15-019873-5/2015_H5N2	canada goose	waterfowl
29640	A/Canada goose/Michigan/15-018340-2/2015_H5N2	canada goose	waterfowl
29641	A/chicken/Idaho/15-001711-7/2015_H5N2	chicken	domestic birds
29642	A/chicken/Iowa/15-012564-7/2015_H5N2	chicken	domestic birds
29644	A/chicken/Iowa/15-013430-16/2015_H5N2	chicken	domestic birds
29645	A/chicken/Iowa/15-013540-6/2015_H5N2	chicken	domestic birds
29647	A/chicken/Iowa/15-013972-1/2015_H5N2	chicken	domestic birds
29649	A/chicken/Iowa/15-013982-1/2015_H5N2	chicken	domestic birds
29650	A/chicken/Iowa/15-014283-1/2015_H5N2	chicken	domestic birds
29651	A/chicken/Iowa/15-014294-1/2015_H5N2	chicken	domestic birds
29652	A/chicken/Iowa/15-014572-1/2015_H5N2	chicken	domestic birds
29654	A/chicken/Iowa/15-014591-1/2015_H5N2	chicken	domestic birds
29655	A/chicken/Iowa/15-014719-1/2015_H5N2	chicken	domestic birds
29656	A/chicken/Iowa/15-014769-1/2015_H5N2	chicken	domestic birds
29657	A/chicken/Iowa/15-014774-1/2015_H5N2	chicken	domestic birds
29658	A/chicken/Iowa/15-015016-1/2015_H5N2	chicken	domestic birds
29659	A/chicken/Iowa/15-015018-1/2015_H5N2	chicken	domestic birds
29660	A/chicken/Iowa/15-015073-1/2015_H5N2	chicken	domestic birds
29690	A/chicken/Jiangsu/JT114/2015_H7N9	chicken	domestic birds
29709	A/duck/Tottori/E9/2016_H5N6	duck	waterfowl
29748	A/American oystercatcher/Chile/C17359/2016	american oystercatcher	shorebirds
29749	A/American oystercatcher/Chile/C17400/2016	american oystercatcher	shorebirds
29750	A/American oystercatcher/Chile/C20102/2016	american oystercatcher	shorebirds
29819	A/Duck/China/FJ2253/2014	duck	waterfowl
29822	A/Duck/Mongolia/652/2017	duck	waterfowl
29847	A/Franklin's gull/Chile/C10242/2016	franklin's gull	shorebirds
29848	A/Franklin's gull/Chile/C17421/2016	franklin's gull	shorebirds
29849	A/Franklin's gull/Chile/C17422/2016	franklin's gull	shorebirds
29850	A/Franklin's gull/Chile/C20061/2016	franklin's gull	shorebirds
29851	A/Franklin's gull/Chile/C20069/2016	franklin's gull	shorebirds
29852	A/Franklin's gull/Chile/C20070/2016	franklin's gull	shorebirds
29853	A/Franklin's gull/Chile/C20086/2016	franklin's gull	shorebirds
29854	A/Franklin's gull/Chile/C20094/2016	franklin's gull	shorebirds
29855	A/Franklin's gull/Chile/C20110/2016	franklin's gull	shorebirds
29856	A/Franklin's gull/Chile/C20118/2016	franklin's gull	shorebirds
29857	A/Franklin's gull/Chile/C20149/2016	franklin's gull	shorebirds
29858	A/Franklin's gull/Chile/C20373/2016	franklin's gull	shorebirds
29917	A/chicken/Heilongjiang/BQC01/2017_H7N9	chicken	domestic birds
29919	A/pigeon/Anhui/DGG4/2015_H9N2	pigeon	land birds
29920	A/wild bird/Anhui/BLH12/2015_H9N2	wild bird	land birds
29921	A/wild bird/Anhui/L258/2014_H9N2	wild bird	land birds
29922	A/wild bird/Anhui/L281/2014_H9N2	wild bird	land birds
29923	A/wild bird/Anhui/S102/2014_H9N2	wild bird	land birds
29924	A/wild bird/Anhui/S66/2014_H9N2	wild bird	land birds
29925	A/wild bird/Anhui/S93/2014_H9N2	wild bird	land birds
30124	A/Duck/Mongolia/751/2017	duck	waterfowl
30125	A/Duck/Mongolia/782/2017	duck	waterfowl
30126	A/Duck/Mongolia/786/2017	duck	waterfowl
30141	A/Franklin's gull/Chile/C10784/2016	franklin's gull	shorebirds
30142	A/Franklin's gull/Chile/C10794/2016	franklin's gull	shorebirds
30623	A/yellow-billed teal/Argentina/CIP112-1227/2016	yellow-billed teal	waterfowl
30624	A/yellow-billed teal/Argentina/CIP051-91/2011	yellow-billed teal	waterfowl
30625	A/yellow-billed pintail/Chile/C9588/2016	yellow-billed pintail	waterfowl
30626	A/yellow-billed pintail/Chile/C14831/2016	yellow-billed pintail	waterfowl
30627	A/yellow-billed pintail/Chile/C14830/2016	yellow-billed pintail	waterfowl
30628	A/yellow-billed pintail/Chile/C14719/2016	yellow-billed pintail	waterfowl
30629	A/yellow-billed pintail/Chile/C13198/2016	yellow-billed pintail	waterfowl
30630	A/yellow-billed pintail/Argentina/CIP112-1174A/2016	yellow-billed pintail	waterfowl
30632	A/whimbrel/Chile/C12523/2016	whimbrel	shorebirds
30633	A/whimbrel/Chile/C10834/2016	whimbrel	shorebirds
30635	A/upland goose/Chile/C10986/2016	upland goose	waterfowl
30642	A/turkey/California/B1801739-3/4/2018	turkey	domestic birds
30677	A/silver teal/Argentina/CIP051-52/2011	silver teal	waterfowl
30678	A/silver teal/Argentina/CIP051-48/2011	silver teal	waterfowl
30679	A/silver teal/Argentina/CIP051-32/2011	silver teal	waterfowl
30680	A/silver teal/Argentina/CIP051-25/2011	silver teal	waterfowl
30681	A/silver teal/Argentina/CIP051-188/2011	silver teal	waterfowl
30682	A/silver teal/Argentina/CIP051-175/2011	silver teal	waterfowl
30683	A/silver teal/Argentina/CIP051-1737/2009	silver teal	waterfowl
30684	A/silver teal/Argentina/CIP051-171/2011	silver teal	waterfowl
30685	A/shorebird/Delaware Bay/367/2008	shorebird	shorebirds
30687	A/semipalmated sandpiper/Delaware Bay/68/2004	semipalmated sandpiper	shorebirds
30688	A/semipalmated sandpiper/Delaware Bay/581/2005	semipalmated sandpiper	shorebirds
30689	A/semipalmated sandpiper/Delaware Bay/142/2007	semipalmated sandpiper	shorebirds
30690	A/sanderling/Delaware Bay/575/2005	sanderling	shorebirds
30691	A/sanderling/Delaware Bay/572/2006	sanderling	shorebirds
30692	A/sanderling/Delaware Bay/350/2006	sanderling	shorebirds
30693	A/sanderling/Delaware Bay/331/2005	sanderling	shorebirds
30694	A/sanderling/Delaware Bay/329/2006	sanderling	shorebirds
30695	A/sanderling/Delaware Bay/294/2006	sanderling	shorebirds
30698	A/sanderling/Delaware Bay/236/2003	sanderling	shorebirds
30699	A/sanderling/Delaware Bay/226/2006	sanderling	shorebirds
30700	A/ruddy turnstone/Delaware Bay/95/2003	ruddy turnstone	shorebirds
30701	A/ruddy turnstone/Delaware Bay/75/2004	ruddy turnstone	shorebirds
30702	A/ruddy turnstone/Delaware Bay/73/2003	ruddy turnstone	shorebirds
30703	A/ruddy turnstone/Delaware Bay/68/2003	ruddy turnstone	shorebirds
30704	A/ruddy turnstone/Delaware Bay/66/2003	ruddy turnstone	shorebirds
30705	A/ruddy turnstone/Delaware Bay/65/2003	ruddy turnstone	shorebirds
30706	A/ruddy turnstone/Delaware Bay/64/2004	ruddy turnstone	shorebirds
30707	A/ruddy turnstone/Delaware Bay/63/2004	ruddy turnstone	shorebirds
30708	A/ruddy turnstone/Delaware Bay/566/2006	ruddy turnstone	shorebirds
30709	A/ruddy turnstone/Delaware Bay/554/2007	ruddy turnstone	shorebirds
30710	A/ruddy turnstone/Delaware Bay/543/2007	ruddy turnstone	shorebirds
30711	A/ruddy turnstone/Delaware Bay/530/2007	ruddy turnstone	shorebirds
30712	A/ruddy turnstone/Delaware Bay/488/2008	ruddy turnstone	shorebirds
30713	A/ruddy turnstone/Delaware Bay/451/2005	ruddy turnstone	shorebirds
30716	A/ruddy turnstone/Delaware Bay/442/2007	ruddy turnstone	shorebirds
30718	A/ruddy turnstone/Delaware Bay/430/2007	ruddy turnstone	shorebirds
30719	A/ruddy turnstone/Delaware Bay/43/2007	ruddy turnstone	shorebirds
30720	A/ruddy turnstone/Delaware Bay/389/2007	ruddy turnstone	shorebirds
30721	A/ruddy turnstone/Delaware Bay/387/2008	ruddy turnstone	shorebirds
30722	A/ruddy turnstone/Delaware Bay/380/2008	ruddy turnstone	shorebirds
30723	A/ruddy turnstone/Delaware Bay/380/2007	ruddy turnstone	shorebirds
30724	A/ruddy turnstone/Delaware Bay/368/2008	ruddy turnstone	shorebirds
30725	A/ruddy turnstone/Delaware Bay/368/2007	ruddy turnstone	shorebirds
30726	A/ruddy turnstone/Delaware Bay/364/2007	ruddy turnstone	shorebirds
30727	A/ruddy turnstone/Delaware Bay/363/2008	ruddy turnstone	shorebirds
30730	A/ruddy turnstone/Delaware Bay/347/2008	ruddy turnstone	shorebirds
30731	A/ruddy turnstone/Delaware Bay/341/2008	ruddy turnstone	shorebirds
30732	A/ruddy turnstone/Delaware Bay/333/2008	ruddy turnstone	shorebirds
30765	A/Iceland gull/Iceland/4402/2015	iceland gull	shorebirds
30947	A/ruddy turnstone/Delaware Bay/324/2005	ruddy turnstone	shorebirds
30948	A/ruddy turnstone/Delaware Bay/293/2006	ruddy turnstone	shorebirds
30949	A/ruddy turnstone/Delaware Bay/293/2003	ruddy turnstone	shorebirds
30951	A/ruddy turnstone/Delaware Bay/284/2006	ruddy turnstone	shorebirds
30952	A/ruddy turnstone/Delaware Bay/280/2006	ruddy turnstone	shorebirds
30953	A/ruddy turnstone/Delaware Bay/279/2008	ruddy turnstone	shorebirds
30954	A/ruddy turnstone/Delaware Bay/278/2006	ruddy turnstone	shorebirds
30955	A/ruddy turnstone/Delaware Bay/276/2005	ruddy turnstone	shorebirds
30956	A/ruddy turnstone/Delaware Bay/271/2008	ruddy turnstone	shorebirds
30957	A/ruddy turnstone/Delaware Bay/270/2006	ruddy turnstone	shorebirds
30958	A/ruddy turnstone/Delaware Bay/27/2008	ruddy turnstone	shorebirds
30959	A/ruddy turnstone/Delaware Bay/267/2006	ruddy turnstone	shorebirds
30960	A/ruddy turnstone/Delaware Bay/261/2003	ruddy turnstone	shorebirds
30962	A/ruddy turnstone/Delaware Bay/231/2003	ruddy turnstone	shorebirds
31096	A/blue-winged Teal/Alberta/459/2017	blue-winged teal	waterfowl
31097	A/blue-winged teal/Alberta/205/2017	blue-winged teal	waterfowl
31099	A/blue-winged teal/Alberta/207/2017	blue-winged teal	waterfowl
31101	A/blue-winged teal/Alberta/209/2017	blue-winged teal	waterfowl
31102	A/blue-winged teal/Alberta/210/2017	blue-winged teal	waterfowl
31103	A/blue-winged teal/Alberta/211/2017	blue-winged teal	waterfowl
31105	A/blue-winged teal/Alberta/554/2017	blue-winged teal	waterfowl
31106	A/blue-winged teal/Alberta/556/2017	blue-winged teal	waterfowl
31107	A/brown-hooded gull/Chile/C10256/2016	brown-hooded gull	shorebirds
31108	A/brown-hooded gull/Chile/C15103/2016	brown-hooded gull	shorebirds
31109	A/chicken/Anhui/SD206/2017	chicken	domestic birds
31110	A/chicken/Bangladesh/34004/2017	chicken	domestic birds
31111	A/chicken/Bangladesh/34075/2017	chicken	domestic birds
31113	A/chicken/Bangladesh/34321/2017	chicken	domestic birds
31114	A/chicken/Bangladesh/34322/2017	chicken	domestic birds
31115	A/chicken/Bangladesh/34637/2018	chicken	domestic birds
31116	A/chicken/Bangladesh/34722/2018	chicken	domestic birds
31122	A/chicken/Cambodia/Z207W17M1/2015	chicken	domestic birds
31123	A/chicken/Cambodia/Z248W19M1/2015	chicken	domestic birds
31124	A/chicken/Cambodia/Z789W46M1/2015	chicken	domestic birds
31125	A/chicken/Cambodia/Z850W49M1/2015	chicken	domestic birds
31126	A/chicken/Shanghai/02/2018	chicken	domestic birds
31131	A/chicken/Shanghai/11/2018	chicken	domestic birds
31132	A/chicken/China/Laihang/2014	chicken	domestic birds
31133	A/chicken/Guangdong/S10131/2017	chicken	domestic birds
31134	A/chicken/Guangdong/S11523/2017	chicken	domestic birds
31135	A/chicken/Guangdong/S12178/2017	chicken	domestic birds
31136	A/chicken/Guangdong/S12669/2017	chicken	domestic birds
31137	A/chicken/Guangdong/SD103/2017	chicken	domestic birds
31138	A/chicken/Guangxi/SD097/2017	chicken	domestic birds
31139	A/chicken/Guangxi/SD098/2017	chicken	domestic birds
31140	A/chicken/Guangxi/SD131/2017	chicken	domestic birds
31141	A/chicken/Hebei/SD156/2017	chicken	domestic birds
31142	A/chicken/Heilongjiang/SD190/2017	chicken	domestic birds
31143	A/chicken/Henan/SD142/2017	chicken	domestic birds
31144	A/chicken/Henan/SD163/2017	chicken	domestic birds
31145	A/chicken/Hunan/S1220/2017	chicken	domestic birds
31146	A/chicken/Hunan/S1221/2017	chicken	domestic birds
31147	A/chicken/Hunan/SD083/2017	chicken	domestic birds
31148	A/chicken/Hunan/SD107/2017	chicken	domestic birds
31149	A/chicken/Hunan/SD108/2017	chicken	domestic birds
31150	A/chicken/Hunan/SD130/2017	chicken	domestic birds
31151	A/chicken/Inner_Mongolia/SD186/2017	chicken	domestic birds
31152	A/chicken/Inner_Mongolia/SD188/2017	chicken	domestic birds
31153	A/chicken/Japan/AQ-HE28-28/2016	chicken	domestic birds
31154	A/chicken/Japan/AQ-HE28-50/2016	chicken	domestic birds
31155	A/chicken/Japan/AQ-HE28-57/2016	chicken	domestic birds
31156	A/chicken/Puebla/CPA-03191/2016	chicken	domestic birds
31157	A/chicken/Puebla/CPA-28973/2015	chicken	domestic birds
31158	A/chicken/Shaanxi/SD183/2017	chicken	domestic birds
31159	A/chicken/Taiwan/0702/2013	chicken	domestic birds
31160	A/chicken/Tianjing/SD182/2017	chicken	domestic birds
31237	A/glaucous gull/Iceland/4270/2015	glaucous gull	shorebirds
31238	A/glaucous gull/Iceland/4552/2015	glaucous gull	shorebirds
31239	A/goose/China/1106/2016	goose	waterfowl
31241	A/green-winged teal/Alberta/409/2017	green-winged teal	waterfowl
31242	A/green-winged teal/Alberta/415/2017	green-winged teal	waterfowl
31243	A/green-winged teal/Alberta/426/2017	green-winged teal	waterfowl
31245	A/green-winged teal/Alberta/428/2017	green-winged teal	waterfowl
31246	A/green-winged teal/Alberta/430/2017	green-winged teal	waterfowl
31247	A/green-winged teal/Alberta/431/2017	green-winged teal	waterfowl
31249	A/kelp gull/Chile/C10579/2016	kelp gull	shorebirds
31250	A/kelp gull/Chile/C10779/2016	kelp gull	shorebirds
31251	A/kelp gull/Chile/C10798/2016	kelp gull	shorebirds
31252	A/kelp gull/Chile/C10826/2016	kelp gull	shorebirds
31253	A/kelp gull/Chile/C12395/2016	kelp gull	shorebirds
31254	A/kelp gull/Chile/C12396/2016	kelp gull	shorebirds
31255	A/kelp gull/Chile/C12508/2016	kelp gull	shorebirds
31257	A/mallard/Alberta/123/2017	mallard	waterfowl
31259	A/mallard/Alberta/174/2017	mallard	waterfowl
31261	A/mallard/Alberta/181/2017	mallard	waterfowl
31263	A/mallard/Alberta/183/2017	mallard	waterfowl
31264	A/mallard/Alberta/184/2017	mallard	waterfowl
31265	A/mallard/Alberta/185/2017	mallard	waterfowl
31266	A/mallard/Alberta/186/2017	mallard	waterfowl
31267	A/mallard/Alberta/187/2017	mallard	waterfowl
31268	A/mallard/Alberta/189/2017	mallard	waterfowl
31269	A/mallard/Alberta/191/2017	mallard	waterfowl
31270	A/mallard/Alberta/195/2017	mallard	waterfowl
31277	A/mallard/Alberta/200/2017	mallard	waterfowl
31278	A/mallard/Alberta/201/2017	mallard	waterfowl
31280	A/mallard/Alberta/228/2017	mallard	waterfowl
31281	A/mallard/Alberta/230/2017	mallard	waterfowl
31282	A/mallard/Alberta/231/2017	mallard	waterfowl
31283	A/mallard/Alberta/232/2017	mallard	waterfowl
31284	A/mallard/Alberta/233/2017	mallard	waterfowl
31285	A/mallard/Alberta/234/2017	mallard	waterfowl
31286	A/mallard/Alberta/241/2017	mallard	waterfowl
31287	A/mallard/Alberta/243/2017	mallard	waterfowl
31288	A/mallard/Alberta/245/2017	mallard	waterfowl
31289	A/mallard/Alberta/246/2017	mallard	waterfowl
31291	A/mallard/Alberta/249/2017	mallard	waterfowl
31292	A/mallard/Alberta/251/2017	mallard	waterfowl
31293	A/mallard/Alberta/253/2017	mallard	waterfowl
31307	A/mallard/Alberta/292/2017	mallard	waterfowl
31309	A/mallard/Alberta/303/2017	mallard	waterfowl
31311	A/mallard/Alberta/310/2017	mallard	waterfowl
31312	A/mallard/Alberta/311/2017	mallard	waterfowl
31313	A/mallard/Alberta/313/2017	mallard	waterfowl
31314	A/mallard/Alberta/328/2017	mallard	waterfowl
31315	A/mallard/Alberta/356/2017	mallard	waterfowl
31317	A/mallard/Alberta/362/2017	mallard	waterfowl
31318	A/mallard/Alberta/382/2017	mallard	waterfowl
31319	A/mallard/Alberta/390/2017	mallard	waterfowl
31329	A/mallard/Alberta/417/2017	mallard	waterfowl
31331	A/mallard/Alberta/436/2017	mallard	waterfowl
31332	A/mallard/Alberta/438/2017	mallard	waterfowl
31333	A/mallard/Alberta/439/2017	mallard	waterfowl
31334	A/mallard/Alberta/440/2017	mallard	waterfowl
31336	A/mallard/Alberta/444/2017	mallard	waterfowl
31337	A/mallard/Alberta/445/2017	mallard	waterfowl
31338	A/mallard/Alberta/465/2017	mallard	waterfowl
31339	A/mallard/Alberta/482/2017	mallard	waterfowl
31341	A/mallard/Alberta/498/2017	mallard	waterfowl
31342	A/mallard/Alberta/501/2017	mallard	waterfowl
31343	A/mallard/Alberta/529/2017	mallard	waterfowl
31344	A/mallard/Alberta/53/2017	mallard	waterfowl
31346	A/mallard/Alberta/574/2017	mallard	waterfowl
31348	A/mallard/Alberta/586/2017	mallard	waterfowl
31349	A/mallard/Alberta/595/2017	mallard	waterfowl
31350	A/mallard/Alberta/67/2017	mallard	waterfowl
31351	A/mallard/Alberta/94/2017	mallard	waterfowl
31352	A/mallard/Chile/C14590/2016	mallard	waterfowl
31353	A/mallard/Chile/C14592/2016	mallard	waterfowl
31354	A/mallard/Chile/C9763/2016	mallard	waterfowl
31361	A/muscovy duck/Vietnam/HU3-1409/2015	muscovy duck	waterfowl
31362	A/muscovy duck/Vietnam/HU4-160/2015	muscovy duck	waterfowl
31363	A/muscovy duck/Vietnam/HU5-1642/2016	muscovy duck	waterfowl
31367	A/quail/Bangladesh/34042/2017	quail	domestic birds
31368	A/quail/Bangladesh/34292/2017	quail	domestic birds
31369	A/quail/Bangladesh/34294/2017	quail	domestic birds
31370	A/quail/Bangladesh/34615/2018	quail	domestic birds
31371	A/red knot/Delaware Bay/404/2007	red knot	shorebirds
31372	A/red knot/Delaware Bay/429/2007	red knot	shorebirds
31373	A/red shoveler/Chile/C14653/2016	red shoveler	waterfowl
31375	A/ring-billed gull/Minnesota/CLMNAI0790/2017	ring-billed gull	shorebirds
31376	A/ring-billed gull/Minnesota/CLMNAI0798/2017	ring-billed gull	shorebirds
31377	A/ring-billed gull/Minnesota/CLMNAI0806/2017	ring-billed gull	shorebirds
31378	A/ring-billed gull/Minnesota/CLMNAI0808/2017	ring-billed gull	shorebirds
31381	A/ring-billed gull/Minnesota/CLMNAI0814/2017	ring-billed gull	shorebirds
31383	A/ring-billed gull/Minnesota/CLMNAI0818/2017	ring-billed gull	shorebirds
31385	A/ring-billed gull/Minnesota/CLMNAI0827/2017	ring-billed gull	shorebirds
31387	A/ring-billed gull/Minnesota/CLMNAI0833/2017	ring-billed gull	shorebirds
31390	A/ring-billed gull/Minnesota/CLMNAI0939/2017	ring-billed gull	shorebirds
31391	A/ring-billed gull/Minnesota/CLMNAI0947/2017	ring-billed gull	shorebirds
31392	A/ring-billed gull/Minnesota/CLMNAI0955/2017	ring-billed gull	shorebirds
31393	A/ring-billed gull/Minnesota/CLMNAI0968/2017	ring-billed gull	shorebirds
31394	A/ring-billed gull/Minnesota/CLMNAI0974/2017	ring-billed gull	shorebirds
31400	A/ring-billed gull/Minnesota/CLMNAI1420/2017	ring-billed gull	shorebirds
31402	A/ring-billed gull/Minnesota/CLMNAI1529/2017	ring-billed gull	shorebirds
31403	A/ring-billed gull/Minnesota/CLMNAI1539/2017	ring-billed gull	shorebirds
31419	A/rosy-billed pochard/Argentina/CIP051-272/2007	rosy-billed pochard	waterfowl
31420	A/ruddy turnstone/Delaware Bay/102/2007	ruddy turnstone	shorebirds
31421	A/ruddy turnstone/Delaware Bay/104/2004	ruddy turnstone	shorebirds
31422	A/ruddy turnstone/Delaware Bay/104/2007	ruddy turnstone	shorebirds
31424	A/ruddy turnstone/Delaware Bay/106/2007	ruddy turnstone	shorebirds
31425	A/ruddy turnstone/Delaware Bay/116/2007	ruddy turnstone	shorebirds
31426	A/ruddy turnstone/Delaware Bay/119/2007	ruddy turnstone	shorebirds
31427	A/ruddy turnstone/Delaware Bay/12/2004	ruddy turnstone	shorebirds
31428	A/ruddy turnstone/Delaware Bay/120/2007	ruddy turnstone	shorebirds
31429	A/ruddy turnstone/Delaware Bay/122/2004	ruddy turnstone	shorebirds
31430	A/ruddy turnstone/Delaware Bay/128/2007	ruddy turnstone	shorebirds
31431	A/ruddy turnstone/Delaware Bay/129/2007	ruddy turnstone	shorebirds
31432	A/ruddy turnstone/Delaware Bay/131/2004	ruddy turnstone	shorebirds
31433	A/ruddy turnstone/Delaware Bay/160/2005	ruddy turnstone	shorebirds
31434	A/ruddy turnstone/Delaware Bay/163/2003	ruddy turnstone	shorebirds
31435	A/ruddy turnstone/Delaware Bay/173/2003	ruddy turnstone	shorebirds
31436	A/ruddy turnstone/Delaware Bay/174/2003	ruddy turnstone	shorebirds
31437	A/ruddy turnstone/Delaware Bay/178/2005	ruddy turnstone	shorebirds
31439	A/ruddy turnstone/Delaware Bay/215/2005	ruddy turnstone	shorebirds
31440	A/ruddy turnstone/Delaware Bay/229/2005	ruddy turnstone	shorebirds
31453	A/great tit/Panjing/PJ-66/2013_H5N1	great tit	land birds
31478	A/American black duck/Maryland/16OS2661/2017	american black duck	waterfowl
31479	A/American green-winged teal/Illinois/17OS2545/2017	american green-winged teal	waterfowl
31480	A/American green-winged teal/Missouri/17OS3048/2017	american green-winged teal	waterfowl
31481	A/American green-winged teal/Missouri/17OS3168/2017	american green-winged teal	waterfowl
31482	A/American green-winged teal/Missouri/17OS3186/2017	american green-winged teal	waterfowl
31483	A/American green-winged teal/Missouri/17OS3188/2017	american green-winged teal	waterfowl
31484	A/American green-winged teal/Missouri/17OS3212/2017	american green-winged teal	waterfowl
31485	A/American green-winged teal/Ohio/17OS1833/2017	american green-winged teal	waterfowl
31486	A/American green-winged teal/Ohio/17OS1834/2017	american green-winged teal	waterfowl
31487	A/American green-winged teal/Ohio/17OS1847/2017	american green-winged teal	waterfowl
31488	A/American green-winged teal/Ohio/17OS1850/2017	american green-winged teal	waterfowl
31489	A/American green-winged teal/Ohio/17OS2016/2017	american green-winged teal	waterfowl
31490	A/American green-winged teal/Ohio/17OS2031/2017	american green-winged teal	waterfowl
31491	A/American Green-winged Teal/Ohio/17OS2904/2017	american green-winged teal	waterfowl
31492	A/American green-winged teal/Ohio/17OS2919/2017	american green-winged teal	waterfowl
31493	A/American green-winged teal/Ohio/17OS2958/2017	american green-winged teal	waterfowl
31494	A/American green-winged teal/Ohio/17OS2959/2017	american green-winged teal	waterfowl
31495	A/American green-winged teal/Ohio/17OS2963/2017	american green-winged teal	waterfowl
31496	A/American green-winged teal/Ohio/17OS2966/2017	american green-winged teal	waterfowl
31497	A/American green-winged teal/Tennessee/18OS0447/2018	american green-winged teal	waterfowl
31498	A/American green-winged teal/Wisconsin/17OS3907/2017	american green-winged teal	waterfowl
31499	A/American green-winged teal/Wisconsin/17OS3916/2017	american green-winged teal	waterfowl
31500	A/American green-winged teal/Wisconsin/17OS3992/2017	american green-winged teal	waterfowl
31501	A/American green-winged teal/Wisconsin/17OS4004/2017	american green-winged teal	waterfowl
31502	A/American green-winged teal/Wisconsin/17OS4008/2017	american green-winged teal	waterfowl
31503	A/American green-winged teal/Wisconsin/17OS4132/2017	american green-winged teal	waterfowl
31504	A/American wigeon/Missouri/17OS4599/2017	american wigeon	waterfowl
31505	A/American wigeon/Missouri/17OS4780/2017	american wigeon	waterfowl
31506	A/Anthropoides virgo/Baicheng/220/2014	anthropoides virgo	waterfowl
31556	A/Crow/Aghakhan/2017	crow	land birds
31829	A/Oriental white stork/Zhalong/183/2006_H11N9	oriental white stork	waterfowl
31925	A/Whooper Swan/Sanmenxia/01/2016_H5N8	whooper swan	waterfowl
31953	A/baikal teal/Shanghai/SH-101/2013_H3N2	baikal teal	waterfowl
31954	A/baikal teal/Shanghai/SH-104/2013_H3N2	baikal teal	waterfowl
31956	A/baikal teal/Shanghai/SH-90/2013_H3N8	baikal teal	waterfowl
31957	A/baikal teal/Xianghai/XH-15F/2012_H3N8	baikal teal	waterfowl
31958	A/baikal teal/Xianghai/XH-28C/2012_H3N1	baikal teal	waterfowl
31959	A/black-headed Gull/Netherlands/5/2017	black-headed gull	shorebirds
32002	A/blue-winged teal/Illinois/17OS2542/2017	blue-winged teal	waterfowl
32003	A/blue-winged teal/Illinois/17OS2553/2017	blue-winged teal	waterfowl
32004	A/blue-winged teal/Illinois/17OS2625/2017	blue-winged teal	waterfowl
32005	A/blue-winged teal/Illinois/17OS2628/2017	blue-winged teal	waterfowl
32006	A/blue-winged teal/Illinois/17OS2629/2017	blue-winged teal	waterfowl
32007	A/blue-winged teal/Illinois/17OS2636/2017	blue-winged teal	waterfowl
32008	A/blue-winged teal/Missouri/17OS3143/2017	blue-winged teal	waterfowl
32009	A/blue-winged teal/Missouri/17OS3151/2017	blue-winged teal	waterfowl
32010	A/blue-winged teal/Missouri/17OS3155/2017	blue-winged teal	waterfowl
32011	A/blue-winged teal/Missouri/17OS3164/2017	blue-winged teal	waterfowl
32012	A/blue-winged teal/Missouri/17OS3187/2017	blue-winged teal	waterfowl
32013	A/blue-winged teal/Missouri/17OS3191/2017	blue-winged teal	waterfowl
32014	A/blue-winged teal/Missouri/17OS3195/2017	blue-winged teal	waterfowl
32015	A/blue-winged teal/Missouri/17OS3211/2017	blue-winged teal	waterfowl
32016	A/blue-winged teal/Missouri/17OS3214/2017	blue-winged teal	waterfowl
32017	A/blue-winged teal/Missouri/17OS3217/2017	blue-winged teal	waterfowl
32018	A/blue-winged teal/Missouri/17OS3218/2017	blue-winged teal	waterfowl
32019	A/blue-winged teal/Missouri/17OS3219/2017	blue-winged teal	waterfowl
32020	A/blue-winged teal/Missouri/17OS3222/2017	blue-winged teal	waterfowl
32021	A/blue-winged teal/Missouri/17OS3227/2017	blue-winged teal	waterfowl
32022	A/blue-winged teal/Missouri/17OS3234/2017	blue-winged teal	waterfowl
32023	A/blue-winged teal/Ohio/17OS1835/2017	blue-winged teal	waterfowl
32024	A/blue-winged teal/Ohio/17OS1836/2017	blue-winged teal	waterfowl
32025	A/blue-winged teal/Ohio/17OS1853/2017	blue-winged teal	waterfowl
32026	A/blue-winged teal/Ohio/17OS1861/2017	blue-winged teal	waterfowl
32027	A/blue-winged teal/Ohio/17OS2004/2017	blue-winged teal	waterfowl
32028	A/blue-winged teal/Ohio/17OS2907/2017	blue-winged teal	waterfowl
32029	A/blue-winged teal/Ohio/17OS2910/2017	blue-winged teal	waterfowl
32030	A/blue-winged teal/Ohio/17OS2925/2017	blue-winged teal	waterfowl
32031	A/blue-winged teal/Ohio/17OS2935/2017	blue-winged teal	waterfowl
32032	A/blue-winged teal/Wisconsin/17OS3270/2017	blue-winged teal	waterfowl
32034	A/blue-winged teal/Wisconsin/17OS3983/2017	blue-winged teal	waterfowl
32035	A/bufflehead/Wisconsin/17OS4051/2017	bufflehead	waterfowl
32036	A/bufflehead/Wisconsin/17OS5636/2017	bufflehead	waterfowl
32037	A/bufflehead/Wisconsin/17OS5788/2017	bufflehead	waterfowl
32097	A/chicken/Anhui/AH388/2017_H7N9	chicken	domestic birds
32098	A/chicken/Anhui/AH395/2017_H7N9	chicken	domestic birds
32101	A/chicken/Guangdong/HZLH1/2017_H7N9	chicken	domestic birds
32102	A/chicken/Guangxi/GX102/2017_H7N9	chicken	domestic birds
32103	A/chicken/Guangxi/GX110/2017_H7N9	chicken	domestic birds
32104	A/chicken/Hebei/SJ27/2017_H7N9	chicken	domestic birds
32105	A/chicken/Heilongjiang/LJS15/2017_H7N9	chicken	domestic birds
32106	A/chicken/Henan/HNXY1/2017_H7N9	chicken	domestic birds
32107	A/chicken/Iran/UT-Barin/2017	chicken	domestic birds
32108	A/chicken/Jiangsu/JS/02/71/2017_H7N9	chicken	domestic birds
32109	A/chicken/Jiangsu/TM261/2017_H7N9	chicken	domestic birds
32110	A/chicken/Jiangsu/YZLH37/2017_H7N9	chicken	domestic birds
32111	A/chicken/Jilin/JL-C2/2013_H9N2	chicken	domestic birds
32116	A/chicken/Uganda/17RS115-15/2017	chicken	domestic birds
32117	A/chicken/Wuxi/WX-32/2013_H5N1	chicken	domestic birds
32118	A/chicken/Wuxi/WX-33/2013_H5N1	chicken	domestic birds
32119	A/chicken/Xuancheng/01/2018	chicken	domestic birds
32122	A/common goldeneye/Wisconsin/17OS4109/2017	common goldeneye	waterfowl
32123	A/common goldeneye/Wisconsin/17OS5294/2017	common goldeneye	waterfowl
32124	A/common goldeneye/Wisconsin/17OS5297/2017	common goldeneye	waterfowl
32125	A/common goldeneye/Wisconsin/17OS5299/2017	common goldeneye	waterfowl
32126	A/common goldeneye/Wisconsin/17OS5312/2017	common goldeneye	waterfowl
32127	A/common goldeneye/Wisconsin/17OS5553/2017	common goldeneye	waterfowl
32129	A/common goldeneye/Wisconsin/17OS5794/2017	common goldeneye	waterfowl
32130	A/common goldeneye/Wisconsin/17OS5813/2017	common goldeneye	waterfowl
32131	A/common goldeneye/Wisconsin/17OS5819/2017	common goldeneye	waterfowl
32132	A/common goldeneye/Wisconsin/17OS5833/2017	common goldeneye	waterfowl
32133	A/common teal/Nanji/NJ-227/2013_H6N1	common teal	waterfowl
32134	A/common teal/Nanji/NJ-233/2013_H6N1	common teal	waterfowl
32135	A/common teal/Nanji/NJ-262/2013_H6N2	common teal	waterfowl
32136	A/common teal/Nanji/NJ-280/2013_H6N1	common teal	waterfowl
32146	A/duck/Jilin/JL-SIV/2013_H5N1	duck	waterfowl
32147	A/duck/Southern China/01/2017	duck	waterfowl
32148	A/duck/Southern China/04/2017	duck	waterfowl
32149	A/duck/Uganda/17RS115-9/2017	duck	waterfowl
32150	A/duck/Yunnan/YN-1/2011_H4N6	duck	waterfowl
32151	A/duck/Yunnan/YN-E2/2011_H4N6	duck	waterfowl
32152	A/dunlin/Delaware Bay/286/2013	dunlin	shorebirds
32175	A/eurasian curlew/Zhuanghe/ZH-47/2013_H3N3	eurasian curlew	shorebirds
32176	A/eurasian curlew/Zhuanghe/ZH-64/2013_H3N6	eurasian curlew	shorebirds
32177	A/eurasian curlew/Zhuanghe/ZH-65/2013_H3N6	eurasian curlew	shorebirds
32178	A/great bustard/InnerMongolia/IM-E2/2012_H9N2	great bustard	land birds
32179	A/greater scaup/Wisconsin/17OS4533/2017	greater scaup	waterfowl
32180	A/greater scaup/Wisconsin/17OS5279/2017	greater scaup	waterfowl
32181	A/greater scaup/Wisconsin/17OS5321/2017	greater scaup	waterfowl
32182	A/greater scaup/Wisconsin/17OS5322/2017	greater scaup	waterfowl
32183	A/greater scaup/Wisconsin/17OS5642/2017	greater scaup	waterfowl
32184	A/greylag goose/Changsha/CS-1983/2013_H4N8	greylag goose	waterfowl
32185	A/greylag goose/Changsha/CS-510/2013_H4N8	greylag goose	waterfowl
32186	A/greylag goose/Changsha/CS-538/2013_H4N8	greylag goose	waterfowl
32187	A/hooded merganser/Wisconsin/17OS5556/2017	hooded merganser	waterfowl
32189	A/laughing gull/Delaware Bay/286/2014	laughing gull	shorebirds
32190	A/laughing gull/Delaware Bay/398/2014	laughing gull	shorebirds
32191	A/laughing gull/Delaware Bay/417/2014	laughing gull	shorebirds
32192	A/lesser scaup/Wisconsin/17OS5811/2017	lesser scaup	waterfowl
32193	A/mallard duck/Chile/C23961/2017	mallard duck	waterfowl
32198	A/mallard/Beijing/21/2011	mallard	waterfowl
32199	A/mallard/Dalian/DZ-137/2013_H13N6	mallard	waterfowl
32200	A/mallard/Heilongjiang/HLJ-69/2013_H5N1	mallard	waterfowl
32201	A/mallard/Missouri/17OS4733/2017	mallard	waterfowl
32202	A/mallard/Netherlands/21/2016	mallard	waterfowl
32203	A/mallard/Netherlands/27/2017	mallard	waterfowl
32204	A/mallard/Netherlands/29/2013	mallard	waterfowl
32205	A/mallard/Netherlands/39/2008	mallard	waterfowl
32206	A/mallard/Netherlands/73/2017	mallard	waterfowl
32207	A/mallard/Netherlands/89/2017	mallard	waterfowl
32208	A/mallard/Ohio/17OS1727/2017	mallard	waterfowl
32209	A/mallard/Ohio/17OS1730/2017	mallard	waterfowl
32210	A/mallard/Ohio/17OS1734/2017	mallard	waterfowl
32211	A/mallard/Ohio/17OS1737/2017	mallard	waterfowl
32212	A/mallard/Ohio/17OS1739/2017	mallard	waterfowl
32213	A/mallard/Ohio/17OS1740/2017	mallard	waterfowl
32214	A/mallard/Ohio/17OS1743/2017	mallard	waterfowl
32215	A/mallard/Ohio/17OS1746/2017	mallard	waterfowl
32216	A/mallard/Ohio/17OS1750/2017	mallard	waterfowl
32217	A/mallard/Ohio/17OS1751/2017	mallard	waterfowl
32218	A/mallard/Ohio/17OS1752/2017	mallard	waterfowl
32219	A/mallard/Ohio/17OS1754/2017	mallard	waterfowl
32220	A/mallard/Ohio/17OS1756/2017	mallard	waterfowl
32221	A/mallard/Ohio/17OS1758/2017	mallard	waterfowl
32222	A/mallard/Ohio/17OS1762/2017	mallard	waterfowl
32223	A/mallard/Ohio/17OS1763/2017	mallard	waterfowl
32224	A/mallard/Ohio/17OS1764/2017	mallard	waterfowl
32225	A/mallard/Ohio/17OS1772/2017	mallard	waterfowl
32226	A/mallard/Ohio/17OS1775/2017	mallard	waterfowl
32227	A/mallard/Ohio/17OS1786/2017	mallard	waterfowl
32228	A/mallard/Ohio/17OS1795/2017	mallard	waterfowl
32229	A/mallard/Ohio/17OS1796/2017	mallard	waterfowl
32230	A/mallard/Ohio/17OS1800/2017	mallard	waterfowl
32231	A/mallard/Ohio/17OS1801/2017	mallard	waterfowl
32232	A/mallard/Ohio/17OS1802/2017	mallard	waterfowl
32233	A/mallard/Ohio/17OS1804/2017	mallard	waterfowl
32234	A/mallard/Ohio/17OS1806/2017	mallard	waterfowl
32235	A/mallard/Ohio/17OS1807/2017	mallard	waterfowl
32236	A/mallard/Ohio/17OS1813/2017	mallard	waterfowl
32238	A/mallard/Ohio/17OS1892/2017	mallard	waterfowl
32239	A/mallard/Ohio/17OS1907/2017	mallard	waterfowl
32240	A/mallard/Ohio/17OS1910/2017	mallard	waterfowl
32241	A/mallard/Ohio/17OS1911/2017	mallard	waterfowl
32242	A/mallard/Ohio/17OS1912/2017	mallard	waterfowl
32243	A/mallard/Ohio/17OS1938/2017	mallard	waterfowl
32244	A/mallard/Ohio/17OS1955/2017	mallard	waterfowl
32245	A/mallard/Ohio/17OS1958/2017	mallard	waterfowl
32246	A/mallard/Ohio/17OS1964/2017	mallard	waterfowl
32247	A/mallard/Ohio/17OS1973/2017	mallard	waterfowl
32248	A/mallard/Ohio/17OS3004/2017	mallard	waterfowl
32250	A/mallard/Ohio/17OS5348/2017	mallard	waterfowl
32251	A/mallard/Ohio/17OS5361/2017	mallard	waterfowl
32252	A/mallard/Ohio/17OS5586/2017	mallard	waterfowl
32253	A/mallard/Ohio/17OS5632/2017	mallard	waterfowl
32254	A/mallard/Ohio/17OS5967/2017	mallard	waterfowl
32255	A/mallard/Sanjiang/148/2006_H11N9	mallard	waterfowl
32256	A/mallard/Tumuji/TMJ-748/2013_H6N2	mallard	waterfowl
32257	A/mallard/Wisconsin/17OS3283/2017	mallard	waterfowl
32258	A/mallard/Wisconsin/17OS3655/2017	mallard	waterfowl
32259	A/mallard/Wisconsin/17OS3889/2017	mallard	waterfowl
32260	A/mallard/Wisconsin/17OS3891/2017	mallard	waterfowl
32261	A/mallard/Wisconsin/17OS39012/2017	mallard	waterfowl
32262	A/mallard/Wisconsin/17OS3929/2017	mallard	waterfowl
32263	A/mallard/Wisconsin/17OS3974/2017	mallard	waterfowl
32264	A/mallard/Wisconsin/17OS4014/2017	mallard	waterfowl
32265	A/mallard/Wisconsin/17OS4049/2017	mallard	waterfowl
32266	A/mallard/Wisconsin/17OS4163/2017	mallard	waterfowl
32274	A/northern pintail/Maryland/17OS4496/2017	northern pintail	waterfowl
32275	A/northern pintail/Ohio/17OS3788/2017	northern pintail	waterfowl
32276	A/northern pintail/Ohio/17OS5380/2017	northern pintail	waterfowl
32277	A/northern pintail/Wisconsin/17OS3899/2017	northern pintail	waterfowl
32278	A/northern shoveler/Missouri/17OS4575/2017	northern shoveler	waterfowl
32280	A/northern shoveler/Missouri/17OS4846/2017	northern shoveler	waterfowl
32281	A/northern shoveler/Missouri/17OS4858/2017	northern shoveler	waterfowl
32282	A/northern shoveler/Wisconsin/17OS4166/2017	northern shoveler	waterfowl
32283	A/ostrich/Beijing/142/2013_H9N2	ostrich	land birds
32284	A/ostrich/Beijing/293/2013_H9N2	ostrich	land birds
32285	A/ostrich/Beijing/712/2013_H9N2	ostrich	land birds
32286	A/ostrich/Hebei/179/2014_H9N2	ostrich	land birds
32287	A/ostrich/Hebei/182/2014_H9N2	ostrich	land birds
32288	A/ostrich/Hebei/28/2013_H9N2	ostrich	land birds
32292	A/ruddy turnstone/Delaware Bay/198/2014	ruddy turnstone	shorebirds
32293	A/ruddy turnstone/Delaware Bay/253/2011	ruddy turnstone	shorebirds
32294	A/ruddy turnstone/Delaware Bay/261/2014	ruddy turnstone	shorebirds
32295	A/ruddy turnstone/Delaware Bay/268/2011	ruddy turnstone	shorebirds
32296	A/ruddy turnstone/Delaware Bay/294/2003	ruddy turnstone	shorebirds
32297	A/ruddy turnstone/Delaware Bay/476/2013	ruddy turnstone	shorebirds
32298	A/ruddy turnstone/Delaware Bay/555/2014	ruddy turnstone	shorebirds
32299	A/sanderling/Delaware Bay/402/2012	sanderling	shorebirds
32300	A/slaty-backed gull/Delaware Bay/101/2014	slaty-backed gull	shorebirds
32343	A/turnstone/Netherlands/1/2007	turnstone	shorebirds
32344	A/white-backed stilt/Chile/C24619/2017	white-backed stilt	shorebirds
32345	A/white_winged_black_tern/Uganda/17RS115-3/2017	white_winged_black_tern	shorebirds
32346	A/wild bird/Anhui Caizi Lake/L306/2014_H11N9	wild bird	land birds
32347	A/wild bird/Anhui Shengjin Lake/S119/2014_H11N9	wild bird	land birds
32348	A/willet/Delaware Bay/338/2014	willet	landbirds
32349	A/yellow-billed pintail/Chile/C30974/2017	yellow-billed pintail	waterfowl
32351	A/yellow-billed teal/Chile/C24042/2017	yellow-billed teal	waterfowl
32352	A/yellow-billed teal/Chile/C25813/2017	yellow-billed teal	waterfowl
32353	A/yellow-billed teal/Chile/C25814/2017	yellow-billed teal	waterfowl
33224	A/ruddy turnstone/Delaware/1148677/2004	ruddy turnstone	shorebirds
1000324	A/bar-headed goose/Mongolia/1/05_H5N1	bar-headed goose	waterfowl
1000325	A/whooper swan/Mongolia/3/05_H5N1	whooper swan	waterfowl
1000329	A/mallard duck/ALB/761/1978_H6N8	mallard duck	waterfowl
1000361	A/turkey/Italy/1265/1999_H7N1	turkey	domestic birds
1000497	A/swan/Germany/R65/2006_H5N1	swan	waterfowl
1000643	A/herring gull/DE/698/1988_H2N1	herring gull	shorebirds
1000645	A/Cygnus olor/Astrakhan/Ast05-2-6/2005_H5N1	cygnus olor	waterfowl
1000646	A/Cygnus olor/Astrakhan/Ast05-2-5/2005_H5N1	cygnus olor	waterfowl
1000683	A/grebe/Tyva/Tyv06-8/2006_H5N1	grebe	land birds
1000749	A/chicken/Moscow/2/2007_H5N1	chicken	domestic birds
1000941	A/chicken/Victoria/224/1992_H7N3	chicken	domestic birds
1000967	A/chicken/Italy/4789/1999_H7N1	chicken	domestic birds
1000969	A/turkey/Italy/2732/1999_H7N1	turkey	domestic birds
1001085	A/common goldeneye/Mongolia/12/2006_H5N1	common goldeneye	waterfowl
1001161	A/quail/Italy/4992/1999_H7N1	quail	domestic birds
1001162	A/turkey/Italy/4294/1999_H7N1	turkey	domestic birds
1001233	A/chicken/China/Guangxi1/2000_H9N2	chicken	domestic birds
1001234	A/chicken/China/Guangxi14/2000_H9N2	chicken	domestic birds
1001235	A/chicken/China/Guangxi17/2000_H9N2	chicken	domestic birds
1001238	A/chicken/Victoria/1/1985_H7N7	chicken	domestic birds
1001243	A/grebe/Tyva/Tyv06-2/06_H5N1	grebe	land birds
1001324	A/chicken/New York/16326-4/2005_H7N2	chicken	domestic birds
1001341	A/turkey/Italy/4644/1999_H7N1	turkey	domestic birds
1001342	A/turkey/Italy/3489/1999_H7N1	turkey	domestic birds
1001343	A/turkey/Italy/3560/1999_H7N1	turkey	domestic birds
1001344	A/turkey/Italy/2715/1999_H7N1	turkey	domestic birds
1001348	A/black duck/Perth/699/1978_H3N8	black duck	waterfowl
1001350	A/red-necked stint/Bunbury/4500/1980_H3N8	red-necked stint	shorebirds
1001542	A/chicken/Krasnodar/300/07_H5N1	chicken	domestic birds
1001852	A/gull/Moscow/3100/2006_H6N2	gull	shorebirds
1001872	A/mallard/Italy/4223-2/2006_H5N2	mallard	waterfowl
1001892	A/Cygnus cygnus/Krasnodar/329/07_H5N1	cygnus cygnus	waterfowl
1001907	A/chicken/New York/30732-10/2005_H7N2	chicken	domestic birds
1001917	A/quail/New York/30732-12/2005_H7N2	quail	domestic birds
1001945	A/chicken/New York/10196-5/2005_H7N2	chicken	domestic birds
1001947	A/chicken/New York/22067-8/2005_H7N2	chicken	domestic birds
1001949	A/chicken/New York/23165-11/2005_H7N2	chicken	domestic birds
1001950	A/chicken/New York/30732-6/2005_H7N2	chicken	domestic birds
1001952	A/chicken/New York/63806-11/2005_H7N2	chicken	domestic birds
1001955	A/chukar/New York/23164-13/2005_H7N2	chukar	domestic birds
1001956	A/duck/New York/22067-11/2005_H7N2	duck	waterfowl
1001965	A/Guinea fowl/New York/22067-10/2005_H7N2	guinea fowl	domestic birds
1001966	A/Guinea fowl/New York/22071/2005_H7N2	guinea fowl	domestic birds
1001967	A/Guinea fowl/New York/23165-12/2005_H7N2	guinea fowl	domestic birds
1001969	A/Muscovy duck/New York/23165-13/2005_H7N2	muscovy duck	waterfowl
1001970	A/quail/New York/63806-13/2005_H7N2	quail	domestic birds
1001971	A/turkey/New York/30732-7/2005_H7N2	turkey	domestic birds
1002021	A/chicken/New York/88291-6/2005_H7N2	chicken	domestic birds
1002022	A/chicken/New York/88291-15/2005_H7N2	chicken	domestic birds
1002027	A/chicken/New York/19495-2/2006_H7N2	chicken	domestic birds
1002076	A/ruddy turnstone/Delaware Bay/121/2007_H7N3	ruddy turnstone	shorebirds
1002107	A/chicken/New York/10196-4/2005_H7N2	chicken	domestic birds
1002108	A/chicken/New York/22067-9/2005_H7N2	chicken	domestic birds
1002109	A/chicken/New York/23165-10/2005_H7N2	chicken	domestic birds
1002110	A/chicken/New York/30732-9/2005_H7N2	chicken	domestic birds
1002111	A/chicken/New York/31621-9/2005_H7N2	chicken	domestic birds
1002123	A/Guinea fowl/New York/23164-3-05/2005_H7N2	guinea fowl	domestic birds
1002124	A/Muscovy duck/New York/30732-13/2005_H7N2	muscovy duck	waterfowl
1002172	A/quail/New York/89641/2005_H7N2	quail	domestic birds
1002174	A/Guinea fowl/New York/98616-3/2005_H7N2	guinea fowl	domestic birds
1002175	A/duck/New York/98616-5/2005_H7N2	duck	waterfowl
1002177	A/Muscovy duck/New York/11646-4/2005_H7N2	muscovy duck	waterfowl
1002179	A/chicken/New York/19495-3/2006_H7N2	chicken	domestic birds
1002222	A/shorebird/Delaware Bay/560/2006_H7N3	shorebird	shorebirds
1002310	A/starling/Rostov-on-Don/39/2007_H5N1	starling	land birds
1002319	A/Guinea fowl/New York/88291-9/2005_H7N2	guinea fowl	domestic birds
1002322	A/duck/New York/88291-13/2005_H7N2	duck	waterfowl
1002324	A/Guinea fowl/New York/101276-1/2005_H7N2	guinea fowl	domestic birds
1002325	A/chicken/New York/10508/2005_H7N2	chicken	domestic birds
1002330	A/turkey/New York/122501-2/2005_H7N2	turkey	domestic birds
1002659	A/mallard/Yan chen/2005_H4N6	mallard	waterfowl
1002668	A/chicken/Vietnam/200/2005_H5N1	chicken	domestic birds
1002669	A/chicken/Vietnam/209/2005_H5N1	chicken	domestic birds
1002670	A/chicken/Vietnam/216/2005_H5N1	chicken	domestic birds
1002671	A/duck/Vietnam/206/2005_H5N1	duck	waterfowl
1002672	A/duck/Vietnam/208/2005_H5N1	duck	waterfowl
1002784	A/green winged teal/California/AKS1305/2008_H11N9	green winged teal	waterfowl
1002786	A/chicken/Banten/UT6025/2006_H5N1	chicken	domestic birds
1002787	A/chicken/East Java/UT6021/2006_H5N1	chicken	domestic birds
1002792	A/rook/Rostov-on-Don/26/2007_H5N1	rook	land birds
1002821	A/chicken/Vietnam/202/2005_H5N1	chicken	domestic birds
1002822	A/chicken/Vietnam/212/2005_H5N1	chicken	domestic birds
1002823	A/duck/Vietnam/207/2005_H5N1	duck	waterfowl
1002824	A/duck/Vietnam/210/2005_H5N1	duck	waterfowl
1002901	A/chicken/Egypt/0836/2008_H5N1	chicken	domestic birds
1002903	A/chicken/Hubei/2856/2007_H5N1	chicken	domestic birds
1002904	A/duck/Hubei/2911/2007_H5N1	duck	waterfowl
1002931	A/chicken/East Java/UT6020/2006_H5N1	chicken	domestic birds
1002932	A/chicken/East Java/UT6023/2006_H5N1	chicken	domestic birds
1002934	A/chicken/West Java/UT1001/2003_H5N1	chicken	domestic birds
1002955	A/chicken/East Java/UT6031/2007_H5N1	chicken	domestic birds
1002956	A/chicken/South Kalimantan/UT6029/2006_H5N1	chicken	domestic birds
1002985	A/Muscovy duck/Vietnam/211/2005_H5N1	muscovy duck	waterfowl
1002986	A/Muscovy duck/Vietnam/213/2005_H5N1	muscovy duck	waterfowl
1002987	A/Muscovy duck/Vietnam/217/2005_H5N1	muscovy duck	waterfowl
1002988	A/duck/Vietnam/215/2005_H5N1	duck	waterfowl
1002989	A/duck/Vietnam/218/2005_H5N1	duck	waterfowl
1002990	A/duck/Vietnam/219/2005_H5N1	duck	waterfowl
1003079	A/chicken/Egypt/0891/2008_H5N1	chicken	domestic birds
1003082	A/chicken/Hunan/1793/2007_H5N1	chicken	domestic birds
1003083	A/chicken/Hunan/3157/2006_H5N1	chicken	domestic birds
1003105	A/chicken/East Java/UT6044/2007_H5N1	chicken	domestic birds
1003106	A/chicken/East Java/UT6045/2007_H5N1	chicken	domestic birds
1003107	A/chicken/East Kalimantan/UT1035/2004_H5N1	chicken	domestic birds
1003108	A/chicken/South Kalimantan/UT6028/2006_H5N1	chicken	domestic birds
1003119	A/duck/Primorie/2633/2001_H5N3	duck	waterfowl
1003157	A/chicken/New York/19499/2005_H7N2	chicken	domestic birds
1003159	A/chicken/New York/22067-7/2005_H7N2	chicken	domestic birds
1003161	A/chicken/New York/23165-6/2005_H7N2	chicken	domestic birds
1003168	A/Guinea fowl/New York/32084/2006_H7N2	guinea fowl	domestic birds
1003169	A/Guinea fowl/New York/37982-3/2005_H7N2	guinea fowl	domestic birds
1003204	A/muscovy duck/Rostov-on-Don/51/2007_H5N1	muscovy duck	waterfowl
1003216	A/Guinea fowl/New York/19495-6/2006_H7N2	guinea fowl	domestic birds
1003218	A/chicken/New York/19499-1/2006_H7N2	chicken	domestic birds
1003265	A/ruddy turnstone/Delaware Bay/123/2007_H7N3	ruddy turnstone	shorebirds
1003338	A/duck/Vietnam/201/2005_H5N1	duck	waterfowl
1003339	A/duck/Vietnam/203/2005_H5N1	duck	waterfowl
1003340	A/duck/Vietnam/204/2005_H5N1	duck	waterfowl
1003341	A/duck/Vietnam/205/2005_H5N1	duck	waterfowl
1003400	A/shorebird/Delaware/133/2006_H6N8	shorebird	shorebirds
1003428	A/duck/Hunan/3315/2006_H5N1	duck	waterfowl
1003430	A/duck/Hunan/689/2006_H5N1	duck	waterfowl
1003449	A/mallard/California/7766/2008_H4N6	mallard	waterfowl
1003457	A/northern shoveler/California/HKWF1204/2007_H8N4	northern shoveler	waterfowl
1003459	A/chicken/East Java/UT1006/2003_H5N1	chicken	domestic birds
1003460	A/chicken/East Java/UT6016/2006_H5N1	chicken	domestic birds
1003461	A/chicken/East Java/UT6017/2006_H5N1	chicken	domestic birds
1003462	A/chicken/East Java/UT6019/2006_H5N1	chicken	domestic birds
1003463	A/duck/East Java/UT1046/2004_H5N1	duck	waterfowl
1003464	A/duck/East Java/UT1107/2004_H5N1	duck	waterfowl
1003465	A/quail/Yogjakarta/UT1023/2004_H5N1	quail	domestic birds
1003466	A/quail/Yogjakarta/UT1075/2004_H5N1	quail	domestic birds
1003520	A/goose/Hungary/14756/2006_H5N1	goose	waterfowl
1003521	A/mute swan/Hungary/3472/2006_H5N1	mute swan	waterfowl
1003522	A/mute swan/Hungary/4571/2006_H5N1	mute swan	waterfowl
1003532	A/turkey/Ontario/84/1983_H5N1	turkey	domestic birds
1003686	A/grebe/Tyva/3/2009_H5N1	grebe	land birds
1003695	A/bean goose/Tyva/10/2009_H5N1	bean goose	waterfowl
1003752	A/shorebird/Delaware/249/2006_H9N2	shorebird	shorebirds
1003757	A/shorebird/Delaware/246/2006_H1N1	shorebird	shorebirds
1003764	A/shorebird/Delaware/221/2006_H13N9	shorebird	shorebirds
1003765	A/shorebird/Delaware/224/2006_H13N9	shorebird	shorebirds
1003766	A/shorebird/Delaware/472/2007_H5N1	shorebird	shorebirds
1003767	A/chicken/Egypt/083/2008_H5N1	chicken	domestic birds
1003768	A/duck/Egypt/0871/2008_H5N1	duck	waterfowl
1003774	A/northern shoveler/Alaska/7MP1026/2007_H3N8	northern shoveler	waterfowl
1003777	A/northern shoveler/Alaska/7MP1606/2007_H3N8	northern shoveler	waterfowl
1003778	A/northern shoveler/Alaska/7MP1668/2007_H3N8	northern shoveler	waterfowl
1003779	A/northern pintail/Alaska/7MP0344/2007_H3N8	northern pintail	waterfowl
1003780	A/northern pintail/Alaska/7MP0608/2007_H3N8	northern pintail	waterfowl
1003781	A/mallard/Alaska/7MP1028/2007_H4N8	mallard	waterfowl
1003782	A/northern pintail/Alaska/7MP1393/2007_H4N6	northern pintail	waterfowl
1003784	A/northern pintail/Alaska/7MP1092/2007_H3N8	northern pintail	waterfowl
1003785	A/least sandpiper/Alaska/7KW0411/2007_H4N8	least sandpiper	shorebirds
1003786	A/northern shoveler/Alaska/7MP0954/2007_H4N6	northern shoveler	waterfowl
1003812	A/pelican/Zambia/01/2006_H3N6	pelican	shorebirds
1003854	A/northern pintail/Akita/714/2006_H5N2	northern pintail	waterfowl
1003975	A/mallard/ON/499/2005_H5N1	mallard	waterfowl
1003990	A/mallard/Quebec/11063/2006_H2N3	mallard	waterfowl
1003992	A/mallard/Quebec/11111/2006_H11N9	mallard	waterfowl
1003993	A/American green-winged teal/California/44287-713/2007_H7N3	american green-winged teal	waterfowl
1003994	A/northern pintail/Saskatchewan/22910/2007_H3N2	northern pintail	waterfowl
1003996	A/duck/Czechoslovakia/1956_H4N6	duck	waterfowl
1004000	A/northern pintail/Interior Alaska/7MP0343/2007_H3N8	northern pintail	waterfowl
1004003	A/northern shoveler/Alaska/7MP1708/2007_H3N8	northern shoveler	waterfowl
1004004	A/northern pintail/Alaska/7MP0508/2007_H3N8	northern pintail	waterfowl
1004009	A/green-winged teal/California/K218/2005_H4N6	green-winged teal	waterfowl
1004044	A/mallard/Washington/20010-002/2006_H3N8	mallard	waterfowl
1004076	A/whooper swan/Mongolia/6/2009_H5N1	whooper swan	waterfowl
1004177	A/mallard/Interior Alaska/7MP1757/2007_H3N8	mallard	waterfowl
1004181	A/chicken/New York/19495-5/2006_H7N2	chicken	domestic birds
1004182	A/American green-winged teal/California/28855/2007_H7N3	american green-winged teal	waterfowl
1004186	A/ruddy shelduck/Mongolia/X42/2009_H5N1	ruddy shelduck	waterfowl
1004187	A/bar-headed goose/Mongolia/X53/2009_H5N1	bar-headed goose	waterfowl
1004188	A/common goldeneye/Mongolia/X60/2009_H5N1	common goldeneye	waterfowl
1004206	A/mallard/Quebec/11040/2006_H3N2	mallard	waterfowl
1004209	A/mallard/Quebec/11102/2006_H4N6	mallard	waterfowl
1004210	A/American black duck/New Brunswick/25182/2007_H3N6	american black duck	waterfowl
1004212	A/blue-winged teal/Saskatchewan/22542/2007_H5N2	blue-winged teal	waterfowl
1004218	A/mallard/British Columbia/07706/2005_H3N8	mallard	waterfowl
1004220	A/mallard/Quebec/11121/2006_H3N2	mallard	waterfowl
1004221	A/mallard/British Columbia/07826/2005_H5N2	mallard	waterfowl
1004222	A/mallard/Quebec/11002/2006_H4N6	mallard	waterfowl
1004223	A/mallard/Quebec/11045/2006_H3N2	mallard	waterfowl
1004224	A/green-winged teal/Alberta/11383/2005_H4N6	green-winged teal	waterfowl
1004227	A/mallard/Manitoba/23912/2007_H4N7	mallard	waterfowl
1004229	A/mallard/Quebec/11182/2006_H4N6	mallard	waterfowl
1004235	A/mallard/Quebec/11247/2006_H3N2	mallard	waterfowl
1004236	A/mallard/Quebec/11106/2006_H4N6	mallard	waterfowl
1004237	A/American green-winged teal/Manitoba/23884/2007_H4N6	american green-winged teal	waterfowl
1004266	A/Cygnus olor/Astrakhan/Ast05-2-2/2005_H5N1	cygnus olor	waterfowl
1004269	A/Cygnus olor/Astrakhan/Ast05-2-3/2005_H5N1	cygnus olor	waterfowl
1004270	A/Cygnus olor/Astrakhan/Ast05-2-8/2005_H5N1	cygnus olor	waterfowl
1004275	A/whooper swan/Mongolia/2/06_H5N1	whooper swan	waterfowl
1004276	A/grebe/Tyva/Tyv06-1/2006_H5N1	grebe	land birds
1004310	A/chicken/Rostov-on-Don/35/2007_H5N1	chicken	domestic birds
1004317	A/chicken/Primorje/1/2008_H5N1	chicken	domestic birds
1004352	A/chicken/Israel/1040/2007_H9N2	chicken	domestic birds
1004353	A/chicken/Israel/182/2008_H9N2	chicken	domestic birds
1004354	A/chicken/Israel/184/2009_H9N2	chicken	domestic birds
1004355	A/chicken/Israel/310/2008_H9N2	chicken	domestic birds
1004356	A/chicken/Israel/330/2008_H9N2	chicken	domestic birds
1004357	A/chicken/Israel/375/2007_H9N2	chicken	domestic birds
1004358	A/chicken/Israel/54/2008_H9N2	chicken	domestic birds
1004359	A/chicken/Israel/694/2008_H9N2	chicken	domestic birds
1004360	A/chicken/Israel/702/2008_H9N2	chicken	domestic birds
1004361	A/chicken/Israel/869/2007_H9N2	chicken	domestic birds
1004362	A/chicken/Israel/883/2008_H9N2	chicken	domestic birds
1004363	A/chicken/Israel/951/2007_H9N2	chicken	domestic birds
1004364	A/chicken/Israel/953/2007_H9N2	chicken	domestic birds
1004365	A/turkey/Israel/689/2008_H9N2	turkey	domestic birds
1004377	A/spotbill duck/Xuyi/6/2005_H11N2	spotbill duck	waterfowl
1004812	A/chicken/Hunan/8/2008_H5N1	chicken	domestic birds
1004813	A/duck/Hunan/3/2007_H5N1	duck	waterfowl
1004814	A/duck/Hunan/8/2008_H5N1	duck	waterfowl
1004821	A/chicken/Hunan/3/2007_H5N1	chicken	domestic birds
1004828	A/chicken/India/WB-NIV92456/2009_H5N1	chicken	domestic birds
1005181	A/black headed gull/Mongolia/1756/2006_H16N3	black headed gull	shorebirds
1005186	A/bar headed goose/Mongolia/143/2005_H12N3	bar headed goose	waterfowl
1005187	A/black headed gull/Mongolia/1766/2006_H13N6	black headed gull	shorebirds
1005191	A/Mongolian gull/Mongolia/401/2007_H13N6	mongolian gull	shorebirds
1005192	A/Mongolian gull/Mongolia/405/2007_H13N6	mongolian gull	shorebirds
1005193	A/red crested pochard/Mongolia/1915/2006_H3N6	red crested pochard	waterfowl
1005194	A/ruddy shelduck/Mongolia/37/2005_H12N3	ruddy shelduck	waterfowl
1005195	A/ruddy shelduck/Mongolia/P52/2005_H12N3	ruddy shelduck	waterfowl
1005196	A/whooper swan/Mongolia/232/2005_H12N3	whooper swan	waterfowl
1005231	A/mallard/Ohio/651/2002_H3N8	mallard	waterfowl
1005232	A/pekin duck/California/P30/2006_H4N2	pekin duck	waterfowl
1005233	A/mallard/California/K752/2006_H10N7	mallard	waterfowl
1005235	A/green-winged teal/California/K481/2006_H1N3	green-winged teal	waterfowl
1005248	A/ostrich/South Africa/N227/2004_H5N2	ostrich	land birds
1005654	A/chicken/Hebei/4/2008_H9N2	chicken	domestic birds
1005817	A/chicken/Indonesia/7/2003_H5N1	chicken	domestic birds
1006303	A/duck/Jiangsu/022/2009_H6N6	duck	waterfowl
1006678	A/Egyptian goose/South Africa/AI1448/2007_H1N8	egyptian goose	waterfowl
1006679	A/ostrich/South Africa/AI1447/2007_H6N8	ostrich	land birds
1006946	A/blue-winged teal/Minnesota/Sg-00029/2007_H4N6	blue-winged teal	waterfowl
1006947	A/blue-winged teal/Minnesota/Sg-00030/2007_H4N6	blue-winged teal	waterfowl
1006948	A/blue-winged teal/Minnesota/Sg-00032/2007_H4N6	blue-winged teal	waterfowl
1006949	A/blue-winged teal/Minnesota/Sg-00031/2007_H4N6	blue-winged teal	waterfowl
1006950	A/blue-winged teal/Minnesota/Sg-00028/2007_H4N6	blue-winged teal	waterfowl
1006951	A/blue-winged teal/Minnesota/Sg-00039/2007_H4N6	blue-winged teal	waterfowl
1006952	A/blue-winged teal/Minnesota/Sg-00035/2007_H4N6	blue-winged teal	waterfowl
1006955	A/mallard/Minnesota/Sg-00062/2007_H8N4	mallard	waterfowl
1006956	A/mallard/Minnesota/Sg-00063/2007_H4N6	mallard	waterfowl
1006957	A/mallard/Minnesota/Sg-00065/2007_H10N7	mallard	waterfowl
1006958	A/blue-winged teal/Minnesota/Sg-00037/2007_H3N8	blue-winged teal	waterfowl
1006959	A/blue-winged teal/Minnesota/Sg-00040/2007_H4N6	blue-winged teal	waterfowl
1006960	A/blue-winged teal/Minnesota/Sg-00036/2007_H4N6	blue-winged teal	waterfowl
1006962	A/mallard/Minnesota/Sg-00045/2007_H4N6	mallard	waterfowl
1006963	A/mallard/Minnesota/Sg-00050/2007_H4N6	mallard	waterfowl
1006965	A/mallard/Minnesota/Sg-00052/2007_H4N6	mallard	waterfowl
1006966	A/mallard/Minnesota/Sg-00057/2007_H10N7	mallard	waterfowl
1006967	A/mallard/Minnesota/Sg-00060/2007_H4N6	mallard	waterfowl
1006968	A/mallard/Minnesota/Sg-00061/2007_H3N8	mallard	waterfowl
1006969	A/blue-winged teal/Minnesota/Sg-00041/2007_H4N6	blue-winged teal	waterfowl
1006970	A/blue-winged teal/Minnesota/Sg-00043/2007_H4N6	blue-winged teal	waterfowl
1006971	A/blue-winged teal/Minnesota/Sg-00042/2007_H4N6	blue-winged teal	waterfowl
1006973	A/mallard/Minnesota/Sg-00048/2007_H3N8	mallard	waterfowl
1006978	A/blue-winged teal/Minnesota/Sg-00034/2007_H4N6	blue-winged teal	waterfowl
1006982	A/mallard/Minnesota/Sg-00059/2007_H3N8	mallard	waterfowl
1006984	A/blue-winged teal/Texas/Sg-00078/2007_H3N8	blue-winged teal	waterfowl
1006985	A/ring-necked duck/Minnesota/Sg-00069/2007_H3N8	ring-necked duck	waterfowl
1006986	A/blue-winged teal/Texas/Sg-00076/2007_H4N6	blue-winged teal	waterfowl
1006987	A/blue-winged teal/Texas/Sg-00079/2007_H3N8	blue-winged teal	waterfowl
1006989	A/ring-necked duck/Minnesota/Sg-00067/2007_H4N6	ring-necked duck	waterfowl
1006991	A/blue-winged teal/Texas/Sg-00077/2007_H4N6	blue-winged teal	waterfowl
1006993	A/blue-winged teal/Texas/Sg-00081/2007_H4N6	blue-winged teal	waterfowl
1006994	A/blue-winged teal/Texas/Sg-00080/2007_H4N6	blue-winged teal	waterfowl
1007015	A/quail/Aichi/6/2009_H7N6	quail	domestic birds
1007017	A/chicken/Chakwal/NARC-46/2003_H7N3	chicken	domestic birds
1007018	A/chicken/Karachi/NARC-23/2003_H7N3	chicken	domestic birds
1007027	A/chicken/Murree/NARC-01/1995_H7N3	chicken	domestic birds
1007030	A/chicken/Chakwal/NARC-35/2001_H7N3	chicken	domestic birds
1007031	A/chicken/Karachi/NARC-100/2004_H7N3	chicken	domestic birds
1007041	A/chicken/Chakwal/NARC-148/2004_H7N3	chicken	domestic birds
1007322	A/turkey/Ontario/FAV114-17/2009_H1N1	turkey	domestic birds
1007323	A/chicken/Hebei/A/2007_H9N2	chicken	domestic birds
1007340	A/chicken/Hebei/7/2008_H9N2	chicken	domestic birds
1007341	A/chicken/Hebei/C4/2008_H9N2	chicken	domestic birds
1007342	A/chicken/Henan/1/2/2008_H9N2	chicken	domestic birds
1007366	A/chicken/Hebei/Y2/2009_H9N2	chicken	domestic birds
1007529	A/rosy-billed pochard/Argentina/CIP051-575/2007_H6N8	rosy-billed pochard	waterfowl
1007532	A/mallard/PT/35910-2/2006_H4N6	mallard	waterfowl
1007533	A/tufted duck/PT/13771/2006_H7N3	tufted duck	waterfowl
1008232	A/great crested grebe/Tyva/22/2010_H5N1	great crested grebe	land birds
1008293	A/duck/Cambodia/D14AL/2006_H5N1	duck	waterfowl
1008495	A/mallard/Bavaria/185-26/2008_H1N1	mallard	waterfowl
1008496	A/mallard/Bavaria/185-8/2008_H1N1	mallard	waterfowl
1008497	A/duck/Hunan/8-19/2009_H4N2	duck	waterfowl
1008615	A/chicken/West Bengal/81760/2008_H5N1	chicken	domestic birds
1008617	A/chicken/West Bengal/162642/2009_H5N1	chicken	domestic birds
1008619	A/chicken/West Bengal/148713/2009_H5N1	chicken	domestic birds
1008620	A/chicken/West Bengal/193936/2009_H5N1	chicken	domestic birds
1008717	A/northern shoveler/California/27820/2007_H7N3	northern shoveler	waterfowl
1008718	A/northern shoveler/California/44287-088/2007_H10N7	northern shoveler	waterfowl
1008719	A/northern shoveler/California/44241-862/2006_H11N9	northern shoveler	waterfowl
1008722	A/American green-winged teal/California/28228/2007_H7N6	american green-winged teal	waterfowl
1008725	A/teal/Oregon/44336-130/2007_H3N8	teal	waterfowl
1008726	A/teal/Oregon/44336-122/2007_H3N8	teal	waterfowl
1008728	A/greater white-fronted goose/California/44358-077/2007_H6N1	greater white-fronted goose	waterfowl
1008730	A/mallard/Washington/44338-195/2007_H12N5	mallard	waterfowl
1008732	A/common murre/Oregon/20361-001/2007_H10N7	common murre	shorebirds
1008733	A/American coot/California/20181-006/2007_H10N3	american coot	land birds
1008735	A/California gull/Washington/20371-003/2007_H10N7	california gull	shorebirds
1008736	A/mallard/California/20385-002/2007_H1N1	mallard	waterfowl
1008739	A/rock dove/Oregon/20547-004/2007_H1N2	rock dove	land birds
1008740	A/western grebe/Washington/20569-004/2007_H1N2	western grebe	land birds
1008741	A/American coot/Oregon/20589-007/2007_H3N8	american coot	land birds
1008742	A/rock dove/Oregon/20547-003/2007_H1N2	rock dove	land birds
1008743	A/mallard/Washington/44242-124/2006_H3N2	mallard	waterfowl
1008744	A/mallard/Oregon/44221-105/2006_H3N6	mallard	waterfowl
1008745	A/mallard/Washington/44242-144/2006_H4N6	mallard	waterfowl
1008746	A/mallard/Washington/44242-290/2006_H4N6	mallard	waterfowl
1008747	A/mallard/Washington/44242-288/2006_H4N6	mallard	waterfowl
1008748	A/mallard/Washington/44242-264/2006_H5N2	mallard	waterfowl
1008749	A/mallard/Washington/44242-271/2006_H4N6	mallard	waterfowl
1008750	A/northern shoveler/Washington/44249-603/2006_H6N1	northern shoveler	waterfowl
1008751	A/northern shoveler/Washington/44249-645/2006_H5N2	northern shoveler	waterfowl
1008752	A/American green-winged teal/California/44242-906/2007_H7N3	american green-winged teal	waterfowl
1008753	A/northern pintail/Oregon/44249-559/2006_H3N8	northern pintail	waterfowl
1008754	A/northern shoveler/Washington/44249-675/2006_H10N2	northern shoveler	waterfowl
1008755	A/northern shoveler/Washington/44249-664/2006_H7N3	northern shoveler	waterfowl
1008756	A/northern shoveler/Washington/44249-731/2006_H10N7	northern shoveler	waterfowl
1008757	A/northern shoveler/Washington/44249-700/2006_H10N1	northern shoveler	waterfowl
1008758	A/northern shoveler/Washington/44249-752/2006_H7N3	northern shoveler	waterfowl
1008759	A/northern shoveler/Washington/44249-765/2006_H10N2	northern shoveler	waterfowl
1008760	A/northern shoveler/Washington/44249-749/2006_H7N3	northern shoveler	waterfowl
1008761	A/northern shoveler/Washington/44249-783/2006_H7N3	northern shoveler	waterfowl
1008762	A/mallard/Washington/44256-527/2006_H11N9	mallard	waterfowl
1008763	A/mallard/Washington/44256-522/2006_H11N3	mallard	waterfowl
1008764	A/American green-winged teal/California/27790/2007_H11N9	american green-winged teal	waterfowl
1008765	A/northern shoveler/California/27943/2007_H10N7	northern shoveler	waterfowl
1008766	A/American green-winged teal/California/44287-066/2007_H11N9	american green-winged teal	waterfowl
1008767	A/American green-winged teal/California/44287-084/2007_H7N3	american green-winged teal	waterfowl
1008768	A/northern shoveler/California/44287-164/2007_H7N7	northern shoveler	waterfowl
1008769	A/northern shoveler/California/27985/2007_H7N6	northern shoveler	waterfowl
1008770	A/northern shoveler/California/44287-179/2007_H7N6	northern shoveler	waterfowl
1008771	A/northern shoveler/California/44287-162/2007_H10N7	northern shoveler	waterfowl
1008772	A/northern shoveler/California/28327/2007_H7N3	northern shoveler	waterfowl
1008773	A/American green-winged teal/California/44287-305/2007_H7N6	american green-winged teal	waterfowl
1008774	A/cinnamon teal/California/44287-234/2007_H11N9	cinnamon teal	waterfowl
1008776	A/gadwall/California/29595/2007_H10N7	gadwall	waterfowl
1008777	A/gadwall/California/44287-543/2007_H10N7	gadwall	waterfowl
1008778	A/northern shoveler/California/44287-364/2007_H7N3	northern shoveler	waterfowl
1008779	A/cinnamon teal/California/44287-659/2007_H10N3	cinnamon teal	waterfowl
1008780	A/northern shoveler/Oregon/44336-179/2007_H4N6	northern shoveler	waterfowl
1008781	A/mallard/Washington/44338-009/2007_H6N1	mallard	waterfowl
1008782	A/American green-winged teal/Oregon/44336-183/2007_H3N8	american green-winged teal	waterfowl
1008783	A/mallard/Washington/44338-012/2007_H4N6	mallard	waterfowl
1008784	A/mallard/Washington/44338-015/2007_H4N6	mallard	waterfowl
1008785	A/mallard/Washington/44338-014/2007_H4N6	mallard	waterfowl
1008786	A/mallard/Washington/44338-016/2007_H4N6	mallard	waterfowl
1008787	A/mallard/Washington/44338-017/2007_H4N6	mallard	waterfowl
1008788	A/mallard/Washington/44338-018/2007_H4N6	mallard	waterfowl
1008789	A/mallard/Washington/44338-019/2007_H6N1	mallard	waterfowl
1008790	A/mallard/Washington/44338-034/2007_H6N1	mallard	waterfowl
1008791	A/mallard/Washington/44338-037/2007_H6N1	mallard	waterfowl
1008792	A/mallard/Washington/44338-039/2007_H6N1	mallard	waterfowl
1008793	A/mallard/Washington/44338-029/2007_H6N1	mallard	waterfowl
1008794	A/mallard/Washington/44338-047/2007_H6N1	mallard	waterfowl
1008795	A/mallard/Washington/44338-045/2007_H6N1	mallard	waterfowl
1008796	A/mallard/Washington/44338-049/2007_H6N1	mallard	waterfowl
1008797	A/mallard/Washington/44338-120/2007_H6N2	mallard	waterfowl
1008798	A/mallard/Washington/44338-112/2007_H6N2	mallard	waterfowl
1008799	A/mallard/Washington/44338-052/2007_H3N1	mallard	waterfowl
1008800	A/mallard/Washington/44338-218/2007_H1N1	mallard	waterfowl
1008802	A/greater white-fronted goose/California/44358-095/2007_H6N1	greater white-fronted goose	waterfowl
1008803	A/greater white-fronted goose/California/44358-076/2007_H6N1	greater white-fronted goose	waterfowl
1008804	A/greater white-fronted goose/California/44358-089/2007_H6N1	greater white-fronted goose	waterfowl
1008805	A/greater white-fronted goose/California/44358-112/2007_H6N1	greater white-fronted goose	waterfowl
1008806	A/American green-winged teal/California/44363-067/2007_H11N9	american green-winged teal	waterfowl
1008807	A/northern shoveler/California/44363-082/2007_H11N9	northern shoveler	waterfowl
1008808	A/mallard/Washington/44338-011/2007_H4N6	mallard	waterfowl
1008823	A/duck/Fujian/FQ107/2007_H9N2	duck	waterfowl
1008835	A/bufflehead/California/JN1016/2006_H2N9	bufflehead	waterfowl
1008887	A/ruddy turnstone/Delaware/293/2006_H6N2	ruddy turnstone	shorebirds
1008888	A/sanderling/Delaware Bay/449/2006_H9N2	sanderling	shorebirds
1008889	A/ruddy turnstone/Delaware/103/2007_H5N1	ruddy turnstone	shorebirds
1008891	A/shorebird/Delaware/350/2006_H1N1	shorebird	shorebirds
1008892	A/mallard/Alberta/234/2007_H12N5	mallard	waterfowl
1008893	A/mallard/Alberta/76/2006_H1N3	mallard	waterfowl
1008894	A/mallard/Alberta/221/2006_H12N6	mallard	waterfowl
1008895	A/shorebird/Delaware Bay/255/2006_H6N1	shorebird	shorebirds
1008897	A/mallard/Alberta/224/2006_H12N5	mallard	waterfowl
1008898	A/shorebird/Delaware/554/2007_H9N1	shorebird	shorebirds
1008899	A/northern shoveler/Interior Alaska/7MP1081/2007_H1N1	northern shoveler	waterfowl
1008900	A/American green-winged teal/Interior Alaska/7MP1651/2007_H3N8	american green-winged teal	waterfowl
1008902	A/northern pintail/Interior Alaska/7MP1246/2007_H4N6	northern pintail	waterfowl
1008904	A/mallard/Interior Alaska/7MP0512/2007_H4N6	mallard	waterfowl
1008905	A/mallard/Interior Alaska/7MP2230/2007_H1N6	mallard	waterfowl
1008907	A/mallard/Interior Alaska/7MP0510/2007_H3N6	mallard	waterfowl
1008908	A/northern pintail/Interior Alaska/7MP1644/2007_H4N6	northern pintail	waterfowl
1008909	A/mallard/Interior Alaska/7MP1700/2007_H3N8	mallard	waterfowl
1008910	A/northern shoveler/Interior Alaska/7MP1033/2007_H3N8	northern shoveler	waterfowl
1008911	A/northern shoveler/Interior Alaska/7MP1649/2007_H3N8	northern shoveler	waterfowl
1008912	A/mallard/Interior Alaska/7MP1094/2007_H3N8	mallard	waterfowl
1008913	A/northern pintail/Interior Alaska/7MP1067R1/2007_H4N5	northern pintail	waterfowl
1008914	A/mallard/Interior Alaska/7MP1056/2007_H3N8	mallard	waterfowl
1008915	A/northern shoveler/Interior Alaska/7MP0944/2007_H3N8	northern shoveler	waterfowl
1008916	A/northern shoveler/Alaska/7MP1669B/2007_H3N8	northern shoveler	waterfowl
1008917	A/northern shoveler/Interior Alaska/7MP1765/2007_H3N8	northern shoveler	waterfowl
1008918	A/northern shoveler/Interior Alaska/7MP1080/2007_H3N8	northern shoveler	waterfowl
1008919	A/American widgeon/Interior Alaska/7MP1707/2007_H3N8	american widgeon	waterfowl
1008920	A/American green-winged teal/Interior Alaska/7MP1049/2007_H3N8	american green-winged teal	waterfowl
1008921	A/least sandpiper/South Central Alaska/7KW0434/2007_H4N8	least sandpiper	shorebirds
1008922	A/northern shoveler/Interior Alaska/7MP1077/2007_H1N1	northern shoveler	waterfowl
1008923	A/northern pintail/Interior Alaska/7MP0278/2007_H1N1	northern pintail	waterfowl
1008924	A/northern pintail/Interior Alaska/7MP0692/2007_H1N1	northern pintail	waterfowl
1008925	A/northern shoveler/Interior Alaska/7MP1670/2007_H3N8	northern shoveler	waterfowl
1008926	A/grebe/Tyva/2/2010_H5N1	grebe	land birds
1008989	A/blue-winged teal/Texas/Sg-00074/2007_H4N8	blue-winged teal	waterfowl
1008997	A/mallard/Minnesota/Sg-00166/2007_H6N2	mallard	waterfowl
1009003	A/blue-winged teal/Minnesota/Sg-00201/2007_H4N6	blue-winged teal	waterfowl
1009019	A/mallard/Minnesota/Sg-00200/2007_H3N8	mallard	waterfowl
1009021	A/blue-winged teal/Louisiana/Sg-00224/2007_H3N8	blue-winged teal	waterfowl
1009024	A/green-winged teal/Minnesota/Sg-00199/2007_H6N2	green-winged teal	waterfowl
1009025	A/green-winged teal/Minnesota/Sg-00222/2007_H6N2	green-winged teal	waterfowl
1009026	A/green-winged teal/Minnesota/Sg-00180/2007_H6N2	green-winged teal	waterfowl
1009033	A/green-winged teal/Louisiana/Sg-00092/2007_H3N8	green-winged teal	waterfowl
1009036	A/blue-winged teal/Texas/Sg-00158/2007_H4N6	blue-winged teal	waterfowl
1009038	A/blue-winged teal/Texas/Sg-00206/2007_H4N6	blue-winged teal	waterfowl
1009040	A/blue-winged teal/Texas/Sg-00188/2007_H4N8	blue-winged teal	waterfowl
1009043	A/mallard/Minnesota/Sg-00220/2007_H6N1	mallard	waterfowl
1009044	A/blue-winged teal/Texas/Sg-00085/2007_H3N6	blue-winged teal	waterfowl
1009046	A/mallard/Minnesota/Sg-00106/2007_H6N2	mallard	waterfowl
1009057	A/mallard/Interior Alaska/6MP0155/2006_H3N8	mallard	waterfowl
1009058	A/mallard/Interior Alaska/6MP0758/2006_H10N8	mallard	waterfowl
1009059	A/green-winged teal/Interior Alaska/6MP0909/2006_H3N8	green-winged teal	waterfowl
1009061	A/green-winged teal/Interior Alaska/6MP0736/2006_H3N8	green-winged teal	waterfowl
1009062	A/mallard/Interior Alaska/6MP0975/2006_H3N8	mallard	waterfowl
1009064	A/mallard/Interior Alaska/6MP0915/2006_H3N8	mallard	waterfowl
1009065	A/mallard/Interior Alaska/6MP0745/2006_H4N6	mallard	waterfowl
1009066	A/mallard/Interior Alaska/6MP0991/2006_H3N2	mallard	waterfowl
1009067	A/green-winged teal/Interior Alaska/6MP1077/2006_H3N8	green-winged teal	waterfowl
1009068	A/green-winged teal/Interior Alaska/6MP1330/2006_H3N8	green-winged teal	waterfowl
1009069	A/mallard/Interior Alaska/6MP0992/2006_H3N2	mallard	waterfowl
1009070	A/northern pintail/Interior Alaska/6MP0814/2006_H3N8	northern pintail	waterfowl
1009071	A/northern shoveler/Interior Alaska/6MP1287/2006_H3N8	northern shoveler	waterfowl
1009072	A/green-winged teal/Interior Alaska/6MP1312/2006_H3N8	green-winged teal	waterfowl
1009073	A/mallard/Interior Alaska/6MP0952/2006_H3N6	mallard	waterfowl
1009074	A/mallard/Interior Alaska/6MP0050R1/2006_H3N8	mallard	waterfowl
1009075	A/mallard/Interior Alaska/6MP0878/2006_H3N8	mallard	waterfowl
1009076	A/mallard/Interior Alaska/6MP0951/2006_H3N8	mallard	waterfowl
1009077	A/northern pintail/Interior Alaska/6MP0792/2006_H2N3	northern pintail	waterfowl
1009078	A/mallard/Interior Alaska/6MP0891/2006_H4N6	mallard	waterfowl
1009079	A/mallard/Interior Alaska/6MP0272/2006_H3N8	mallard	waterfowl
1009080	A/northern shoveler/Interior Alaska/6MP1339/2006_H3N8	northern shoveler	waterfowl
1009081	A/green-winged teal/Interior Alaska/6MP0936R1/2006_H3N8	green-winged teal	waterfowl
1009082	A/mallard/Interior Alaska/6MP1142/2006_H3N6	mallard	waterfowl
1009083	A/northern pintail/Interior Alaska/6MP0964/2006_H3N8	northern pintail	waterfowl
1009084	A/mallard/Interior Alaska/6MP0935R1/2006_H3N8	mallard	waterfowl
1009085	A/mallard/Interior Alaska/6MP0972R1/2006_H3N8	mallard	waterfowl
1009086	A/mallard/Interior Alaska/6MP0956R1/2006_H4N6	mallard	waterfowl
1009088	A/mallard/Interior Alaska/6MP0163AR2/2006_H3N8	mallard	waterfowl
1009089	A/mallard/Interior Alaska/9BM1852/2009_H10N5	mallard	waterfowl
1009090	A/northern pintail/Interior Alaska/6MP1080R1/2006_H3N8	northern pintail	waterfowl
1009091	A/northern pintail/Interior Alaska/6MP0741R2/2006_H4N6	northern pintail	waterfowl
1009092	A/mallard/Interior Alaska/9BM1856/2009_H4N6	mallard	waterfowl
1009093	A/mallard/Interior Alaska/6MP0160AR1/2006_H3N8	mallard	waterfowl
1009094	A/mallard/Interior Alaska/6MP0038BR2/2006_H2N3	mallard	waterfowl
1009095	A/mallard/Interior Alaska/9BM1812/2009_H4N6	mallard	waterfowl
1009096	A/mallard/Interior Alaska/9BM1967/2009_H4N6	mallard	waterfowl
1009097	A/mallard/Interior Alaska/9BM1962/2009_H4N6	mallard	waterfowl
1009098	A/mallard/Interior Alaska/9BM1965/2009_H4N6	mallard	waterfowl
1009099	A/mallard/Interior Alaska/9BM1958/2009_H4N6	mallard	waterfowl
1009101	A/mallard/Interior Alaska/9BM1949/2009_H4N6	mallard	waterfowl
1009102	A/mallard/Interior Alaska/6MP0124/2006_H3N8	mallard	waterfowl
1009103	A/mallard/Interior Alaska/9BM1585R1/2009_H12N5	mallard	waterfowl
1009104	A/American wigeon/Interior Alaska/7MP1726/2007_H3N8	american wigeon	waterfowl
1009105	A/mallard/Interior Alaska/9BM2256/2009_H4N6	mallard	waterfowl
1009106	A/northern pintail/Interior Alaska/7MP0345BR2/2007_H3N8	northern pintail	waterfowl
1009107	A/mallard/Interior Alaska/9BM1975/2009_H4N6	mallard	waterfowl
1009108	A/mallard/Interior Alaska/9BM2057/2009_H4N6	mallard	waterfowl
1009109	A/mallard/Interior Alaska/9BM1974/2009_H4N6	mallard	waterfowl
1009110	A/mallard/Interior Alaska/9BM2254/2009_H4N6	mallard	waterfowl
1009111	A/mallard/Interior Alaska/7MP1771R1/2007_H4N6	mallard	waterfowl
1009112	A/mallard/Interior Alaska/9BM2077/2009_H4N6	mallard	waterfowl
1009113	A/mallard/Interior Alaska/9BM2168/2009_H4N6	mallard	waterfowl
1009114	A/mallard/Interior Alaska/6MP0984/2006_H7N3	mallard	waterfowl
1009115	A/mallard/Interior Alaska/9BM2170/2009_H4N6	mallard	waterfowl
1009116	A/mallard/Interior Alaska/7MP0172/2007_H1N1	mallard	waterfowl
1009117	A/duck/Interior Alaska/7MP1591R1/2007_H3N8	duck	waterfowl
1009118	A/mallard/Interior Alaska/7MP0747/2007_H1N1	mallard	waterfowl
1009119	A/northern pintail/Interior Alaska/7MP0408/2007_H3N8	northern pintail	waterfowl
1009122	A/northern shoveler/Interior Alaska/7MP0953/2007_H3N8	northern shoveler	waterfowl
1009123	A/duck/Interior Alaska/7MP1570/2007_H4N6	duck	waterfowl
1009124	A/duck/Interior Alaska/7MP1582/2007_H1N1	duck	waterfowl
1009125	A/duck/Interior Alaska/7MP1598/2007_H3N8	duck	waterfowl
1009126	A/avian/Japan/8KI0040/2008_H3N5	avian	unknown
1009127	A/avian/Japan/8KI0102/2008_H3N8	avian	unknown
1009128	A/avian/Japan/8KI0185/2008_H4N6	avian	unknown
1009129	A/slaty-backed gull/Japan/6KS0185/2006_H4N8	slaty-backed gull	shorebirds
1009130	A/northern pintail/Interior Alaska/8BM2974/2008_H12N5	northern pintail	waterfowl
1009131	A/northern pintail/Interior Alaska/7MP1822/2007_H3N8	northern pintail	waterfowl
1009132	A/northern pintail/Interior Alaska/8BM3582/2008_H3N8	northern pintail	waterfowl
1009134	A/northern pintail/Interior Alaska/8BM3658/2008_H4N6	northern pintail	waterfowl
1009135	A/mallard/Interior Alaska/8BM3061/2008_H8N4	mallard	waterfowl
1009136	A/northern pintail/Interior Alaska/8BM3088/2008_H8N4	northern pintail	waterfowl
1009138	A/northern pintail/Interior Alaska/8BM3041/2008_H8N4	northern pintail	waterfowl
1009139	A/northern pintail/Interior Alaska/8BM3736/2008_H12N5	northern pintail	waterfowl
1009141	A/mallard/Interior Alaska/8BM3614/2008_H3N8	mallard	waterfowl
1009142	A/northern pintail/Interior Alaska/7MP2228/2007_H3N8	northern pintail	waterfowl
1009143	A/northern pintail/Interior Alaska/8BM2528R1/2008_H3N8	northern pintail	waterfowl
1009144	A/mallard/Interior Alaska/8BM3627R1/2008_H4N6	mallard	waterfowl
1009145	A/northern pintail/Interior Alaska/8MP0689/2008_H8N4	northern pintail	waterfowl
1009146	A/avian/Japan/8KI0068/2008_H3N6	avian	unknown
1009147	A/avian/Japan/8KI0135/2008_H6N5	avian	unknown
1009148	A/mallard/Interior Alaska/8MP0792R1/2008_H12N5	mallard	waterfowl
1009150	A/northern pintail/Interior Alaska/7MP1460R2/2007_H3N8	northern pintail	waterfowl
1009153	A/avian/Japan/8KI0162/2008_H3N8	avian	unknown
1009154	A/avian/Japan/8KI0150/2008_H3N8	avian	unknown
1009156	A/avian/Japan/8KI0195/2008_H6N8	avian	unknown
1009157	A/mallard/Interior Alaska/8BM2967/2008_H12N5	mallard	waterfowl
1009158	A/mallard/Interior Alaska/7MP1835/2007_H3N8	mallard	waterfowl
1009159	A/mallard/Interior Alaska/8BM3586/2008_H3N8	mallard	waterfowl
1009160	A/northern pintail/Interior Alaska/8BM3700/2008_H3N8	northern pintail	waterfowl
1009161	A/northern pintail/Interior Alaska/8BM3731/2008_H3N8	northern pintail	waterfowl
1009162	A/northern pintail/Interior Alaska/8BM2987/2008_H8N4	northern pintail	waterfowl
1009169	A/mallard/Wisconsin/08OS2261/2008_H4N6	mallard	waterfowl
1009171	A/mallard/Interior Alaska/8MP0547/2008_H8N4	mallard	waterfowl
1009172	A/northern pintail/Interior Alaska/8BM2046R1/2008_H8N4	northern pintail	waterfowl
1009173	A/northern shoveler/Mississippi/09OS168/2009_H10N6	northern shoveler	waterfowl
1009174	A/American green-winged teal/Wisconsin/08OS2270/2008_H3N8	american green-winged teal	waterfowl
1009175	A/American coot/Mississippi/09OS615/2009_H10N3	american coot	land birds
1009176	A/northern shoveler/Mississippi/09OS025/2009_H12N5	northern shoveler	waterfowl
1009177	A/northern shoveler/Mississippi/09OS643/2009_H7N7	northern shoveler	waterfowl
1009178	A/American green-winged teal/Wisconsin/08OS2291/2008_H3N2	american green-winged teal	waterfowl
1009179	A/gadwall/Wisconsin/08OS2296/2008_H6N2	gadwall	waterfowl
1009180	A/mallard/Illinois/08OS2711/2008_H10N7	mallard	waterfowl
1009181	A/American green-winged teal/Illinois/08OS2713/2008_H10N7	american green-winged teal	waterfowl
1009182	A/mallard/Wisconsin/08OS2841/2008_H2N3	mallard	waterfowl
1009185	A/mallard/Illinois/08OS2315/2008_H4N6	mallard	waterfowl
1009186	A/American black duck/Illinois/08OS2688/2008_H5N2	american black duck	waterfowl
1009187	A/mallard/Wisconsin/08OS2844/2008_H2N3	mallard	waterfowl
1009188	A/northern shoveler/Illinois/08OS3331/2008_H4N8	northern shoveler	waterfowl
1009190	A/northern pintail/Interior Alaska/7MP0509/2007_H3N8	northern pintail	waterfowl
1009191	A/mallard/Interior Alaska/9BM1869/2009_H4N6	mallard	waterfowl
1009192	A/mallard/Interior Alaska/9BM1807/2009_H4N6	mallard	waterfowl
1009213	A/mallard/Interior Alaska/9BM1964/2009_H4N6	mallard	waterfowl
1009214	A/northern pintail/Interior Alaska/8BM1995R1/2008_H12N5	northern pintail	waterfowl
1009215	A/northern pintail/Interior Alaska/8BM2621R1/2008_H8N4	northern pintail	waterfowl
1009216	A/northern pintail/Interior Alaska/8BM3091/2008_H8N4	northern pintail	waterfowl
1009217	A/mallard/Interior Alaska/9BM1957/2009_H4N6	mallard	waterfowl
1009218	A/mallard/Interior Alaska/9BM2259/2009_H4N6	mallard	waterfowl
1009220	A/avian/Southcentral Alaska/7KW0388R1/2007_H4N8	avian	unknown
1009221	A/northern shoveler/Interior Alaska/8BM3470/2008_H9N2	northern shoveler	waterfowl
1009222	A/mallard/Interior Alaska/8BM3584R1/2008_H8N4	mallard	waterfowl
1009223	A/northern pintail/Interior Alaska/8BM3723/2008_H4N1	northern pintail	waterfowl
1009224	A/northern pintail/Interior Alaska/8BM3608/2008_H4N6	northern pintail	waterfowl
1009225	A/northern pintail/Interior Alaska/8BM3137/2008_H8N4	northern pintail	waterfowl
1009231	A/northern shoveler/Interior Alaska/6MP1283/2006_H3N6	northern shoveler	waterfowl
1009232	A/green-winged teal/Interior Alaska/6MP1140/2006_H3N8	green-winged teal	waterfowl
1009233	A/mallard/Interior Alaska/9BM1799/2009_H12N5	mallard	waterfowl
1009235	A/mallard/Interior Alaska/9BM2243/2009_H4N6	mallard	waterfowl
1009236	A/mallard/Interior Alaska/9BM2252/2009_H4N6	mallard	waterfowl
1009238	A/mallard/Interior Alaska/8MP0457R1/2008_H8N4	mallard	waterfowl
1009244	A/mallard/Interior Alaska/8BM2312/2008_H3N8	mallard	waterfowl
1009246	A/mallard/Interior Alaska/9BM1969/2009_H4N6	mallard	waterfowl
1009252	A/mallard/Interior Alaska/8BM2102/2008_H1N1	mallard	waterfowl
1009255	A/mallard/Interior Alaska/9BM2164/2009_H4N6	mallard	waterfowl
1009260	A/northern pintail/Interior Alaska/8BM3696/2008_H3N8	northern pintail	waterfowl
1009271	A/northern shoveler/Interior Alaska/7MP1766/2007_H3N8	northern shoveler	waterfowl
1009272	A/duck/Interior Alaska/7MP1550/2007_H4N6	duck	waterfowl
1009273	A/northern pintail/Interior Alaska/8MP0262R2/2008_H7N3	northern pintail	waterfowl
1009274	A/duck/Yangzhou/013/2008_H6N5	duck	waterfowl
1009275	A/goose/Tripura/103596/2008_H5N1	goose	waterfowl
1009281	A/mallard/Interior Alaska/9BM1809/2009_H4N6	mallard	waterfowl
1009282	A/mallard/Interior Alaska/9BM1864/2009_H4N6	mallard	waterfowl
1009296	A/mallard/Minnesota/Sg-00195/2007_H10N3	mallard	waterfowl
1009516	A/chicken/Korea/GH2/2007_H9N2	chicken	domestic birds
1009521	A/turkey/Wisconsin/1/1968_H5N9	turkey	domestic birds
1009598	A/whooper swan/Hokkaido/4/2011_H5N1	whooper swan	waterfowl
1009600	A/mallard/Maryland/1111/2005_H11N9	mallard	waterfowl
1009615	A/mallard/Maryland/1127/2005_H3N8	mallard	waterfowl
1009652	A/tufted duck/Fukushima/2/2011_H5N1	tufted duck	waterfowl
1009797	A/peregrine falcon/Tochigi/15/2011_H5N1	peregrine falcon	land birds
1009814	A/duck /Zambia/03/2008_H6N2	duck	waterfowl
1009815	A/duck/Zambia/04/2008_H3N8	duck	waterfowl
1009816	A/goose/Zambia/07/2008_H4N6	goose	waterfowl
1009817	A/duck/Zambia/12/2009_H11N9	duck	waterfowl
1009818	A/pelican/Zambia/13/2009_H9N1	pelican	shorebirds
1009872	A/duck/Zambia/02/2008_H6N2	duck	waterfowl
1009873	A/goose/Zambia/05/2008_H3N8	goose	waterfowl
1009874	A/goose/Zambia/06/2008_H3N8	goose	waterfowl
1009875	A/goose/Zambia/09/2009_H11N9	goose	waterfowl
1009922	A/duck/Zambia/08/2009_H6N2	duck	waterfowl
1009923	A/duck/Zambia/10/2009_H6N2	duck	waterfowl
1009982	A/duck/Zambia/11/2009_H11N9	duck	waterfowl
1010082	A/chicken/Tibet/S4/2009_H9N2	chicken	domestic birds
1010083	A/chicken/Tibet/S1/2009_H9N2	chicken	domestic birds
1010084	A/duck/Tibet/S2/2009_H9N2	duck	waterfowl
1010114	A/turkey/Massachusetts/3740/1965_H6N2	turkey	domestic birds
1010116	A/shearwater/Australia/2/1972_H10N8	shearwater	shorebirds
1010127	A/quail/Italy/1117/1965_H10N8	quail	domestic birds
1010128	A/turkey/Wisconsin/1/1966_H9N2	turkey	domestic birds
1010131	A/duck/United Kingdom/1/1956_H11N6	duck	waterfowl
1010149	A/avian/Japan/8KI0184/2008_H4N6	avian	unknown
1010157	A/aquatic bird/Korea/CN5/2009_H6N5	aquatic bird	waterfowl
1010158	A/avian/Japan/8KI0148/2008_H4N2	avian	unknown
1010249	A/duck/Vietnam/G119/2006_H3N8	duck	waterfowl
1010250	A/chicken/Vietnam/G14/2008_H3N8	chicken	domestic birds
1010251	A/duck/Vietnam/G30/2008_H11N9	duck	waterfowl
1010252	A/Muscovy duck/Vietnam/G33/2007_H6N2	muscovy duck	waterfowl
1010253	A/duck/Vietnam/G12/2008_H5N1	duck	waterfowl
1010254	A/duck/Vietnam/G32/2008_H11N9	duck	waterfowl
1010255	A/duck/Vietnam/G18/2009_H12N5	duck	waterfowl
1010269	A/mallard/Ohio/42/1989_H10N6	mallard	waterfowl
1010270	A/ostrich/Suzhou/097/2003_H5N1	ostrich	land birds
1010273	A/duck/Wisconsin/480/1979_H12N6	duck	waterfowl
1010331	A/chicken/China/AH-10-01/2010_H9N2	chicken	domestic birds
1010341	A/blue-winged teal/Texas/Sg-00173/2007_H4N8	blue-winged teal	waterfowl
1010439	A/muscovy duck/Vietnam/OIE-559/2011_H5N1	muscovy duck	waterfowl
1010658	A/quail/Lebanon/272/2010_H9N2	quail	domestic birds
1010659	A/quail/Lebanon/273/2010_H9N2	quail	domestic birds
1010760	A/mallard/California/8427/2008_H6N1	mallard	waterfowl
1010761	A/mallard/California/8429/2008_H6N1	mallard	waterfowl
1010762	A/mallard/California/8432/2008_H6N1	mallard	waterfowl
1010763	A/mallard/California/8462/2008_H6N1	mallard	waterfowl
1010764	A/mallard/California/AKS478/2007_H10N7	mallard	waterfowl
1010768	A/northern shoveler/California/9710/2008_H10N7	northern shoveler	waterfowl
1010769	A/mallard/California/8028/2008_H11N2	mallard	waterfowl
1010773	A/bufflehead/California/8522/2008_H4N8	bufflehead	waterfowl
1010776	A/mallard/California/8212/2008_H6N1	mallard	waterfowl
1010777	A/mallard/California/8834/2008_H5N9	mallard	waterfowl
1010778	A/northern shoveler/California/8528/2008_H6N1	northern shoveler	waterfowl
1010779	A/northern shoveler/California/8536/2008_H6N1	northern shoveler	waterfowl
1010780	A/northern shoveler/California/8629/2008_H6N1	northern shoveler	waterfowl
1010781	A/northern shoveler/California/8673/2008_H6N1	northern shoveler	waterfowl
1010782	A/American wigeon/California/8763/2008_H6N1	american wigeon	waterfowl
1010783	A/American wigeon/California/HKWF296C/2007_H6N1	american wigeon	waterfowl
1010785	A/greater white-fronted goose/California/6461/2008_H6N1	greater white-fronted goose	waterfowl
1010786	A/mallard/California/5219/2009_H5N2	mallard	waterfowl
1010788	A/mallard/California/6517/2008_H11N9	mallard	waterfowl
1010789	A/mallard/California/6634/2008_H11N9	mallard	waterfowl
1010790	A/mallard/California/6490/2008_H12N5	mallard	waterfowl
1010791	A/mallard/California/6524/2008_H12N5	mallard	waterfowl
1010792	A/American wigeon/California/6610/2008_H12N5	american wigeon	waterfowl
1010793	A/mallard/California/6471/2008_H3N8	mallard	waterfowl
1010794	A/mallard/California/6772/2008_H4N6	mallard	waterfowl
1010795	A/mallard/California/9573/2008_H4N6	mallard	waterfowl
1010796	A/mallard/California/11095/2008_H4N6	mallard	waterfowl
1010797	A/northern shoveler/California/9228/2008_H4N6	northern shoveler	waterfowl
1010798	A/mallard/California/6404/2008_H6N1	mallard	waterfowl
1010799	A/mallard/California/8399/2008_H6N1	mallard	waterfowl
1010800	A/northern shoveler/California/8355/2008_H6N1	northern shoveler	waterfowl
1010801	A/mallard/California/8457/2008_H6N2	mallard	waterfowl
1010802	A/northern shoveler/California/9187/2008_H6N2	northern shoveler	waterfowl
1010803	A/northern shoveler/California/9680/2008_H6N2	northern shoveler	waterfowl
1010805	A/green-winged teal/California/6990/2008_H6N1	green-winged teal	waterfowl
1010806	A/mallard/California/8035/2008_H5N2	mallard	waterfowl
1010807	A/mallard/California/8293/2008_H6N1	mallard	waterfowl
1010808	A/mallard/California/8519/2008_H6N1	mallard	waterfowl
1010812	A/greater white-fronted goose/California/6548/2008_H6N1	greater white-fronted goose	waterfowl
1010813	A/mallard/California/10125/2008_H11N9	mallard	waterfowl
1010814	A/northern shoveler/California/8675/2008_H11N9	northern shoveler	waterfowl
1010815	A/mallard/California/8843/2008_H1N1	mallard	waterfowl
1010816	A/mallard/California/10064/2008_H1N6	mallard	waterfowl
1010819	A/northern shoveler/California/9267/2008_H4N6	northern shoveler	waterfowl
1010821	A/mallard/California/6420/2008_H6N2	mallard	waterfowl
1010822	A/green-winged teal/California/7972/2008_H6N2	green-winged teal	waterfowl
1010823	A/mallard/California/6957/2008_H10N7	mallard	waterfowl
1010825	A/mallard/California/8416/2008_H6N1	mallard	waterfowl
1010826	A/mallard/California/8518/2008_H6N1	mallard	waterfowl
1010827	A/northern shoveler/California/9017/2008_H11N2	northern shoveler	waterfowl
1010828	A/northern shoveler/California/9140/2008_H1N9	northern shoveler	waterfowl
1010829	A/American wigeon/California/8670/2008_H6N1	american wigeon	waterfowl
1010830	A/gadwall/California/8340/2008_H6N1	gadwall	waterfowl
1010831	A/mallard/California/11353/2008_H10N2	mallard	waterfowl
1010832	A/mallard/California/9704/2008_H10N7	mallard	waterfowl
1010833	A/northern shoveler/California/9235/2008_H10N8	northern shoveler	waterfowl
1010834	A/mallard/California/8118/2008_H11N9	mallard	waterfowl
1010837	A/American wigeon/California/6588/2008_H6N1	american wigeon	waterfowl
1010838	A/American wigeon/California/8547/2008_H6N1	american wigeon	waterfowl
1010839	A/gadwall/California/9155/2008_H6N1	gadwall	waterfowl
1010840	A/mallard/California/6469/2008_H6N2	mallard	waterfowl
1010841	A/northern shoveler/California/HKWF1046C/2007_H3N5	northern shoveler	waterfowl
1010842	A/northern shoveler/California/HKWF1372C/2007_H7N3	northern shoveler	waterfowl
1010843	A/American wigeon/California/8352/2008_H12N5	american wigeon	waterfowl
1010844	A/American wigeon/California/8658/2008_H6N1	american wigeon	waterfowl
1010845	A/cinnamon teal/California/HKWF1111C/2007_H5N7	cinnamon teal	waterfowl
1010847	A/northern pintail/California/6495/2008_H6N1	northern pintail	waterfowl
1010848	A/mallard/California/5296/2009_H5N2	mallard	waterfowl
1010849	A/mallard/California/5149/2009_H5N2	mallard	waterfowl
1010850	A/mallard/California/5491/2009_H5N2	mallard	waterfowl
1010852	A/American wigeon/California/8363/2008_H6N1	american wigeon	waterfowl
1010853	A/American wigeon/California/9044/2008_H6N1	american wigeon	waterfowl
1010854	A/northern pintail/California/8152/2008_H6N1	northern pintail	waterfowl
1010855	A/northern pintail/California/8470/2008_H6N1	northern pintail	waterfowl
1010856	A/northern pintail/California/8764/2008_H6N1	northern pintail	waterfowl
1010857	A/mallard/California/5174/2009_H5N2	mallard	waterfowl
1010858	A/mallard/California/5319/2009_H5N2	mallard	waterfowl
1010859	A/mallard/California/5359/2009_H5N2	mallard	waterfowl
1010860	A/mallard/California/5386/2009_H5N2	mallard	waterfowl
1010861	A/mallard/California/6744/2009_H6N1	mallard	waterfowl
1010862	A/mallard/California/6695/2009_H6N1	mallard	waterfowl
1010863	A/mallard/California/10126/2008_H10N7	mallard	waterfowl
1010864	A/mallard/California/11100/2008_H11N2	mallard	waterfowl
1010865	A/northern pintail/California/6791/2008_H11N2	northern pintail	waterfowl
1010868	A/green-winged teal/California/00083/2009_H10N7	green-winged teal	waterfowl
1010869	A/green-winged teal/California/11275/2008_H7N3	green-winged teal	waterfowl
1010870	A/northern shoveler/California/HKWF592C/2007_H10N7	northern shoveler	waterfowl
1010871	A/northern shoveler/California/HKWF1128C/2007_H2N7	northern shoveler	waterfowl
1010872	A/American wigeon/California/8910/2008_H6N1	american wigeon	waterfowl
1010873	A/American wigeon/California/HKWF041C/2007_H6N1	american wigeon	waterfowl
1010874	A/American wigeon/California/HKWF541C/2007_H6N5	american wigeon	waterfowl
1010875	A/gadwall/California/8708/2008_H6N1	gadwall	waterfowl
1010876	A/greater white-fronted goose/California/6365/2008_H6N1	greater white-fronted goose	waterfowl
1010877	A/greater white-fronted goose/California/HKWF446C/2007_H10N7	greater white-fronted goose	waterfowl
1010878	A/mallard/California/1353/2010_H10N7	mallard	waterfowl
1010879	A/mallard/California/6768/2009_H1N1	mallard	waterfowl
1010880	A/mallard/California/5351/2009_H1N1	mallard	waterfowl
1010881	A/mallard/California/5495/2009_H4N2	mallard	waterfowl
1010882	A/mallard/California/5192/2009_H4N2	mallard	waterfowl
1010883	A/mallard/California/5271/2009_H4N6	mallard	waterfowl
1010884	A/mallard/California/1156/2010_H4N6	mallard	waterfowl
1010885	A/mallard/California/1210/2010_H4N6	mallard	waterfowl
1010886	A/mallard/California/1188/2010_H4N6	mallard	waterfowl
1010887	A/mallard/California/1289/2010_H4N6	mallard	waterfowl
1010888	A/mallard/California/5212/2009_H5N2	mallard	waterfowl
1010889	A/mallard/California/5222/2009_H5N2	mallard	waterfowl
1010890	A/mallard/California/5250/2009_H5N2	mallard	waterfowl
1010894	A/green-winged teal/California/8612/2008_H6N1	green-winged teal	waterfowl
1010895	A/American wigeon/California/8529/2008_H6N1	american wigeon	waterfowl
1010896	A/gadwall/California/8535/2008_H6N1	gadwall	waterfowl
1010897	A/northern pintail/California/8105/2008_H6N1	northern pintail	waterfowl
1010898	A/mallard/California/1305/2010_H10N7	mallard	waterfowl
1010899	A/mallard/California/5255/2009_H3N8	mallard	waterfowl
1010900	A/mallard/California/5276/2009_H5N2	mallard	waterfowl
1010901	A/mallard/California/5502/2009_H5N2	mallard	waterfowl
1010902	A/mallard/California/5191/2009_H5N2	mallard	waterfowl
1010904	A/mallard/California/11119/2008_H11N9	mallard	waterfowl
1010905	A/northern shoveler/California/9781/2008_H1N3	northern shoveler	waterfowl
1010906	A/northern shoveler/California/10024/2008_H4N4	northern shoveler	waterfowl
1010907	A/green-winged teal/California/1841/2009_H7N3	green-winged teal	waterfowl
1010908	A/green-winged teal/California/8326/2008_H1N2	green-winged teal	waterfowl
1010932	A/chicken/New York/79672/2005_H7N2	chicken	domestic birds
1010981	A/chicken/New York/23164-4/2005_H7N2	chicken	domestic birds
1011029	A/duck/Eastern China/008/2008_H5N5	duck	waterfowl
1011030	A/duck/Eastern China/031/2009_H5N5	duck	waterfowl
1011031	A/duck/Eastern China/108/2008_H5N1	duck	waterfowl
1011032	A/duck/Eastern China/909/2009_H5N1	duck	waterfowl
1011034	A/duck/Hokkaido/WZ83/2010_H5N1	duck	waterfowl
1011035	A/duck/Hokkaido/WZ101/2010_H5N1	duck	waterfowl
1011066	A/openbill stork/Thailand/VSMU-4-NSN/2004_H5N1	openbill stork	land birds
1011093	A/rosy-billed pochard/Argentina/CIP051-1977/2010_H6N2	rosy-billed pochard	waterfowl
1011094	A/rosy-billed pochard/Argentina/CIP051-269/2007_H6N8	rosy-billed pochard	waterfowl
1011133	A/duck/Shandong/009/2008_H5N1	duck	waterfowl
1011166	A/blue-winged teal/Guatemala/CIP049-11/2009_H11N2	blue-winged teal	waterfowl
1011168	A/blue-winged teal/Guatemala/CIP049-12/2010_H5N4	blue-winged teal	waterfowl
1011169	A/blue-winged teal/Guatemala/CIP049-06/2010_H8N4	blue-winged teal	waterfowl
1011170	A/blue-winged teal/Guatemala/CIP049-08/2010_H5N3	blue-winged teal	waterfowl
1011171	A/blue-winged teal/Guatemala/CIP049-09/2010_H5N3	blue-winged teal	waterfowl
1011172	A/blue-winged teal/Guatemala/CIP049-14/2010_H8N4	blue-winged teal	waterfowl
1011173	A/blue-winged teal/Guatemala/CIP049-15/2010_H8N4	blue-winged teal	waterfowl
1011174	A/blue-winged teal/Guatemala/CIP049-10/2009_H11N2	blue-winged teal	waterfowl
1011175	A/blue-winged teal/Guatemala/CIP049-05/2010_H3N8	blue-winged teal	waterfowl
1011176	A/blue-winged teal/Guatemala/CIP049-13/2010_H5N4	blue-winged teal	waterfowl
1011177	A/blue-winged teal/Guatemala/CIP049-07/2010_H8N4	blue-winged teal	waterfowl
1011178	A/blue-winged teal/Guatemala/CIP049-04/2010_H8N4	blue-winged teal	waterfowl
1011179	A/duck/Jiangxi/k0701/2009_H11N2	duck	waterfowl
1011224	A/blue-winged teal/Wisconsin/2572/2009_H2N3	blue-winged teal	waterfowl
1011226	A/mallard/Wisconsin/2653/2009_H4N6	mallard	waterfowl
1011227	A/mallard/Illinois/3051/2009_H11N3	mallard	waterfowl
1011228	A/American black duck/Wisconsin/2542/2009_H4N2	american black duck	waterfowl
1011229	A/mallard/Wisconsin/2755/2009_H1N1	mallard	waterfowl
1011230	A/blue-winged teal/Wisconsin/2713/2009_H4N2	blue-winged teal	waterfowl
1011231	A/blue-winged teal/Wisconsin/2741/2009_H4N6	blue-winged teal	waterfowl
1011232	A/bufflehead/Illinois/4016/2009_H4N8	bufflehead	waterfowl
1011233	A/mallard/Illinois/3048/2009_H11N2	mallard	waterfowl
1011234	A/American coot/Illinois/3405/2009_H10N3	american coot	land birds
1011235	A/northern shoveler/Mississippi/236/2010_H10N7	northern shoveler	waterfowl
1011238	A/northern pintail/Wisconsin/4198/2009_H11N9	northern pintail	waterfowl
1011239	A/mallard/Wisconsin/2756/2009_H1N1	mallard	waterfowl
1011240	A/mallard/Wisconsin/2560/2009_H2N3	mallard	waterfowl
1011242	A/northern shoveler/Wisconsin/2508/2009_H4N2	northern shoveler	waterfowl
1011243	A/blue-winged teal/Wisconsin/2753/2009_H4N6	blue-winged teal	waterfowl
1011244	A/mallard/Wisconsin/1538/2009_H4N6	mallard	waterfowl
1011245	A/mallard/Wisconsin/2576/2009_H5N1	mallard	waterfowl
1011248	A/mallard/Illinois/3747/2009_H6N1	mallard	waterfowl
1011249	A/greater scaup/Wisconsin/4234/2009_H11N9	greater scaup	waterfowl
1011250	A/mallard/Missouri/350/2009_H11N9	mallard	waterfowl
1011251	A/mallard/Wisconsin/4203/2009_H11N9	mallard	waterfowl
1011252	A/mallard/Wisconsin/4218/2009_H12N5	mallard	waterfowl
1011253	A/mallard/Wisconsin/4194/2009_H1N1	mallard	waterfowl
1011254	A/mallard/Wisconsin/4197/2009_H1N1	mallard	waterfowl
1011255	A/American green-winged teal/Illinois/3054/2009_H1N2	american green-winged teal	waterfowl
1011256	A/American green-winged teal/Wisconsin/2690/2009_H3N8	american green-winged teal	waterfowl
1011257	A/mallard/Ohio/2033/2009_H4N9	mallard	waterfowl
1011258	A/mallard/Ohio/1690/2009_H6N1	mallard	waterfowl
1011259	A/mallard/Ohio/2043/2009_H6N1	mallard	waterfowl
1011260	A/mallard/Wisconsin/4230/2009_H10N1	mallard	waterfowl
1011261	A/lesser scaup/Wisconsin/3964/2009_H10N3	lesser scaup	waterfowl
1011262	A/common goldeneye/Iowa/3192/2009_H11N9	common goldeneye	waterfowl
1011263	A/mallard/Wisconsin/3165/2009_H1N1	mallard	waterfowl
1011264	A/mallard/Wisconsin/2785/2009_H2N3	mallard	waterfowl
1011266	A/mallard/Illinois/3974/2009_H5N2	mallard	waterfowl
1011267	A/mallard/Wisconsin/1534/2009_H6N8	mallard	waterfowl
1011268	A/mallard/Ohio/1686/2009_H6N9	mallard	waterfowl
1011270	A/American green-winged teal/Illinois/2479/2009_H2N3	american green-winged teal	waterfowl
1011271	A/blue-winged teal/Wisconsin/3060/2009_H3N2	blue-winged teal	waterfowl
1011272	A/mallard/Wisconsin/2549/2009_H3N2	mallard	waterfowl
1011273	A/mallard/Wisconsin/2575/2009_H3N2	mallard	waterfowl
1011274	A/mallard/Wisconsin/2712/2009_H3N6	mallard	waterfowl
1011276	A/northern shoveler/Missouri/196/2009_H10N3	northern shoveler	waterfowl
1011277	A/lesser scaup/Illinois/4115/2009_H10N7	lesser scaup	waterfowl
1011278	A/mallard/Ohio/1688/2009_H12N5	mallard	waterfowl
1011279	A/mallard/Mississippi/442/2010_H1N1	mallard	waterfowl
1011280	A/blue-winged teal/Wisconsin/2509/2009_H1N2	blue-winged teal	waterfowl
1011281	A/mallard/Wisconsin/2530/2009_H4N2	mallard	waterfowl
1011282	A/mallard/Illinois/4124/2009_H4N8	mallard	waterfowl
1011283	A/blue-winged teal/Wisconsin/2649/2009_H6N1	blue-winged teal	waterfowl
1011284	A/American black duck/Illinois/4119/2009_H8N4	american black duck	waterfowl
1011286	A/mallard/Mississippi/329/2010_H10N7	mallard	waterfowl
1011287	A/northern shoveler/Mississippi/252/2010_H10N7	northern shoveler	waterfowl
1011288	A/mallard/Illinois/4162/2009_H11N2	mallard	waterfowl
1011289	A/American green-winged teal/Mississippi/300/2010_H11N9	american green-winged teal	waterfowl
1011290	A/blue-winged teal/Wisconsin/2720/2009_H3N2	blue-winged teal	waterfowl
1011291	A/American green-winged teal/Mississippi/285/2010_H3N8	american green-winged teal	waterfowl
1011292	A/mallard/Mississippi/390/2010_H3N8	mallard	waterfowl
1011293	A/mallard/Wisconsin/2719/2009_H4N2	mallard	waterfowl
1011294	A/mallard/Ohio/1695/2009_H4N6	mallard	waterfowl
1011295	A/gadwall/Illinois/3860/2009_H6N1	gadwall	waterfowl
1011296	A/mallard/Illinois/4180/2009_H6N1	mallard	waterfowl
1011297	A/American green-winged teal/Wisconsin/2530/2009_H6N2	american green-winged teal	waterfowl
1011298	A/northern shoveler/Missouri/298/2009_H9N2	northern shoveler	waterfowl
1011300	A/American green-winged teal/Wisconsin/2743/2009_H1N1	american green-winged teal	waterfowl
1011301	A/mallard/Mississippi/413/2010_H1N1	mallard	waterfowl
1011302	A/northern shoveler/Mississippi/397/2010_H1N3	northern shoveler	waterfowl
1011303	A/mallard/Missouri/132/2009_H2N3	mallard	waterfowl
1011304	A/northern pintail/Wisconsin/2737/2009_H3N2	northern pintail	waterfowl
1011305	A/mallard/Missouri/129/2009_H6N2	mallard	waterfowl
1011306	A/mallard/Illinois/4179/2009_H11N9	mallard	waterfowl
1011307	A/mallard/Iowa/3193/2009_H11N9	mallard	waterfowl
1011308	A/northern pintail/Missouri/319/2009_H12N5	northern pintail	waterfowl
1011309	A/mallard/Mississippi/354/2010_H3N8	mallard	waterfowl
1011310	A/mallard/Mississippi/360/2010_H3N8	mallard	waterfowl
1011311	A/mallard/Mississippi/386/2010_H3N8	mallard	waterfowl
1011312	A/blue-winged teal/Wisconsin/2665/2009_H4N2	blue-winged teal	waterfowl
1011313	A/ring-necked duck/Illinois/4125/2009_H4N8	ring-necked duck	waterfowl
1011314	A/mallard/Ohio/2031/2009_H4N9	mallard	waterfowl
1011315	A/mallard/Missouri/220/2009_H7N3	mallard	waterfowl
1011373	A/aquatic bird/Korea/CN17/2009_H6N2	aquatic bird	waterfowl
1011374	A/aquatic bird/Korea/CN9/2009_H6N8	aquatic bird	waterfowl
1011375	A/aquatic bird/Korea/CN20/2009_H6N1	aquatic bird	waterfowl
1011423	A/duck/Zhejiang/0224-6/2011_H1N2	duck	waterfowl
1011424	A/duck/Zhejiang/0607-13/2011_H1N2	duck	waterfowl
1011426	A/duck/Zhejiang/0611-8/2011_H1N3	duck	waterfowl
1011427	A/duck/Zhejiang/0611-17/2011_H1N3	duck	waterfowl
1011428	A/teal/Chany/444/2009_H8N8	teal	waterfowl
1011431	A/teal/Chany/7119/2008_H15N4	teal	waterfowl
1011537	A/chicken/Hubei/01/1999_H9N2	chicken	domestic birds
1011538	A/duck/Zhejiang/213/2011_H5N1	duck	waterfowl
1011539	A/duck/Zhejiang/2245/2011_H5N1	duck	waterfowl
1011540	A/duck/Zhejiang/2248/2011_H5N1	duck	waterfowl
1011541	A/duck/Zhejiang/224/2011_H5N1	duck	waterfowl
1011542	A/duck/Zhejiang/2242/2011_H5N1	duck	waterfowl
1011543	A/duck/Zhejiang/2243/2011_H5N1	duck	waterfowl
1011544	A/duck/Zhejiang/2244/2011_H5N1	duck	waterfowl
1011603	A/aquatic bird/Korea/W69/2005_H6N5	aquatic bird	waterfowl
1011613	A/duck/Zhejiang/0611-24/2011_H1N3	duck	waterfowl
1011614	A/duck/Zhejiang/0611-21/2011_H1N3	duck	waterfowl
1011615	A/duck/Zhejiang/0611-19/2011_H1N3	duck	waterfowl
1011616	A/duck/Zhejiang/0611-15/2011_H1N3	duck	waterfowl
1011617	A/duck/Zhejiang/0611-3/2011_H1N3	duck	waterfowl
1011619	A/black-billed magpie/Guangxi/29/2005_H9N2	black-billed magpie	land birds
1011620	A/black-billed magpie/Guangxi/30/2005_H9N2	black-billed magpie	land birds
1011621	A/black-billed magpie/Guangxi/31/2005_H9N2	black-billed magpie	land birds
1011691	A/avian/Delaware Bay/226/2006_H7N3	avian	unknown
1011692	A/ruddy turnstone/Delaware Bay/262/2006_H7N3	ruddy turnstone	shorebirds
1011693	A/shorebird/Delaware Bay/513/2006_H7N3	shorebird	shorebirds
1011694	A/shorebird/Delaware Bay/555/2006_H7N3	shorebird	shorebirds
1011742	A/chicken/Cambodia/TKCMB5T/2010_H5N1	chicken	domestic birds
1011762	A/chicken/Korea/KNUWSJ09/2009_H9N2	chicken	domestic birds
1011763	A/chicken/Korea/KNUSWR09/2009_H9N2	chicken	domestic birds
1011765	A/duck/Korea/KNUDPJ09/2009_H9N2	duck	waterfowl
1011767	A/chicken/Guangdong/ZCY/2011_H9N2	chicken	domestic birds
1011768	A/chicken/Guangdong/ZHJ/2011_H9N2	chicken	domestic birds
1011797	A/ruddy turnstone/Delaware Bay/136/1999_H3N2	ruddy turnstone	shorebirds
1011800	A/laughing gull/New Jersey/798/1986_H2N7	laughing gull	shorebirds
1011801	A/laughing gull/Delaware Bay/2718/1987_H9N5	laughing gull	shorebirds
1011802	A/ruddy turnstone/Delaware Bay/2774/1987_H9N5	ruddy turnstone	shorebirds
1011803	A/ruddy turnstone/Delaware Bay/2795/1987_H9N5	ruddy turnstone	shorebirds
1011804	A/ruddy turnstone/Delaware Bay/2830/1987_H9N5	ruddy turnstone	shorebirds
1011805	A/laughing gull/Delaware Bay/2838/1987_H13N2	laughing gull	shorebirds
1011806	A/mallard/Alberta/16/1987_H3N8	mallard	waterfowl
1011807	A/pintail/Alberta/128/1987_H3N8	pintail	waterfowl
1011808	A/blue-winged teal/Alberta/130/1987_H3N8	blue-winged teal	waterfowl
1011809	A/mallard/Alberta/140/1987_H3N8	mallard	waterfowl
1011810	A/ruddy turnstone/Delaware/519/1988_H2N1	ruddy turnstone	shorebirds
1011811	A/red knot/Delaware/541/1988_H4N6	red knot	shorebirds
1011812	A/shorebird/Delaware Bay/718/1988_H4N6	shorebird	shorebirds
1011813	A/ruddy turnstone/Virginia/2297/1988_H9N9	ruddy turnstone	shorebirds
1011814	A/ruddy turnstone/Delaware/2354/1988_H4N6	ruddy turnstone	shorebirds
1011815	A/ruddy turnstone/Delaware/2368/1988_H4N9	ruddy turnstone	shorebirds
1011816	A/ruddy turnstone/Delaware/2373/1988_H4N6	ruddy turnstone	shorebirds
1011817	A/laughing gull/Delaware/2971/1988_H9N9	laughing gull	shorebirds
1011818	A/mallard/Alberta/323/1988_H2N1	mallard	waterfowl
1011819	A/mallard/Alberta/353/1988_H2N3	mallard	waterfowl
1011820	A/mallard/Alberta/378/1988_H3N8	mallard	waterfowl
1011821	A/blue-winged teal/Alberta/427/1986_H4N6	blue-winged teal	waterfowl
1011822	A/mallard/Alberta/575/1986_H4N6	mallard	waterfowl
1011823	A/mallard/Alberta/772/1986_H3N8	mallard	waterfowl
1011824	A/mallard/Alberta/782/1986_H3N8	mallard	waterfowl
1011825	A/mallard/Alberta/20/1989_H3N8	mallard	waterfowl
1011826	A/mallard/Alberta/195/1989_H7N3	mallard	waterfowl
1011827	A/herring gull/New Jersey/159/1990_H3N6	herring gull	shorebirds
1011828	A/laughing gull/New Jersey/180/1990_H3N6	laughing gull	shorebirds
1011829	A/semi-palmated sandpiper/New Jersey/253/1990_H3N6	semi-palmated sandpiper	shorebirds
1011830	A/blue-winged teal/Alberta/121/1990_H4N6	blue-winged teal	waterfowl
1011831	A/mallard/Alberta/220/1990_H3N8	mallard	waterfowl
1011832	A/ruddy turnstone/Delaware Bay/231/1991_H6N8	ruddy turnstone	shorebirds
1011833	A/mallard/Alberta/12/1991_H4N6	mallard	waterfowl
1011834	A/mallard/Alberta/18/1991_H4N6	mallard	waterfowl
1011835	A/mallard/Alberta/32/1991_H3N8	mallard	waterfowl
1011836	A/mallard/Alberta/54/1991_H3N8	mallard	waterfowl
1011837	A/mallard/Alberta/60/1991_H3N8	mallard	waterfowl
1011838	A/mallard/Alberta/61/1991_H3N8	mallard	waterfowl
1011839	A/mallard/Alberta/62/1991_H3N8	mallard	waterfowl
1011840	A/mallard/Alberta/64/1991_H3N8	mallard	waterfowl
1011841	A/pintail/Alberta/81/1991_H3N8	pintail	waterfowl
1011842	A/pintail/Alberta/105/1991_H3N8	pintail	waterfowl
1011843	A/mallard/Alberta/109/1991_H3N8	mallard	waterfowl
1011844	A/mallard/Alberta/115/1991_H3N8	mallard	waterfowl
1011845	A/pintail/Alberta/118/1991_H3N8	pintail	waterfowl
1011846	A/mallard/Alberta/129/1991_H3N6	mallard	waterfowl
1011847	A/mallard/Alberta/35/1992_H3N6	mallard	waterfowl
1011848	A/American wigeon/Alberta/215/1992_H3N8	american wigeon	waterfowl
1011849	A/pintail/Alberta/232/1992_H3N8	pintail	waterfowl
1011850	A/mallard/Alberta/54/1993_H3N9	mallard	waterfowl
1011851	A/mallard/Alberta/72/1993_H3N8	mallard	waterfowl
1011852	A/pintail/Alberta/129/1993_H10N7	pintail	waterfowl
1011853	A/mallard/Alberta/192/1993_H3N8	mallard	waterfowl
1011854	A/shorebird/Delaware Bay/3/1994_H3N2	shorebird	shorebirds
1011855	A/shorebird/Delaware Bay/28/1994_H3N8	shorebird	shorebirds
1011856	A/shorebird/Delaware Bay/64/1994_H3N2	shorebird	shorebirds
1011857	A/ruddy turnstone/Delaware Bay/81/1994_H3N2	ruddy turnstone	shorebirds
1011858	A/ruddy turnstone/Delaware Bay/86/1994_H3N8	ruddy turnstone	shorebirds
1011859	A/ruddy turnstone/Delaware Bay/87/1994_H3N8	ruddy turnstone	shorebirds
1011860	A/ruddy turnstone/Delaware Bay/118/1994_H3N8	ruddy turnstone	shorebirds
1011861	A/ruddy turnstone/Delaware Bay/123/1994_H1N1	ruddy turnstone	shorebirds
1011862	A/ruddy turnstone/Delaware Bay/158/1994_H3N8	ruddy turnstone	shorebirds
1011863	A/ruddy turnstone/Delaware Bay/167/1994_H3N8	ruddy turnstone	shorebirds
1011864	A/ruddy turnstone/Delaware Bay/170/1994_H3N2	ruddy turnstone	shorebirds
1011865	A/ruddy turnstone/Delaware Bay/176/1994_H3N8	ruddy turnstone	shorebirds
1011866	A/ruddy turnstone/Delaware Bay/180/1994_H3N8	ruddy turnstone	shorebirds
1011867	A/ruddy turnstone/Delaware Bay/189/1994_H3N8	ruddy turnstone	shorebirds
1011868	A/ruddy turnstone/Delaware Bay/203/1994_H3N3	ruddy turnstone	shorebirds
1011869	A/shorebird/Delaware Bay/206/1994_H3N8	shorebird	shorebirds
1011870	A/shorebird/Delaware Bay/207/1994_H3N8	shorebird	shorebirds
1011871	A/red knot/Delaware Bay/218/1994_H3N8	red knot	shorebirds
1011872	A/red knot/Delaware Bay/236/1994_H3N8	red knot	shorebirds
1011873	A/red knot/Delaware Bay/252/1994_H3N2	red knot	shorebirds
1011874	A/shorebird/Delaware Bay/274/1994_H7N5	shorebird	shorebirds
1011875	A/shorebird/Delaware Bay/277/1994_H3N8	shorebird	shorebirds
1011876	A/shorebird/Delaware Bay/286/1994_H3N8	shorebird	shorebirds
1011877	A/mallard/Alberta/31/1994_H3N8	mallard	waterfowl
1011878	A/mallard/Alberta/85/1994_H3N8	mallard	waterfowl
1011879	A/mallard/Alberta/142/1994_H3N6	mallard	waterfowl
1011880	A/mallard/Alberta/43/1995_H4N6	mallard	waterfowl
1011881	A/pintail/Alberta/114/1995_H3N8	pintail	waterfowl
1011882	A/lesser scaup/Alberta/206/1995_H3N8	lesser scaup	waterfowl
1011883	A/shorebird/Delaware Bay/31/1996_H9N7	shorebird	shorebirds
1011884	A/ruddy turnstone/Delaware Bay/135/1996_H7N3	ruddy turnstone	shorebirds
1011885	A/pintail/Alberta/275/1996_H4N6	pintail	waterfowl
1011886	A/mallard/Alberta/296/1996_H4N6	mallard	waterfowl
1011887	A/shorebird/Delaware Bay/111/1997_H2N1	shorebird	shorebirds
1011888	A/blue-winged teal/Alberta/16/1997_H2N9	blue-winged teal	waterfowl
1011889	A/mallard/Alberta/114/1997_H3N8	mallard	waterfowl
1011890	A/mallard/Alberta/117/1997_H3N8	mallard	waterfowl
1011891	A/shorebird/Delaware Bay/11/1998_H3N8	shorebird	shorebirds
1011892	A/ruddy turnstone/Delaware Bay/142/1998_H2N8	ruddy turnstone	shorebirds
1011893	A/shorebird/Delaware Bay/207/1998_H3N8	shorebird	shorebirds
1011894	A/shorebird/Delaware Bay/210/1998_H3N8	shorebird	shorebirds
1011895	A/shorebird/Delaware Bay/237/1998_H3N8	shorebird	shorebirds
1011896	A/shorebird/Delaware Bay/239/1998_H3N8	shorebird	shorebirds
1011897	A/ruddy turnstone/Delaware Bay/250/1998_H3N8	ruddy turnstone	shorebirds
1011898	A/ruddy turnstone/Delaware Bay/267/1998_H3N8	ruddy turnstone	shorebirds
1011899	A/mallard/Alberta/167/1998_H3N8	mallard	waterfowl
1011900	A/mallard/Alberta/169/1998_H3N8	mallard	waterfowl
1011901	A/mallard/Alberta/205/1998_H2N3	mallard	waterfowl
1011902	A/mallard/Alberta/242/1998_H3N8	mallard	waterfowl
1011903	A/shorebird/Delaware Bay/74/1999_H3N2	shorebird	shorebirds
1011904	A/shorebird/Delaware Bay/88/1999_H3N2	shorebird	shorebirds
1011905	A/shorebird/Delaware Bay/106/1999_H3N2	shorebird	shorebirds
1011906	A/shorebird/Delaware Bay/110/1999_H3N8	shorebird	shorebirds
1011907	A/shorebird/Delaware Bay/120/1999_H3N2	shorebird	shorebirds
1011908	A/shorebird/Delaware Bay/122/1999_H3N8	shorebird	shorebirds
1011909	A/shorebird/Delaware Bay/123/1999_H3N2	shorebird	shorebirds
1011910	A/ruddy turnstone/Delaware Bay/142/1999_H3N2	ruddy turnstone	shorebirds
1011911	A/ruddy turnstone/Delaware Bay/150/1999_H3N8	ruddy turnstone	shorebirds
1011912	A/shorebird/Delaware Bay/159/1999_H3N8	shorebird	shorebirds
1011913	A/shorebird/Delaware Bay/189/1999_H3N2	shorebird	shorebirds
1011914	A/shorebird/Delaware Bay/195/1999_H3N2	shorebird	shorebirds
1011915	A/shorebird/Delaware Bay/200/1999_H3N2	shorebird	shorebirds
1011916	A/shorebird/Delaware Bay/206/1999_H3N2	shorebird	shorebirds
1011917	A/shorebird/Delaware Bay/208/1999_H3N2	shorebird	shorebirds
1011918	A/shorebird/Delaware Bay/210/1999_H3N2	shorebird	shorebirds
1011919	A/shorebird/Delaware Bay/212/1999_H3N2	shorebird	shorebirds
1011920	A/shorebird/Delaware Bay/214/1999_H3N2	shorebird	shorebirds
1011921	A/shorebird/Delaware Bay/215/1999_H3N2	shorebird	shorebirds
1011922	A/ruddy turnstone/Delaware Bay/244/1999_H3N8	ruddy turnstone	shorebirds
1011923	A/ruddy turnstone/Delaware Bay/261/1999_H9N7	ruddy turnstone	shorebirds
1011924	A/shorebird/Delaware Bay/270/1999_H3N8	shorebird	shorebirds
1011925	A/shorebird/Delaware Bay/272/1999_H3N8	shorebird	shorebirds
1011926	A/shorebird/Delaware Bay/280/1999_H3N2	shorebird	shorebirds
1011927	A/shorebird/Delaware Bay/282/1999_H3N8	shorebird	shorebirds
1011928	A/pintail/Alberta/37/1999_H3N8	pintail	waterfowl
1011929	A/mallard/Alberta/199/1999_H3N6	mallard	waterfowl
1011930	A/mallard/Alberta/235/1999_H4N6	mallard	waterfowl
1011931	A/shorebird/Delaware Bay/277/2000_H9N7	shorebird	shorebirds
1011932	A/shorebird/Delaware Bay/77/2001_H6N2	shorebird	shorebirds
1011933	A/mallard/Alberta/22/2001_H7N3	mallard	waterfowl
1011934	A/mallard/Alberta/27/2001_H7N3	mallard	waterfowl
1011935	A/mallard/Alberta/35/2001_H4N6	mallard	waterfowl
1011936	A/mallard/Alberta/160/2001_H3N8	mallard	waterfowl
1011937	A/shorebird/Delaware Bay/18/2002_H1N9	shorebird	shorebirds
1011938	A/shorebird/Delaware Bay/53/2002_H7N3	shorebird	shorebirds
1011939	A/redhead/Alberta/192/2002_H3N6	redhead	waterfowl
1011940	A/laughing gull/Delaware Bay/5/2003_H9N1	laughing gull	shorebirds
1011941	A/shorebird/Delaware Bay/127/2003_H9N2	shorebird	shorebirds
1011942	A/shorebird/Delaware Bay/246/2003_H9N5	shorebird	shorebirds
1011943	A/shorebird/Delaware Bay/283/2003_H9N1	shorebird	shorebirds
1011944	A/pintail/Alberta/166/2003_H3N6	pintail	waterfowl
1011945	A/mallard/Alberta/233/2003_H4N6	mallard	waterfowl
1011946	A/mallard/Alberta/237/2003_H4N6	mallard	waterfowl
1011947	A/mallard/Alberta/192/2004_H3N1	mallard	waterfowl
1011948	A/mallard/Alberta/226/2004_H4N6	mallard	waterfowl
1011949	A/mallard/Alberta/241/2004_H3N8	mallard	waterfowl
1011950	A/mallard/Alberta/251/2004_H4N6	mallard	waterfowl
1011951	A/shorebird/Delaware Bay/140/2005_H3N6	shorebird	shorebirds
1011952	A/shorebird/Delaware Bay/148/2005_H3N6	shorebird	shorebirds
1011953	A/shorebird/Delaware Bay/153/2005_H3N6	shorebird	shorebirds
1011954	A/shorebird/Delaware Bay/161/2005_H3N6	shorebird	shorebirds
1011955	A/shorebird/Delaware Bay/167/2005_H3N8	shorebird	shorebirds
1011956	A/shorebird/Delaware Bay/170/2005_H3N6	shorebird	shorebirds
1011957	A/shorebird/Delaware Bay/179/2005_H3N6	shorebird	shorebirds
1011958	A/shorebird/Delaware Bay/274/2005_H3N8	shorebird	shorebirds
1011959	A/shorebird/Delaware Bay/289/2005_H3N6	shorebird	shorebirds
1011960	A/shorebird/Delaware Bay/435/2005_H3N8	shorebird	shorebirds
1011961	A/shorebird/Delaware Bay/450/2005_H3N8	shorebird	shorebirds
1011962	A/shorebird/Delaware Bay/518/2005_H3N6	shorebird	shorebirds
1011963	A/shorebird/Delaware Bay/519/2005_H3N6	shorebird	shorebirds
1011964	A/mallard/Alberta/66/2005_H4N6	mallard	waterfowl
1011965	A/blue-winged teal/Alberta/222/2005_H3N8	blue-winged teal	waterfowl
1011966	A/laughing gull/Delaware Bay/42/2006_H7N3	laughing gull	shorebirds
1011967	A/ruddy turnstone/Delaware Bay/281/2006_H7N3	ruddy turnstone	shorebirds
1011968	A/ruddy turnstone/Delaware Bay/282/2006_H7N3	ruddy turnstone	shorebirds
1011969	A/shorebird/Delaware Bay/332/2006_H7N3	shorebird	shorebirds
1011970	A/sanderling/Delaware Bay/449/2006_H9N2	sanderling	shorebirds
1011971	A/shorebird/Delaware Bay/513/2006_H7N3	shorebird	shorebirds
1011972	A/shorebird/Delaware Bay/552/2006_H7N3	shorebird	shorebirds
1011973	A/mallard/Alberta/212/2006_H3N8	mallard	waterfowl
1011974	A/mallard/Alberta/214/2006_H3N8	mallard	waterfowl
1011975	A/mallard/Alberta/219/2006_H3N8	mallard	waterfowl
1011976	A/mallard/Alberta/221/2006_H12N6	mallard	waterfowl
1011977	A/mallard/Alberta/224/2006_H12N5	mallard	waterfowl
1011978	A/mallard/Alberta/225/2006_H3N8	mallard	waterfowl
1011979	A/mallard/Alberta/228/2006_H3N8	mallard	waterfowl
1011980	A/mallard/Alberta/238/2006_H3N8	mallard	waterfowl
1011981	A/mallard/Alberta/243/2006_H7N3	mallard	waterfowl
1011982	A/mallard/Alberta/246/2006_H4N6	mallard	waterfowl
1011983	A/mallard/Alberta/254/2006_H4N6	mallard	waterfowl
1011984	A/mallard/Alberta/258/2006_H4N6	mallard	waterfowl
1011985	A/mallard/Alberta/274/2006_H3N8	mallard	waterfowl
1011986	A/mallard/Alberta/279/2006_H3N8	mallard	waterfowl
1011987	A/mallard/Alberta/297/2006_H4N6	mallard	waterfowl
1011988	A/ruddy turnstone/Delaware Bay/124/2007_H7N3	ruddy turnstone	shorebirds
1011989	A/mallard/Alberta/27/2007_H3N8	mallard	waterfowl
1011990	A/mallard/Alberta/28/2007_H3N8	mallard	waterfowl
1011991	A/mallard/Alberta/34/2007_H3N8	mallard	waterfowl
1011992	A/mallard/Alberta/107/2007_H3N8	mallard	waterfowl
1011993	A/mallard/Alberta/114/2007_H4N6	mallard	waterfowl
1011994	A/mallard/Alberta/116/2007_H3N8	mallard	waterfowl
1011995	A/mallard/Alberta/122/2007_H3N8	mallard	waterfowl
1011997	A/mallard/Alberta/130/2007_H3N8	mallard	waterfowl
1011998	A/mallard/Alberta/137/2007_H3N8	mallard	waterfowl
1011999	A/mallard/Alberta/145/2007_H4N6	mallard	waterfowl
1012000	A/mallard/Alberta/160/2007_H4N6	mallard	waterfowl
1012001	A/mallard/Alberta/234/2007_H12N5	mallard	waterfowl
1012002	A/northern pintail/Alberta/265/2007_H4N6	northern pintail	waterfowl
1012003	A/mallard/Alberta/312/2007_H3N8	mallard	waterfowl
1012004	A/mallard/Alberta/318/2007_H3N8	mallard	waterfowl
1012005	A/mallard/Alberta/330/2007_H4N6	mallard	waterfowl
1012006	A/blue-winged teal/Alberta/346/2007_H4N3	blue-winged teal	waterfowl
1012007	A/blue-winged teal/Alberta/366/2007_H3N8	blue-winged teal	waterfowl
1012008	A/bufflehead/Alberta/400/2007_H3N8	bufflehead	waterfowl
1012009	A/redhead/Alberta/458/2007_H3N8	redhead	waterfowl
1012010	A/shorebird/Delaware Bay/485/2008_H3N2	shorebird	shorebirds
1012011	A/mallard/Alberta/121/2008_H4N6	mallard	waterfowl
1012012	A/mallard/Alberta/270/2008_H4N6	mallard	waterfowl
1012013	A/mallard/Alberta/507/2008_H3N8	mallard	waterfowl
1012014	A/mallard/Alberta/527/2008_H3N8	mallard	waterfowl
1012015	A/northern pintail/Alberta/8/2009_H3N8	northern pintail	waterfowl
1012016	A/mallard/Alberta/417/2009_H2N3	mallard	waterfowl
1012017	A/mallard/Alberta/421/2009_H2N3	mallard	waterfowl
1012018	A/mallard/Alberta/551/2009_H3N8	mallard	waterfowl
1012019	A/duck/Eastern China/58/2003_H6N2	duck	waterfowl
1012020	A/duck/Eastern China/59/2003_H6N2	duck	waterfowl
1012021	A/duck/Eastern China/60/2003_H6N2	duck	waterfowl
1012022	A/chicken/Eastern China/42/2007_H6N2	chicken	domestic birds
1012023	A/chicken/Eastern China/44/2007_H6N2	chicken	domestic birds
1012024	A/chicken/Eastern China/45/2007_H6N2	chicken	domestic birds
1012025	A/duck/Eastern China/29/2004_H6N2	duck	waterfowl
1012026	A/duck/Eastern China/31/2004_H6N2	duck	waterfowl
1012027	A/duck/Eastern China/38/2007_H6N2	duck	waterfowl
1012028	A/duck/Eastern China/39/2007_H6N2	duck	waterfowl
1012029	A/duck/Eastern China/40/2007_H6N2	duck	waterfowl
1012030	A/duck/Eastern China/41/2007_H6N2	duck	waterfowl
1012031	A/duck/Eastern China/46/2008_H6N2	duck	waterfowl
1012032	A/duck/Eastern China/47/2008_H6N2	duck	waterfowl
1012033	A/duck/Eastern China/51/2002_H6N2	duck	waterfowl
1012034	A/duck/Eastern China/52/2002_H6N2	duck	waterfowl
1012035	A/duck/Eastern China/53/2002_H6N2	duck	waterfowl
1012036	A/duck/Eastern China/54/2002_H6N2	duck	waterfowl
1012038	A/duck/Eastern China/57/2003_H6N2	duck	waterfowl
1012039	A/chicken/Eastern China/49/2010_H6N6	chicken	domestic birds
1012040	A/duck/Eastern China/3/2009_H6N6	duck	waterfowl
1012041	A/duck/Eastern China/4/2009_H6N6	duck	waterfowl
1012042	A/duck/Eastern China/5/2009_H6N6	duck	waterfowl
1012043	A/duck/Eastern China/6/2009_H6N6	duck	waterfowl
1012044	A/duck/Eastern China/7/2009_H6N6	duck	waterfowl
1012045	A/duck/Eastern China/8/2009_H6N6	duck	waterfowl
1012046	A/duck/Eastern China/9/2009_H6N6	duck	waterfowl
1012047	A/duck/Eastern China/10/2009_H6N6	duck	waterfowl
1012048	A/duck/Eastern China/11/2009_H6N6	duck	waterfowl
1012049	A/duck/Eastern China/13/2010_H6N6	duck	waterfowl
1012050	A/duck/Eastern China/14/2010_H6N6	duck	waterfowl
1012051	A/duck/Eastern China/16/2010_H6N6	duck	waterfowl
1012052	A/duck/Eastern China/48/2010_H6N6	duck	waterfowl
1012053	A/goose/Eastern China/17/2010_H6N6	goose	waterfowl
1012054	A/duck/Eastern China/34/2005_H6N1	duck	waterfowl
1012055	A/duck/Eastern China/1/2008_H6N1	duck	waterfowl
1012056	A/duck/Eastern China/50/2002_H6N8	duck	waterfowl
1012057	A/duck/Eastern China/2/2008_H6N2	duck	waterfowl
1012058	A/chicken/Eastern China/43/2007_H6N2	chicken	domestic birds
1012059	A/mallard/Alberta/254/2003_H3N3	mallard	waterfowl
1012087	A/mallard/Alberta/211/1998_H1N1	mallard	waterfowl
1012237	A/chicken/Sikkim/151464/2009_H5N1	chicken	domestic birds
1012524	A/chicken/India/CA0301/2011_H5N1	chicken	domestic birds
[truncated: 9,467 more rows]
