# Supplementary material for: Reassortment Network of Influenza A Virus
Source: Front Microbiol. 2021 Dec 16;12:793500. doi: 10.3389/fmicb.2021.793500 (PMC8716808; doi:10.3389/fmicb.2021.793500)
Supplement: Supplementary file 1 [file Data_Sheet_1.ZIP › Supplementary Table S4.xlsx]

## Sheet: Sheet1
isolateID	isolateName	host_Classification	Continet_detail	subtype	year	Collecting Date	PB2	PB1	PA	HA	NP	NA	MP	NS
1010340	A/United Kingdom/1-MA/1933_H1N1	human	Western Europe	H1N1	1933	19330601	PB2_9	PB1_7	PA_23	HA_19	NP_10	NA_19	MP_39	NS_104
1003996	A/duck/Czechoslovakia/1956_H4N6	avian_waterfowl	Central Europe	H4N6	1956	19560611	PB2_14	PB1_10	PA_13	HA_117	NP_18	NA_56	MP_42	NS_127
1010115	A/equine/Prague/2/1956_H7N7	others	Central Europe	H7N7	1956	19560611	PB2_4	PB1_8	PA_10	HA_55	NP_3	NA_11	MP_27	NS_127
1010131	A/duck/United Kingdom/1/1956_H11N6	avian_waterfowl	Western Europe	H11N6	1956	19560611	PB2_13	PB1_10	PA_14	HA_13	NP_18	NA_56	MP_42	NS_151
1010092	A/Japan/305-MA12/1957_H2N2	human	East Asia	H2N2	1957	19570601	PB2_17	PB1_17	PA_39	HA_3	NP_25	NA_113	MP_52	NS_125
1010130	A/Singapore/1-MA12E/1957_H2N2	human	Southeast Asia	H2N2	1957	19570601	PB2_23	PB1_17	PA_39	HA_3	NP_19	NA_113	MP_52	NS_125
1026133	A/Netherlands/M1/1957_H2N2	human	Western Europe	H2N2	1957	19570911	PB2_28	PB1_17	PA_45	HA_3	NP_31	NA_113	MP_52	NS_125
26199	A/Albany/26/1957_H2N2	human	North America	H2N2	1957	19571112	PB2_17	PB1_17	PA_33	HA_3	NP_23	NA_113	MP_52	NS_125
26369	A/Albany/5/1958_H2N2	human	North America	H2N2	1958	19580129	PB2_17	PB1_17	PA_33	HA_3	NP_23	NA_113	MP_52	NS_125
26253	A/Albany/1/1959_H2N2	human	North America	H2N2	1959	19590203	PB2_35	PB1_17	PA_50	HA_3	NP_36	NA_113	MP_52	NS_125
1010114	A/turkey/Massachusetts/3740/1965_H6N2	avian_domestic birds	North America	H6N2	1965	19650611	PB2_12	PB1_28	PA_5	HA_5	NP_45	NA_62	MP_19	NS_96
1010127	A/quail/Italy/1117/1965_H10N8	avian_domestic birds	Southern Europe	H10N8	1965	19650611	PB2_20	PB1_10	PA_13	HA_41	NP_18	NA_17	MP_42	NS_127
1010128	A/turkey/Wisconsin/1/1966_H9N2	avian_domestic birds	North America	H9N2	1966	19660611	PB2_18	PB1_21	PA_16	HA_7	NP_45	NA_80	MP_19	NS_106
1009521	A/turkey/Wisconsin/1/1968_H5N9	avian_domestic birds	North America	H5N9	1968	19680611	PB2_12	PB1_4	PA_4	HA_15	NP_45	NA_25	MP_15	NS_38
1010116	A/shearwater/Australia/2/1972_H10N8	avian_shorebirds	Oceania	H10N8	1972	19720611	PB2_20	PB1_10	PA_13	HA_41	NP_18	NA_17	MP_42	NS_127
26907	A/chicken/Victoria/1976_H7N7	avian_domestic birds	Oceania	H7N7	1976	19760100	PB2_14	PB1_16	PA_25	HA_75	NP_9	NA_23	MP_100	NS_128
1024634	A/mallard/Alberta/49/1976_H7N3	avian_waterfowl	North America	H7N3	1976	19760811	PB2_30	PB1_20	PA_69	HA_158	NP_45	NA_108	MP_24	NS_38
22215	A/mallard duck/ALB/26/1976_H3N1	avian_waterfowl	North America	H3N1	1976	19760811	PB2_29	PB1_31	PA_6	HA_98	NP_53	NA_84	MP_12	NS_38
22135	A/mallard duck/ALB/57/1976_H5N2	avian_waterfowl	North America	H5N2	1976	19760812	PB2_30	PB1_20	PA_43	HA_15	NP_45	NA_112	MP_21	NS_118
28583	A/duck/Alberta/60/1976_H12N5	avian_waterfowl	North America	H12N5	1976	19760812	PB2_56	PB1_27	PA_43	HA_22	NP_45	NA_16	MP_20	NS_38
22189	A/pintail duck/ALB/86/1976_H3N2	avian_waterfowl	North America	H3N2	1976	19760813	PB2_30	PB1_20	PA_43	HA_119	NP_45	NA_112	MP_21	NS_118
22433	A/gull/Maryland/19/1977_H2N9	avian_shorebirds	North America	H2N9	1977	19770404	PB2_29	PB1_31	PA_4	HA_8	NP_45	NA_54	MP_64	NS_141
1009970	A/swine/Hong Kong/33/1977_H1N1	swine	East Asia	H1N1	1977	19770412	PB2_6	PB1_6	PA_20	HA_38	NP_11	NA_33	MP_38	NS_105
1009835	A/swine/Hong Kong/39/1977_H1N1	swine	East Asia	H1N1	1977	19770418	PB2_6	PB1_6	PA_20	HA_38	NP_11	NA_33	MP_38	NS_105
1009945	A/swine/Hong Kong/44/1977_H1N1	swine	East Asia	H1N1	1977	19770418	PB2_6	PB1_6	PA_20	HA_38	NP_11	NA_33	MP_38	NS_105
1009935	A/swine/Hong Kong/59/1977_H1N1	swine	East Asia	H1N1	1977	19770425	PB2_6	PB1_6	PA_20	HA_38	NP_11	NA_33	MP_38	NS_105
1009986	A/swine/Hong Kong/68/1977_H1N1	swine	East Asia	H1N1	1977	19770429	PB2_6	PB1_6	PA_20	HA_38	NP_11	NA_33	MP_38	NS_105
22161	A/mallard/Alberta/42/1977_H1N6	avian_waterfowl	North America	H1N6	1977	19770802	PB2_31	PB1_37	PA_4	HA_48	NP_77	NA_36	MP_21	NS_38
22271	A/mallard duck/ALB/224/1977_H7N5	avian_waterfowl	North America	H7N5	1977	19770805	PB2_62	PB1_31	PA_48	HA_158	NP_45	NA_16	MP_22	NS_106
22045	A/mallard/Alberta/77/1977_H2N3	avian_waterfowl	North America	H2N3	1977	19770808	PB2_103	PB1_31	PA_48	HA_14	NP_45	NA_39	MP_12	NS_114
22163	A/mallard/Alberta/46/1977_H1N1	avian_waterfowl	North America	H1N1	1977	19770808	PB2_29	PB1_37	PA_7	HA_48	NP_67	NA_65	MP_21	NS_141
22221	A/redhead duck/ALB/74/1977_H4N6	avian_waterfowl	North America	H4N6	1977	19770808	PB2_29	PB1_31	PA_68	HA_97	NP_28	NA_105	MP_13	NS_38
22219	A/gadwall duck/ALB/53/1977_H4N6	avian_waterfowl	North America	H4N6	1977	19770809	PB2_31	PB1_37	PA_4	HA_97	NP_77	NA_36	MP_21	NS_38
22191	A/mallard/Alberta/127/1977_H1N1	avian_waterfowl	North America	H1N1	1977	19770822	PB2_93	PB1_31	PA_4	HA_48	NP_90	NA_84	MP_21	NS_132
22223	A/blue-winged teal/ALB/243/1977_H4N6	avian_waterfowl	North America	H4N6	1977	19770827	PB2_31	PB1_37	PA_4	HA_97	NP_77	NA_36	MP_21	NS_141
22261	A/mallard duck/Alberta/291/1977_H4N1	avian_waterfowl	North America	H4N1	1977	19770828	PB2_30	PB1_31	PA_4	HA_118	NP_90	NA_84	MP_21	NS_132
22225	A/mallard/Alberta/300/1977_H4N3	avian_waterfowl	North America	H4N3	1977	19770830	PB2_93	PB1_20	PA_4	HA_97	NP_67	NA_58	MP_21	NS_141
22227	A/mallard duck/ALB/210/1977_H4N8	avian_waterfowl	North America	H4N8	1977	19770830	PB2_50	PB1_20	PA_4	HA_203	NP_45	NA_82	MP_13	NS_141
22145	A/mallard/Alberta/294/1977_H11N9	avian_waterfowl	North America	H11N9	1977	19770831	PB2_30	PB1_31	PA_7	HA_40	NP_67	NA_70	MP_22	NS_141
22311	A/mallard duck/ALB/302/1977_H10N7	avian_waterfowl	North America	H10N7	1977	19770831	PB2_29	PB1_31	PA_61	HA_54	NP_45	NA_35	MP_21	NS_38
22273	A/blue-winged teal/ALB/295/1977_H7N3	avian_waterfowl	North America	H7N3	1977	19770901	PB2_29	PB1_20	PA_68	HA_158	NP_91	NA_162	MP_13	NS_141
22231	A/pintail duck/ALB/220/1977_H4N8	avian_waterfowl	North America	H4N8	1977	19770902	PB2_81	PB1_20	PA_4	HA_203	NP_45	NA_115	MP_21	NS_38
22047	A/pintail/Alberta/293/1977_H2N9	avian_waterfowl	North America	H2N9	1977	19770903	PB2_29	PB1_66	PA_68	HA_43	NP_91	NA_70	MP_21	NS_141
22165	A/pintail duck/ALB/219/1977_H1N1	avian_waterfowl	North America	H1N1	1977	19770903	PB2_113	PB1_31	PA_16	HA_48	NP_34	NA_84	MP_22	NS_106
22229	A/mallard duck/ALB/161/1977_H4N6	avian_waterfowl	North America	H4N6	1977	19770903	PB2_81	PB1_66	PA_112	HA_203	NP_45	NA_55	MP_13	NS_38
24463	A/gull/Maryland/704/1977_H13N6	avian_shorebirds	North America	H13N6	1977	19770922	PB2_21	PB1_31	PA_3	HA_24	NP_6	NA_56	MP_48	NS_102
22405	A/shearwater/Australia/405/1978_H3N8	avian_shorebirds	Oceania	H3N8	1977	19771029	PB2_25	PB1_16	PA_18	HA_80	NP_9	NA_82	MP_100	NS_127
1009958	A/swine/Hong Kong/79/1978_H1N1	swine	East Asia	H1N1	1978	19780106	PB2_6	PB1_6	PA_20	HA_38	NP_11	NA_33	MP_38	NS_105
1001348	A/black duck/Perth/699/1978_H3N8	avian_waterfowl	Oceania	H3N8	1978	19780126	PB2_25	PB1_16	PA_18	HA_80	NP_9	NA_82	MP_100	NS_127
1013507	A/black duck/New Jersey/1580/1978_H2N3	avian_waterfowl	North America	H2N3	1978	19780204	PB2_12	PB1_31	PA_48	HA_60	NP_45	NA_39	MP_15	NS_140
1024633	A/blue-winged teal/Alberta/221/1978_H3N8	avian_waterfowl	North America	H3N8	1978	19780807	PB2_113	PB1_46	PA_61	HA_204	NP_91	NA_82	MP_13	NS_38
22083	A/blue-winged teal/ALB/48/1978_H6N5	avian_waterfowl	North America	H6N5	1978	19780807	PB2_62	PB1_66	PA_61	HA_5	NP_67	NA_16	MP_18	NS_141
22085	A/mallard duck/ALB/280/1978_H6N2	avian_waterfowl	North America	H6N2	1978	19780808	PB2_30	PB1_31	PA_16	HA_5	NP_67	NA_112	MP_17	NS_141
22313	A/blue-winged teal/ALB/778/1978_H10N3	avian_waterfowl	North America	H10N3	1978	19780808	PB2_62	PB1_66	PA_61	HA_54	NP_45	NA_75	MP_21	NS_141
1013981	A/blue-winged teal/Alberta/604/1978_H2N3	avian_waterfowl	North America	H2N3	1978	19780810	PB2_93	PB1_31	PA_4	HA_30	NP_45	NA_58	MP_20	NS_141
22233	A/mallard duck/Alberta/354/1978_H4N2	avian_waterfowl	North America	H4N2	1978	19780810	PB2_49	PB1_31	PA_7	HA_203	NP_91	NA_112	MP_11	NS_141
22193	A/mallard duck/ALB/712/1978_H3N3	avian_waterfowl	North America	H3N3	1978	19780815	PB2_29	PB1_31	PA_16	HA_185	NP_45	NA_75	MP_21	NS_141
1000329	A/mallard duck/ALB/761/1978_H6N8	avian_waterfowl	North America	H6N8	1978	19780825	PB2_50	PB1_31	PA_61	HA_5	NP_45	NA_81	MP_18	NS_106
22407	A/gray teal/Australia/1/1979_H6N1	avian_waterfowl	Oceania	H6N1	1979	19790101	PB2_14	PB1_16	PA_18	HA_5	NP_9	NA_22	MP_100	NS_127
22409	A/gray teal/Australia/3/1979_H4N6	avian_waterfowl	Oceania	H4N6	1979	19790101	PB2_14	PB1_16	PA_18	HA_77	NP_9	NA_37	MP_100	NS_127
1010273	A/duck/Wisconsin/480/1979_H12N6	avian_waterfowl	North America	H12N6	1979	19790611	PB2_29	PB1_31	PA_110	HA_22	NP_45	NA_36	MP_21	NS_141
22265	A/pintail duck/Alberta/114/1979_H8N4	avian_waterfowl	North America	H8N4	1979	19790807	PB2_31	PB1_37	PA_78	HA_6	NP_91	NA_9	MP_21	NS_106
1013509	A/mallard/Alberta/309/1979_H2N3	avian_waterfowl	North America	H2N3	1979	19790809	PB2_113	PB1_31	PA_7	HA_43	NP_91	NA_75	MP_20	NS_38
22167	A/pintail duck/ALB/238/1979_H1N1	avian_waterfowl	North America	H1N1	1979	19790809	PB2_50	PB1_66	PA_153	HA_48	NP_92	NA_138	MP_24	NS_38
22195	A/green-winged teal/ALB/438/1979_H3N8	avian_waterfowl	North America	H3N8	1979	19790810	PB2_30	PB1_66	PA_7	HA_139	NP_28	NA_98	MP_22	NS_141
22197	A/pintail duck/ALB/462/1979_H3N6	avian_waterfowl	North America	H3N6	1979	19790810	PB2_29	PB1_31	PA_87	HA_119	NP_45	NA_71	MP_20	NS_106
22091	A/mallard duck/ALB/564/1979_H3N8	avian_waterfowl	North America	H3N8	1979	19790811	PB2_36	PB1_66	PA_7	HA_139	NP_28	NA_98	MP_22	NS_141
22239	A/pintail duck/ALB/599/1979_H4N2	avian_waterfowl	North America	H4N2	1979	19790811	PB2_29	PB1_31	PA_7	HA_138	NP_45	NA_112	MP_22	NS_141
22093	A/pintail duck/ALB/628/1979_H6N8	avian_waterfowl	North America	H6N8	1979	19790813	PB2_50	PB1_4	PA_61	HA_5	NP_90	NA_136	MP_19	NS_141
22095	A/mallard duck/ALB/676/1979_H3N6	avian_waterfowl	North America	H3N6	1979	19790813	PB2_30	PB1_77	PA_78	HA_161	NP_91	NA_124	MP_13	NS_96
22169	A/mallard/Alberta/965/1979_H1N1	avian_waterfowl	North America	H1N1	1979	19790816	PB2_113	PB1_31	PA_7	HA_48	NP_91	NA_117	MP_20	NS_38
22097	A/mallard duck/ALB/1151/1979_H6N9	avian_waterfowl	North America	H6N9	1979	19790822	PB2_50	PB1_66	PA_4	HA_5	NP_112	NA_69	MP_23	NS_141
22461	A/turkey/Minnesota/833/1980_H4N2	avian_domestic birds	North America	H4N2	1979	19790901	PB2_30	PB1_66	PA_87	HA_160	NP_21	NA_112	MP_21	NS_140
22397	A/duck/Hong Kong/784/1979_H9N2	avian_waterfowl	East Asia	H9N2	1979	19791010	PB2_38	PB1_18	PA_31	HA_51	NP_18	NA_61	MP_80	NS_180
1026483	A/swine/Arnsberg/6554/1979_H1N1	swine	Central Europe	H1N1	1979	19791207	PB2_19	PB1_14	PA_17	HA_36	NP_35	NA_67	MP_35	NS_188
1010016	A/swine/Hong Kong/101/1979_H1N1	swine	East Asia	H1N1	1979	19791228	PB2_6	PB1_6	PA_20	HA_38	NP_14	NA_21	MP_38	NS_105
22453	A/goose/MN/5733-1/1980_H9N2	avian_waterfowl	North America	H9N2	1980	19800101	PB2_93	PB1_20	PA_87	HA_23	NP_67	NA_132	MP_20	NS_38
1001350	A/red-necked stint/Bunbury/4500/1980_H3N8	avian_shorebirds	Oceania	H3N8	1980	19800612	PB2_8	PB1_9	PA_18	HA_101	NP_7	NA_45	MP_28	NS_127
22277	A/pintail duck/Alberta/169/1980_H3N8	avian_waterfowl	North America	H3N8	1980	19800805	PB2_30	PB1_77	PA_7	HA_161	NP_91	NA_82	MP_21	NS_38
1013510	A/mallard/Alberta/202/1980_H2N3	avian_waterfowl	North America	H2N3	1980	19800806	PB2_31	PB1_66	PA_110	HA_81	NP_91	NA_128	MP_26	NS_141
1013513	A/mallard/Alberta/501/1980_H2N3	avian_waterfowl	North America	H2N3	1980	19800820	PB2_123	PB1_66	PA_122	HA_43	NP_45	NA_91	MP_23	NS_38
22457	A/pheasant/Minnesota/917/1980_H7N3	avian_domestic birds	North America	H7N3	1980	19800820	PB2_62	PB1_76	PA_16	HA_158	NP_67	NA_148	MP_21	NS_83
1013515	A/mallard/Alberta/558/1980_H2N3	avian_waterfowl	North America	H2N3	1980	19800821	PB2_50	PB1_76	PA_110	HA_81	NP_92	NA_128	MP_26	NS_141
22449	A/gull/Minnesota/945/1980_H13N6	avian_shorebirds	North America	H13N6	1980	19800825	PB2_21	PB1_9	PA_3	HA_25	NP_6	NA_56	MP_13	NS_102
24471	A/turkey/Minnesota/957/1980_H6N6	avian_domestic birds	North America	H6N6	1980	19800902	PB2_93	PB1_67	PA_48	HA_5	NP_91	NA_71	MP_19	NS_141
22455	A/blue-winged teal/MN/993/1980_H6N6	avian_waterfowl	North America	H6N6	1980	19800904	PB2_93	PB1_67	PA_48	HA_5	NP_91	NA_71	MP_19	NS_114
22413	A/black duck/AUS/4045/1980_H6N5	avian_waterfowl	Oceania	H6N5	1980	19800927	PB2_14	PB1_16	PA_18	HA_5	NP_9	NA_3	MP_100	NS_127
22415	A/red-necked stint/Australia/4189/1980_H4N8	avian_shorebirds	Oceania	H4N8	1980	19801025	PB2_8	PB1_9	PA_18	HA_77	NP_7	NA_45	MP_28	NS_127
1013179	A/Netherlands/209/1980_H3N2	human	Western Europe	H3N2	1980	19801201	PB2_61	PB1_36	PA_70	HA_188	NP_72	NA_246	MP_93	NS_149
1026478	A/swine/Arnsberg/7/1981_H1N1	swine	Central Europe	H1N1	1981	19810223	PB2_24	PB1_19	PA_21	HA_49	NP_40	NA_86	MP_40	NS_198
1024635	A/mallard/Alberta/699/1981_H7N3	avian_waterfowl	North America	H7N3	1981	19810821	PB2_31	PB1_67	PA_88	HA_158	NP_78	NA_148	MP_21	NS_141
22451	A/pigeon/MN/1407/1981_H1N1	avian_land birds	North America	H1N1	1981	19811002	PB2_50	PB1_66	PA_16	HA_48	NP_92	NA_155	MP_23	NS_141
1013325	A/Netherlands/233/1982_H3N2	human	Western Europe	H3N2	1982	19820401	PB2_78	PB1_45	PA_80	HA_208	NP_85	NA_269	MP_106	NS_156
1007314	A/Philippines/2-MA/1982_H3N2	human	Southeast Asia	H3N2	1982	19820601	PB2_69	PB1_51	PA_80	HA_229	NP_64	NA_223	MP_85	NS_162
22099	A/pintail/Alberta/189/82_H6N6	avian_waterfowl	North America	H6N6	1982	19820810	PB2_29	PB1_67	PA_16	HA_5	NP_79	NA_71	MP_19	NS_141
22107	A/blue-winged teal/ALB/685/1982_H6N4	avian_waterfowl	North America	H6N4	1982	19820820	PB2_29	PB1_67	PA_16	HA_5	NP_79	NA_9	MP_19	NS_141
24485	A/mallard/New York/189/1982_H5N2	avian_waterfowl	North America	H5N2	1982	19821201	PB2_30	PB1_66	PA_111	HA_15	NP_67	NA_112	MP_20	NS_94
24495	A/mallard duck/New York/170/1982_H1N2	avian_waterfowl	North America	H1N2	1982	19821201	PB2_30	PB1_31	PA_111	HA_86	NP_45	NA_112	MP_30	NS_141
1003532	A/turkey/Ontario/84/1983_H5N1	avian_domestic birds	North America	H5N1	1983	19830100	PB2_30	PB1_31	PA_110	HA_15	NP_91	NA_100	MP_30	NS_140
22339	A/mallard duck/Alberta/342/1983_H12N1	avian_waterfowl	North America	H12N1	1983	19830806	PB2_31	PB1_76	PA_88	HA_22	NP_39	NA_208	MP_20	NS_83
22329	A/redhead duck/Alberta/357/1983_H11N9	avian_waterfowl	North America	H11N9	1983	19830807	PB2_31	PB1_66	PA_172	HA_52	NP_91	NA_104	MP_25	NS_38
22199	A/blue-winged teal/ALB/452/1983_H3N1	avian_waterfowl	North America	H3N1	1983	19830812	PB2_31	PB1_84	PA_88	HA_139	NP_39	NA_208	MP_20	NS_83
22203	A/mallard/Alberta/635/1983_H3N5	avian_waterfowl	North America	H3N5	1983	19830819	PB2_123	PB1_76	PA_141	HA_249	NP_39	NA_16	MP_25	NS_83
22293	A/mallard duck/Alberta/743/1983_H9N1	avian_waterfowl	North America	H9N1	1983	19830821	PB2_31	PB1_76	PA_88	HA_23	NP_39	NA_170	MP_20	NS_83
22331	A/mallard duck/ALB/797/1983_H11N3	avian_waterfowl	North America	H11N3	1983	19830823	PB2_123	PB1_66	PA_172	HA_52	NP_91	NA_128	MP_20	NS_101
22425	A/duck/New Zealand/41/1984_H5N2	avian_waterfowl	Oceania	H5N2	1984	19840209	PB2_8	PB1_11	PA_18	HA_15	NP_9	NA_79	MP_110	NS_127
22315	A/mallard duck/ALB/40/1984_H10N6	avian_waterfowl	North America	H10N6	1984	19840800	PB2_92	PB1_52	PA_141	HA_74	NP_91	NA_146	MP_20	NS_65
22241	A/mallard duck/Alberta/630/1984_H4N2	avian_waterfowl	North America	H4N2	1984	19840806	PB2_123	PB1_31	PA_132	HA_226	NP_92	NA_152	MP_22	NS_38
1013518	A/mallard/Alberta/720/1984_H2N3	avian_waterfowl	North America	H2N3	1984	19840809	PB2_12	PB1_31	PA_141	HA_123	NP_112	NA_218	MP_18	NS_141
1019181	A/blue winged teal/Alberta/212/1984_H1N1	avian_waterfowl	North America	H1N1	1984	19840809	PB2_123	PB1_66	PA_8	HA_65	NP_17	NA_228	MP_58	NS_38
1013519	A/mallard/Alberta/856/1984_H2N3	avian_waterfowl	North America	H2N3	1984	19840820	PB2_71	PB1_67	PA_88	HA_102	NP_91	NA_197	MP_20	NS_94
1013520	A/mallard/Alberta/881/1984_H2N3	avian_waterfowl	North America	H2N3	1984	19840820	PB2_50	PB1_85	PA_141	HA_123	NP_91	NA_218	MP_14	NS_106
22051	A/mallard/Alberta/884/1984_H2N5	avian_waterfowl	North America	H2N5	1984	19840820	PB2_31	PB1_31	PA_141	HA_123	NP_112	NA_16	MP_18	NS_65
1013517	A/mallard/Pennsylvania/9001/1984_H2N6	avian_waterfowl	North America	H2N6	1984	19840906	PB2_30	PB1_31	PA_111	HA_123	NP_91	NA_105	MP_20	NS_141
1025407	A/whale/Maine/328B/1984_H13N2	others	North America	H13N2	1984	19841000	PB2_21	PB1_9	PA_110	HA_25	NP_6	NA_112	MP_13	NS_102
1013186	A/Netherlands/330/1985_H3N2	human	Western Europe	H3N2	1985	19850101	PB2_100	PB1_60	PA_92	HA_251	NP_98	NA_308	MP_75	NS_169
28949	A/mallard/Tennessee/11464/1985_H1N1	avian_waterfowl	North America	H1N1	1985	19850116	PB2_30	PB1_67	PA_8	HA_65	NP_21	NA_228	MP_14	NS_94
1013187	A/Netherlands/333/1985_H3N2	human	Western Europe	H3N2	1985	19850201	PB2_90	PB1_65	PA_105	HA_268	NP_107	NA_290	MP_75	NS_169
17513	A/ruddy turnstone/New Jersey/47/1985_H4N6	avian_shorebirds	North America	H4N6	1985	19850529	PB2_30	PB1_100	PA_111	HA_265	NP_120	NA_36	MP_30	NS_83
22049	A/laughing gull/New Jersey/75/1985_H2N9	avian_shorebirds	North America	H2N9	1985	19850529	PB2_29	PB1_92	PA_60	HA_43	NP_91	NA_104	MP_14	NS_87
22151	A/ruddy turnstone/New Jersey/65/1985_H7N3	avian_shorebirds	North America	H7N3	1985	19850529	PB2_296	PB1_212	PA_144	HA_158	NP_322	NA_178	MP_171	NS_38
1001238	A/chicken/Victoria/1/1985_H7N7	avian_domestic birds	Oceania	H7N7	1985	19850531	PB2_33	PB1_15	PA_18	HA_75	NP_41	NA_23	MP_157	NS_127
22111	A/blue-winged teal/ALB/69/1985_H6N2	avian_waterfowl	North America	H6N2	1985	19850813	PB2_113	PB1_67	PA_141	HA_5	NP_67	NA_112	MP_19	NS_140
22113	A/mallard duck/ALB/76/1985_H6N3	avian_waterfowl	North America	H6N3	1985	19850813	PB2_62	PB1_67	PA_88	HA_5	NP_91	NA_239	MP_30	NS_41
22115	A/pintail duck/ALB/111/1985_H6N2	avian_waterfowl	North America	H6N2	1985	19850813	PB2_113	PB1_67	PA_77	HA_5	NP_91	NA_112	MP_19	NS_140
1024636	A/green-winged teal/Alberta/228/1985_H7N3	avian_waterfowl	North America	H7N3	1985	19850815	PB2_12	PB1_92	PA_88	HA_158	NP_91	NA_197	MP_20	NS_38
24455	A/mallard duck/Alberta/331/1985_H3N6	avian_waterfowl	North America	H3N6	1985	19850818	PB2_101	PB1_66	PA_141	HA_161	NP_91	NA_36	MP_24	NS_141
22281	A/mallard duck/Alberta/435/1985_H7N3	avian_waterfowl	North America	H7N3	1985	19850820	PB2_70	PB1_92	PA_88	HA_158	NP_44	NA_197	MP_32	NS_124
22205	A/mallard duck/ALB/525/1985_H3N8	avian_waterfowl	North America	H3N8	1985	19850822	PB2_29	PB1_66	PA_78	HA_280	NP_39	NA_167	MP_30	NS_38
22207	A/blue-winged teal/ALB/569/1985_H3N8	avian_waterfowl	North America	H3N8	1985	19850822	PB2_30	PB1_67	PA_78	HA_279	NP_91	NA_206	MP_30	NS_38
22243	A/pintail duck/ALB/623/1985_H4N6	avian_waterfowl	North America	H4N6	1985	19850827	PB2_80	PB1_92	PA_4	HA_184	NP_103	NA_71	MP_24	NS_71
1013505	A/swan/Maryland/206/1986_H2N7	avian_waterfowl	North America	H2N7	1986	19860316	PB2_12	PB1_67	PA_60	HA_43	NP_91	NA_35	MP_64	NS_141
1013529	A/sanderling/New Jersey/756/1986_H2N7	avian_shorebirds	North America	H2N7	1986	19860512	PB2_12	PB1_67	PA_111	HA_43	NP_91	NA_35	MP_64	NS_141
1016341	A/herring gull/New Jersey/780/1986_H16N3	avian_shorebirds	North America	H16N3	1986	19860512	PB2_21	PB1_9	PA_110	HA_12	NP_6	NA_6	MP_13	NS_102
22055	A/sanderling/New Jersey/766/1986_H2N7	avian_shorebirds	North America	H2N7	1986	19860512	PB2_30	PB1_31	PA_60	HA_43	NP_45	NA_35	MP_64	NS_141
22159	A/herring gull/NJ/782/1986_H13N2	avian_shorebirds	North America	H13N2	1986	19860512	PB2_21	PB1_9	PA_110	HA_25	NP_6	NA_112	MP_13	NS_102
1013531	A/shorebird/New Jersey/845/1986_H2N7	avian_shorebirds	North America	H2N7	1986	19860513	PB2_12	PB1_67	PA_60	HA_43	NP_91	NA_35	MP_64	NS_141
22057	A/herring gull/DE/475/1986_H13N2	avian_shorebirds	North America	H13N2	1986	19860601	PB2_21	PB1_9	PA_110	HA_25	NP_6	NA_112	MP_13	NS_102
1015058	A/mallard/Alberta/270/1986_H6N2	avian_waterfowl	North America	H6N2	1986	19860811	PB2_72	PB1_67	PA_141	HA_5	NP_129	NA_112	MP_19	NS_140
1015035	A/mallard/Alberta/311/1986_H6N2	avian_waterfowl	North America	H6N2	1986	19860812	PB2_72	PB1_67	PA_141	HA_5	NP_91	NA_112	MP_19	NS_140
1015059	A/mallard/Alberta/298/1986_H6N2	avian_waterfowl	North America	H6N2	1986	19860812	PB2_30	PB1_67	PA_11	HA_5	NP_91	NA_112	MP_19	NS_140
1015060	A/pintail/Alberta/321/1986_H6N2	avian_waterfowl	North America	H6N2	1986	19860812	PB2_72	PB1_67	PA_141	HA_5	NP_91	NA_112	MP_19	NS_140
1011821	A/blue-winged teal/Alberta/427/1986_H4N6	avian_waterfowl	North America	H4N6	1986	19860815	PB2_123	PB1_67	PA_88	HA_226	NP_91	NA_124	MP_20	NS_38
1011822	A/mallard/Alberta/575/1986_H4N6	avian_waterfowl	North America	H4N6	1986	19860820	PB2_133	PB1_31	PA_163	HA_226	NP_91	NA_90	MP_20	NS_77
1015062	A/blue-winged teal/Alberta/599/1986_H6N2	avian_waterfowl	North America	H6N2	1986	19860820	PB2_62	PB1_67	PA_141	HA_5	NP_91	NA_112	MP_19	NS_140
1011823	A/mallard/Alberta/772/1986_H3N8	avian_waterfowl	North America	H3N8	1986	19860826	PB2_29	PB1_66	PA_88	HA_227	NP_91	NA_168	MP_10	NS_38
1011824	A/mallard/Alberta/782/1986_H3N8	avian_waterfowl	North America	H3N8	1986	19860826	PB2_30	PB1_92	PA_123	HA_161	NP_91	NA_205	MP_83	NS_38
22353	A/sanderling/Delaware/1258/1986_H6N6	avian_shorebirds	North America	H6N6	1986	19860909	PB2_123	PB1_66	PA_113	HA_5	NP_38	NA_105	MP_21	NS_141
24487	A/mallard duck/New York/180/1986_H4N9	avian_waterfowl	North America	H4N9	1986	19861004	PB2_30	PB1_31	PA_214	HA_248	NP_91	NA_53	MP_30	NS_60
25073	A/mallard/Ohio/30/1986_H2N1	avian_waterfowl	North America	H2N1	1986	19861020	PB2_30	PB1_31	PA_214	HA_123	NP_104	NA_155	MP_30	NS_60
26295	A/mallard/Ohio/48/1986_H3N2	avian_waterfowl	North America	H3N2	1986	19861020	PB2_70	PB1_66	PA_214	HA_99	NP_91	NA_182	MP_30	NS_38
24541	A/mallard/Ohio/83/1986_H4N6	avian_waterfowl	North America	H4N6	1986	19861024	PB2_30	PB1_31	PA_225	HA_160	NP_104	NA_124	MP_30	NS_60
25155	A/mallard/Ohio/102/1986_H11N3	avian_waterfowl	North America	H11N3	1986	19861024	PB2_30	PB1_92	PA_111	HA_52	NP_104	NA_261	MP_29	NS_60
24715	A/green-winged teal/Ohio/86/1986_H6N2	avian_waterfowl	North America	H6N2	1986	19861026	PB2_30	PB1_66	PA_111	HA_5	NP_91	NA_112	MP_19	NS_83
24219	A/mallard/Ohio/338/1986_H4N8	avian_waterfowl	North America	H4N8	1986	19861029	PB2_102	PB1_92	PA_225	HA_160	NP_38	NA_135	MP_30	NS_141
24539	A/green-winged teal/Ohio/344/1986_H4N2	avian_waterfowl	North America	H4N2	1986	19861030	PB2_79	PB1_31	PA_192	HA_160	NP_104	NA_112	MP_30	NS_60
25091	A/Black Duck/Ohio/194/1986_H11N1	avian_waterfowl	North America	H11N1	1986	19861106	PB2_30	PB1_31	PA_61	HA_52	NP_91	NA_187	MP_30	NS_140
25377	A/green-winged teal/Ohio/175/1986_H2N1	avian_waterfowl	North America	H2N1	1986	19861106	PB2_30	PB1_92	PA_214	HA_123	NP_104	NA_155	MP_30	NS_60
26483	A/mallard/Ohio/181/1986_H3N1	avian_waterfowl	North America	H3N1	1986	19861106	PB2_30	PB1_31	PA_192	HA_98	NP_45	NA_155	MP_49	NS_141
26527	A/Black Duck/Ohio/239/1986_H11N9	avian_waterfowl	North America	H11N9	1986	19861107	PB2_93	PB1_66	PA_111	HA_52	NP_91	NA_89	MP_21	NS_141
24749	A/mallard/Ohio/264/1986_H3N8	avian_waterfowl	North America	H3N8	1986	19861108	PB2_91	PB1_127	PA_111	HA_99	NP_104	NA_114	MP_43	NS_34
1011805	A/laughing gull/Delaware Bay/2838/1987_H13N2	avian_shorebirds	North America	H13N2	1987	19870519	PB2_21	PB1_67	PA_110	HA_25	NP_6	NA_112	MP_13	NS_102
1016342	A/red knot/Delaware/2561/1987_H10N5	avian_shorebirds	North America	H10N5	1987	19870519	PB2_30	PB1_67	PA_202	HA_93	NP_91	NA_16	MP_29	NS_141
1016346	A/laughing gull/Delaware Bay/2839/1987_H16N3	avian_shorebirds	North America	H16N3	1987	19870519	PB2_21	PB1_67	PA_110	HA_12	NP_6	NA_6	MP_13	NS_102
1011802	A/ruddy turnstone/Delaware Bay/2774/1987_H9N5	avian_shorebirds	North America	H9N5	1987	19870520	PB2_30	PB1_67	PA_202	HA_23	NP_45	NA_16	MP_64	NS_141
1015042	A/ruddy turnstone/Delaware/2589/1987_H11N1	avian_shorebirds	North America	H11N1	1987	19870520	PB2_30	PB1_67	PA_202	HA_13	NP_45	NA_10	MP_64	NS_141
1015043	A/herring gull/Delaware Bay/2610/1987_H11N1	avian_shorebirds	North America	H11N1	1987	19870520	PB2_30	PB1_67	PA_202	HA_13	NP_91	NA_10	MP_30	NS_141
1016343	A/herring gull/Delaware Bay/2617/1987_H16N3	avian_shorebirds	North America	H16N3	1987	19870520	PB2_21	PB1_67	PA_110	HA_12	NP_6	NA_6	MP_13	NS_102
1016345	A/ruddy turnstone/DE/2764/1987_H10N7	avian_shorebirds	North America	H10N7	1987	19870520	PB2_101	PB1_67	PA_163	HA_93	NP_91	NA_35	MP_29	NS_113
22301	A/ruddy turnstone/DE/2731/1987_H9N1	avian_shorebirds	North America	H9N1	1987	19870527	PB2_30	PB1_67	PA_202	HA_23	NP_45	NA_10	MP_64	NS_141
1011806	A/mallard/Alberta/16/1987_H3N8	avian_waterfowl	North America	H3N8	1987	19870804	PB2_123	PB1_66	PA_19	HA_280	NP_129	NA_185	MP_37	NS_38
22267	A/mallard/Alberta/7/1987_H8N4	avian_waterfowl	North America	H8N4	1987	19870804	PB2_80	PB1_92	PA_78	HA_6	NP_91	NA_9	MP_58	NS_38
1016347	A/blue-winged teal/Alberta/69/1987_H1N1	avian_waterfowl	North America	H1N1	1987	19870805	PB2_31	PB1_127	PA_239	HA_107	NP_38	NA_187	MP_29	NS_46
1011807	A/pintail/Alberta/128/1987_H3N8	avian_waterfowl	North America	H3N8	1987	19870812	PB2_62	PB1_92	PA_141	HA_161	NP_129	NA_206	MP_22	NS_139
1011808	A/blue-winged teal/Alberta/130/1987_H3N8	avian_waterfowl	North America	H3N8	1987	19870812	PB2_62	PB1_67	PA_78	HA_280	NP_129	NA_206	MP_22	NS_37
1011809	A/mallard/Alberta/140/1987_H3N8	avian_waterfowl	North America	H3N8	1987	19870813	PB2_111	PB1_92	PA_110	HA_279	NP_91	NA_205	MP_58	NS_38
1016348	A/coot/Alberta/134/1987_H6N2	avian_land birds	North America	H6N2	1987	19870813	PB2_30	PB1_66	PA_111	HA_5	NP_104	NA_267	MP_19	NS_87
1016354	A/mallard/Alberta/238/1987_H6N2	avian_waterfowl	North America	H6N2	1987	19870820	PB2_30	PB1_66	PA_111	HA_5	NP_104	NA_244	MP_19	NS_87
23679	A/mallard/Ohio/275/1987_H4N2	avian_waterfowl	North America	H4N2	1987	19871019	PB2_30	PB1_31	PA_192	HA_184	NP_91	NA_112	MP_21	NS_60
24537	A/mallard/Ohio/344/1987_H6N2	avian_waterfowl	North America	H6N2	1987	19871019	PB2_72	PB1_67	PA_141	HA_5	NP_91	NA_112	MP_19	NS_141
24707	A/pintail/Ohio/351/1987_H6N2	avian_waterfowl	North America	H6N2	1987	19871019	PB2_30	PB1_67	PA_111	HA_5	NP_91	NA_112	MP_19	NS_140
24969	A/mallard/Ohio/265/1987_H1N9	avian_waterfowl	North America	H1N9	1987	19871019	PB2_30	PB1_67	PA_214	HA_35	NP_91	NA_104	MP_30	NS_38
25511	A/pintail/Ohio/339/1987_H3N8	avian_waterfowl	North America	H3N8	1987	19871019	PB2_30	PB1_107	PA_61	HA_279	NP_27	NA_135	MP_30	NS_38
24709	A/pintail/Ohio/454/1987_H3N8	avian_waterfowl	North America	H3N8	1987	19871023	PB2_30	PB1_67	PA_101	HA_98	NP_38	NA_135	MP_30	NS_60
26529	A/mallard/Ohio/421/1987_H7N8	avian_waterfowl	North America	H7N8	1987	19871023	PB2_112	PB1_107	PA_141	HA_158	NP_33	NA_135	MP_30	NS_65
1002398	A/Siena/3/1988_H3N2	human	Southern Europe	H3N2	1988	19880205	PB2_130	PB1_91	PA_127	HA_299	NP_124	NA_327	MP_118	NS_178
1013194	A/Netherlands/450/1988_H3N2	human	Western Europe	H3N2	1988	19880301	PB2_110	PB1_75	PA_117	HA_282	NP_115	NA_290	MP_75	NS_169
1058618	A/Bucefala clangula/Buryatia/652/1988	avian_waterfowl	Eastern Europe	H3N2	1988	19880408	PB2_33	PB1_15	PA_31	HA_101	NP_22	NA_29	MP_100	NS_141
1011810	A/ruddy turnstone/Delaware/519/1988_H2N1	avian_shorebirds	North America	H2N1	1988	19880515	PB2_30	PB1_67	PA_202	HA_3	NP_45	NA_10	MP_64	NS_141
1015033	A/ruddy turnstone/Delaware Bay/520/1988_H13N9	avian_shorebirds	North America	H13N9	1988	19880515	PB2_30	PB1_67	PA_202	HA_25	NP_45	NA_104	MP_13	NS_141
1015034	A/knot/Delaware Bay/526/1988_H6N8	avian_shorebirds	North America	H6N8	1988	19880515	PB2_30	PB1_67	PA_202	HA_85	NP_45	NA_134	MP_64	NS_38
22303	A/ruddy turnstone/DE/510/1988_H9N6	avian_shorebirds	North America	H9N6	1988	19880515	PB2_30	PB1_67	PA_202	HA_23	NP_45	NA_56	MP_64	NS_141
28237	A/red knot/Delaware/546/1988_H4N6	avian_shorebirds	North America	H4N6	1988	19880515	PB2_101	PB1_66	PA_141	HA_226	NP_91	NA_56	MP_21	NS_65
1016357	A/herring gull/Delaware Bay/712/1988_H16N3	avian_shorebirds	North America	H16N3	1988	19880516	PB2_21	PB1_67	PA_110	HA_12	NP_6	NA_6	MP_13	NS_102
22059	A/herring gull/DE/703/1988_H2N8	avian_shorebirds	North America	H2N8	1988	19880516	PB2_30	PB1_67	PA_202	HA_3	NP_45	NA_134	MP_64	NS_141
22183	A/herring gull/DE/692/1988_H2N8	avian_shorebirds	North America	H2N8	1988	19880516	PB2_30	PB1_31	PA_202	HA_3	NP_45	NA_134	MP_64	NS_141
1015045	A/shorebird/Delaware Bay/744/1988_H11N1	avian_shorebirds	North America	H11N1	1988	19880517	PB2_30	PB1_67	PA_202	HA_13	NP_45	NA_10	MP_64	NS_141
1015047	A/ruddy turnstone/Delaware Bay/772/1988_H11N9	avian_shorebirds	North America	H11N9	1988	19880517	PB2_30	PB1_67	PA_202	HA_13	NP_45	NA_104	MP_64	NS_141
1011813	A/ruddy turnstone/Virginia/2297/1988_H9N9	avian_shorebirds	North America	H9N9	1988	19880528	PB2_30	PB1_67	PA_202	HA_23	NP_45	NA_104	MP_64	NS_141
1011814	A/ruddy turnstone/Delaware/2354/1988_H4N6	avian_shorebirds	North America	H4N6	1988	19880531	PB2_30	PB1_67	PA_202	HA_226	NP_91	NA_56	MP_64	NS_65
1011815	A/ruddy turnstone/Delaware/2368/1988_H4N9	avian_shorebirds	North America	H4N9	1988	19880531	PB2_30	PB1_66	PA_202	HA_226	NP_45	NA_104	MP_21	NS_141
22285	A/ruddy turnstone/DE/2378/1988_H7N7	avian_shorebirds	North America	H7N7	1988	19880531	PB2_30	PB1_67	PA_192	HA_158	NP_91	NA_35	MP_58	NS_70
24475	A/turkey/Minnesota/1/1988_H7N9	avian_domestic birds	North America	H7N9	1988	19880713	PB2_30	PB1_116	PA_141	HA_158	NP_38	NA_159	MP_30	NS_76
1015051	A/gull/Delaware Bay/2673/1988_H11N1	avian_shorebirds	North America	H11N1	1988	19880720	PB2_30	PB1_31	PA_202	HA_13	NP_45	NA_10	MP_64	NS_141
1058621	A/duck/Buryatia/664-5465/1988	avian_waterfowl	Eastern Europe	H3N1	1988	19880800	PB2_14	PB1_15	PA_29	HA_101	NP_30	NA_49	MP_100	NS_144
1011818	A/mallard/Alberta/323/1988_H2N1	avian_waterfowl	North America	H2N1	1988	19880903	PB2_101	PB1_66	PA_88	HA_168	NP_33	NA_251	MP_58	NS_124
1013521	A/mallard/Alberta/356/1988_H2N3	avian_waterfowl	North America	H2N3	1988	19880903	PB2_132	PB1_67	PA_26	HA_168	NP_91	NA_336	MP_20	NS_60
22177	A/mallard/Alberta/322/1988_H1N1	avian_waterfowl	North America	H1N1	1988	19880903	PB2_101	PB1_66	PA_172	HA_107	NP_91	NA_187	MP_65	NS_86
22305	A/mallard duck/Alberta/321/1988_H9N2	avian_waterfowl	North America	H9N2	1988	19880903	PB2_132	PB1_66	PA_4	HA_23	NP_91	NA_201	MP_30	NS_42
22209	A/mallard/ALB/394/1988_H3N3	avian_waterfowl	North America	H3N3	1988	19880904	PB2_30	PB1_127	PA_4	HA_227	NP_33	NA_283	MP_30	NS_87
1011820	A/mallard/Alberta/378/1988_H3N8	avian_waterfowl	North America	H3N8	1988	19880914	PB2_62	PB1_92	PA_141	HA_280	NP_91	NA_168	MP_58	NS_42
24115	A/pintail/Ohio/294/1988_H6N2	avian_waterfowl	North America	H6N2	1988	19881013	PB2_30	PB1_67	PA_111	HA_5	NP_91	NA_112	MP_19	NS_87
25075	A/mallard/Ohio/324/1988_H4N6	avian_waterfowl	North America	H4N6	1988	19881013	PB2_122	PB1_67	PA_202	HA_226	NP_104	NA_160	MP_20	NS_38
23721	A/wigeon/Ohio/379/1988_H5N2	avian_waterfowl	North America	H5N2	1988	19881015	PB2_30	PB1_66	PA_202	HA_31	NP_104	NA_221	MP_30	NS_33
24755	A/mallard/Ohio/409/1988_H12N5	avian_waterfowl	North America	H12N5	1988	19881015	PB2_101	PB1_31	PA_22	HA_22	NP_39	NA_16	MP_24	NS_38
1002397	A/Siena/9/1989_H1N1	human	Southern Europe	H1N1	1989	19890102	PB2_15	PB1_7	PA_27	HA_69	NP_13	NA_20	MP_46	NS_115
22287	A/red knot/NJ/325/1989_H7N7	avian_shorebirds	North America	H7N7	1989	19890426	PB2_91	PB1_66	PA_192	HA_158	NP_91	NA_35	MP_43	NS_64
24497	A/chicken/New York/28263/1989_H6N3	avian_domestic birds	North America	H6N3	1989	19890502	PB2_30	PB1_101	PA_111	HA_5	NP_39	NA_303	MP_19	NS_65
1015053	A/laughing gull/New Jersey/276/1989_H6N8	avian_shorebirds	North America	H6N8	1989	19890522	PB2_30	PB1_67	PA_202	HA_85	NP_45	NA_134	MP_64	NS_141
1015055	A/ruddy turnstone/New Jersey/342/1989_H11N1	avian_shorebirds	North America	H11N1	1989	19890523	PB2_30	PB1_67	PA_202	HA_13	NP_45	NA_10	MP_64	NS_141
1015057	A/herring gull/New Jersey/413/1989_H6N3	avian_shorebirds	North America	H6N3	1989	19890523	PB2_30	PB1_67	PA_202	HA_85	NP_45	NA_197	MP_64	NS_141
1011825	A/mallard/Alberta/20/1989_H3N8	avian_waterfowl	North America	H3N8	1989	19890802	PB2_30	PB1_67	PA_141	HA_266	NP_91	NA_206	MP_24	NS_38
1015066	A/mallard/Alberta/172/1989_H6N8	avian_waterfowl	North America	H6N8	1989	19890903	PB2_30	PB1_92	PA_111	HA_5	NP_45	NA_134	MP_19	NS_140
1024637	A/mallard/Alberta/195/1989_H7N3	avian_waterfowl	North America	H7N3	1989	19890903	PB2_93	PB1_84	PA_78	HA_158	NP_33	NA_321	MP_24	NS_60
1010269	A/mallard/Ohio/42/1989_H10N6	avian_waterfowl	North America	H10N6	1989	19891019	PB2_101	PB1_84	PA_4	HA_114	NP_104	NA_71	MP_36	NS_60
24111	A/mallard/Ohio/97/1989_H4N2	avian_waterfowl	North America	H4N2	1989	19891019	PB2_30	PB1_92	PA_192	HA_160	NP_91	NA_182	MP_24	NS_34
25095	A/mallard/Ohio/99/1989_H10N7	avian_waterfowl	North America	H10N7	1989	19891019	PB2_30	PB1_84	PA_251	HA_114	NP_39	NA_35	MP_29	NS_66
26327	A/pintail/Ohio/73/1989_H6N2	avian_waterfowl	North America	H6N2	1989	19891019	PB2_131	PB1_92	PA_111	HA_5	NP_91	NA_201	MP_19	NS_34
26347	A/mallard/Ohio/122/1989_H10N7	avian_waterfowl	North America	H10N7	1989	19891019	PB2_101	PB1_66	PA_110	HA_114	NP_39	NA_35	MP_29	NS_66
1013198	A/Netherlands/620/1989_H3N2	human	Western Europe	H3N2	1989	19891127	PB2_120	PB1_83	PA_136	HA_315	NP_156	NA_341	MP_126	NS_186
1002626	A/Siena/4/1990_H3N2	human	Southern Europe	H3N2	1990	19900108	PB2_120	PB1_83	PA_136	HA_315	NP_156	NA_341	MP_138	NS_186
1013466	A/avian/Massachusetts/25756/1990_H2N2	avian_unknown	North America	H2N2	1990	19900403	PB2_101	PB1_101	PA_111	HA_167	NP_121	NA_182	MP_30	NS_46
1013467	A/guinea fowl/New Jersey/26146/1990_H2N2	avian_domestic birds	North America	H2N2	1990	19900405	PB2_101	PB1_101	PA_111	HA_167	NP_121	NA_182	MP_30	NS_46
1013535	A/laughing gull/Delaware Bay/10/1990_H2N1	avian_shorebirds	North America	H2N1	1990	19900418	PB2_30	PB1_67	PA_202	HA_3	NP_45	NA_10	MP_64	NS_141
22351	A/semi-palmated sandpiper/Brazil/43/1990_H2N1	avian_shorebirds	Eastern South America	H2N1	1990	19900418	PB2_91	PB1_84	PA_141	HA_142	NP_4	NA_187	MP_13	NS_117
1011827	A/herring gull/New Jersey/159/1990_H3N6	avian_shorebirds	North America	H3N6	1990	19900526	PB2_131	PB1_15	PA_88	HA_79	NP_104	NA_72	MP_200	NS_60
1015073	A/laughing gull/New Jersey/194/1990_H6N8	avian_shorebirds	North America	H6N8	1990	19900526	PB2_30	PB1_67	PA_202	HA_85	NP_45	NA_134	MP_64	NS_141
1016358	A/ruddy turnstone/New Jersey/146/1990_H10N7	avian_shorebirds	North America	H10N7	1990	19900526	PB2_131	PB1_15	PA_88	HA_114	NP_104	NA_35	MP_57	NS_86
1016359	A/ruddy turnstone/New Jersey/147/1990_H1N1	avian_shorebirds	North America	H1N1	1990	19900526	PB2_30	PB1_15	PA_110	HA_35	NP_104	NA_187	MP_43	NS_140
28252	A/ruddy turnstone/New Jersey/138/1990_H3N6	avian_shorebirds	North America	H3N6	1990	19900526	PB2_131	PB1_12	PA_192	HA_79	NP_91	NA_72	MP_83	NS_60
1011829	A/semi-palmated sandpiper/New Jersey/253/1990_H3N6	avian_shorebirds	North America	H3N6	1990	19900527	PB2_131	PB1_15	PA_192	HA_79	NP_104	NA_72	MP_24	NS_60
1014802	A/swine/England/87842/1990_H3N2	swine	Western Europe	H3N2	1990	19900806	PB2_48	PB1_30	PA_56	HA_122	NP_49	NA_203	MP_60	NS_133
22247	A/blue-winged teal/ALB/136/1990_H4N3	avian_waterfowl	North America	H4N3	1990	19900822	PB2_133	PB1_100	PA_4	HA_265	NP_113	NA_350	MP_43	NS_87
1011830	A/blue-winged teal/Alberta/121/1990_H4N6	avian_waterfowl	North America	H4N6	1990	19900827	PB2_55	PB1_117	PA_185	HA_226	NP_33	NA_176	MP_50	NS_141
1016360	A/pintail/Alberta/145/1990_H6N3	avian_waterfowl	North America	H6N3	1990	19900827	PB2_30	PB1_66	PA_111	HA_5	NP_91	NA_239	MP_19	NS_60
1011831	A/mallard/Alberta/220/1990_H3N8	avian_waterfowl	North America	H3N8	1990	19900828	PB2_30	PB1_92	PA_110	HA_227	NP_39	NA_226	MP_37	NS_38
1015076	A/mallard/Alberta/257/1990_H6N3	avian_waterfowl	North America	H6N3	1990	19900829	PB2_30	PB1_93	PA_111	HA_5	NP_91	NA_239	MP_19	NS_141
24107	A/mallard/Ohio/171/1990_H1N1	avian_waterfowl	North America	H1N1	1990	19901018	PB2_91	PB1_108	PA_185	HA_128	NP_104	NA_187	MP_24	NS_70
25077	A/mallard/Ohio/156/1990_H3N6	avian_waterfowl	North America	H3N6	1990	19901018	PB2_131	PB1_67	PA_111	HA_162	NP_104	NA_124	MP_56	NS_34
1014764	A/swine/England/114065/1990_H1N1	swine	Western Europe	H1N1	1990	19901207	PB2_6	PB1_6	PA_20	HA_38	NP_11	NA_48	MP_38	NS_105
1018810	A/finch/England/2051/1991_H5N2	avian_land birds	North America	H5N2	1991	19910221	PB2_22	PB1_26	PA_36	HA_62	NP_48	NA_41	MP_71	NS_165
1011832	A/ruddy turnstone/Delaware Bay/231/1991_H6N8	avian_shorebirds	North America	H6N8	1991	19910524	PB2_30	PB1_67	PA_88	HA_85	NP_45	NA_134	MP_64	NS_141
1015077	A/ruddy turnstone/Delaware Bay/255/1991_H6N2	avian_shorebirds	North America	H6N2	1991	19910524	PB2_121	PB1_84	PA_111	HA_85	NP_121	NA_201	MP_102	NS_60
1015078	A/laughing gull/Delaware Bay/261/1991_H6N8	avian_shorebirds	North America	H6N8	1991	19910525	PB2_141	PB1_67	PA_88	HA_85	NP_45	NA_134	MP_64	NS_141
1013470	A/guinea fowl/New Jersey/30701/1991_H2N2	avian_domestic birds	North America	H2N2	1991	19910605	PB2_101	PB1_101	PA_111	HA_167	NP_121	NA_182	MP_30	NS_46
1011833	A/mallard/Alberta/12/1991_H4N6	avian_waterfowl	North America	H4N6	1991	19910809	PB2_151	PB1_148	PA_288	HA_226	NP_93	NA_216	MP_37	NS_148
1011834	A/mallard/Alberta/18/1991_H4N6	avian_waterfowl	North America	H4N6	1991	19910809	PB2_153	PB1_135	PA_8	HA_226	NP_33	NA_259	MP_65	NS_87
1011835	A/mallard/Alberta/32/1991_H3N8	avian_waterfowl	North America	H3N8	1991	19910809	PB2_153	PB1_116	PA_111	HA_227	NP_91	NA_206	MP_58	NS_54
1011836	A/mallard/Alberta/54/1991_H3N8	avian_waterfowl	North America	H3N8	1991	19910809	PB2_30	PB1_141	PA_172	HA_227	NP_112	NA_224	MP_37	NS_42
1011839	A/mallard/Alberta/62/1991_H3N8	avian_waterfowl	North America	H3N8	1991	19910809	PB2_152	PB1_148	PA_288	HA_140	NP_91	NA_97	MP_37	NS_148
1011841	A/pintail/Alberta/81/1991_H3N8	avian_waterfowl	North America	H3N8	1991	19910809	PB2_111	PB1_155	PA_288	HA_227	NP_44	NA_224	MP_58	NS_47
22309	A/mallard/Alberta/17/1991_H9N2	avian_waterfowl	North America	H9N2	1991	19910809	PB2_164	PB1_67	PA_78	HA_23	NP_39	NA_287	MP_43	NS_60
1011842	A/pintail/Alberta/105/1991_H3N8	avian_waterfowl	North America	H3N8	1991	19910810	PB2_12	PB1_92	PA_9	HA_120	NP_91	NA_224	MP_37	NS_168
1011844	A/mallard/Alberta/115/1991_H3N8	avian_waterfowl	North America	H3N8	1991	19910810	PB2_152	PB1_92	PA_141	HA_120	NP_91	NA_224	MP_65	NS_168
1011845	A/pintail/Alberta/118/1991_H3N8	avian_waterfowl	North America	H3N8	1991	19910810	PB2_101	PB1_92	PA_288	HA_280	NP_91	NA_224	MP_65	NS_48
1011846	A/mallard/Alberta/129/1991_H3N6	avian_waterfowl	North America	H3N6	1991	19910826	PB2_30	PB1_154	PA_88	HA_227	NP_93	NA_216	MP_37	NS_47
1015079	A/mallard/Alberta/122/1991_H11N9	avian_waterfowl	North America	H11N9	1991	19910826	PB2_142	PB1_147	PA_185	HA_91	NP_88	NA_145	MP_30	NS_37
1015081	A/mallard/Alberta/251/1991_H11N9	avian_waterfowl	North America	H11N9	1991	19910826	PB2_152	PB1_135	PA_185	HA_72	NP_52	NA_175	MP_65	NS_65
22333	A/mallard/ALB/124/1991_H11N2	avian_waterfowl	North America	H11N2	1991	19910826	PB2_164	PB1_67	PA_78	HA_91	NP_39	NA_287	MP_30	NS_37
22341	A/green-winged teal/ALB/199/1991_H12N5	avian_waterfowl	North America	H12N5	1991	19910826	PB2_153	PB1_84	PA_276	HA_22	NP_161	NA_16	MP_58	NS_47
1013215	A/England/260/1991_H3N2	human	Western Europe	H3N2	1991	19910915	PB2_140	PB1_140	PA_147	HA_329	NP_135	NA_400	MP_160	NS_204
1013249	A/Paris/467/1991_H3N2	human	Western Europe	H3N2	1991	19911201	PB2_140	PB1_126	PA_147	HA_329	NP_135	NA_393	MP_160	NS_204
1013229	A/Netherlands/891/1991_H3N2	human	Western Europe	H3N2	1991	19911204	PB2_140	PB1_115	PA_147	HA_329	NP_135	NA_377	MP_160	NS_204
1013219	A/Lyon/1189/1991_H3N2	human	Western Europe	H3N2	1991	19911212	PB2_140	PB1_106	PA_147	HA_329	NP_135	NA_367	MP_174	NS_204
1003736	A/Siena/3/1991_H3N2	human	Southern Europe	H3N2	1991	19911219	PB2_140	PB1_106	PA_147	HA_329	NP_135	NA_367	MP_174	NS_204
1013239	A/Netherlands/938/1991_H3N2	human	Western Europe	H3N2	1991	19911219	PB2_149	PB1_99	PA_160	HA_345	NP_135	NA_354	MP_152	NS_197
1013253	A/Paris/583/1992_H3N2	human	Western Europe	H3N2	1992	19920101	PB2_140	PB1_133	PA_147	HA_329	NP_135	NA_386	MP_160	NS_204
1013240	A/Nijmegen/3126/1992_H3N2	human	Western Europe	H3N2	1992	19920109	PB2_140	PB1_106	PA_147	HA_329	NP_135	NA_367	MP_174	NS_204
1013235	A/Madrid/G58/1992_H3N2	human	Southern Europe	H3N2	1992	19920114	PB2_140	PB1_115	PA_147	HA_329	NP_135	NA_377	MP_160	NS_204
1013231	A/Geneva/5113/1992_H3N2	human	Central Europe	H3N2	1992	19920115	PB2_140	PB1_106	PA_147	HA_329	NP_135	NA_367	MP_174	NS_204
1013241	A/Nijmegen/3129/1992_H3N2	human	Western Europe	H3N2	1992	19920207	PB2_140	PB1_115	PA_147	HA_329	NP_135	NA_377	MP_160	NS_204
1013256	A/South Australia/23/1992_H3N2	human	Oceania	H3N2	1992	19920331	PB2_140	PB1_106	PA_147	HA_329	NP_135	NA_367	MP_174	NS_204
1013233	A/Houston/56829/1992_H3N2	human	North America	H3N2	1992	19920403	PB2_140	PB1_106	PA_147	HA_329	NP_135	NA_367	MP_174	NS_204
31230	A/equine/Quillota/2/1992	others	Southern South America	H3N8	1992	19920504	PB2_10	PB1_5	PA_12	HA_29	NP_4	NA_4	MP_16	NS_117
1013264	A/Victoria/68/1992_H3N2	human	Oceania	H3N2	1992	19920717	PB2_140	PB1_171	PA_147	HA_329	NP_135	NA_423	MP_160	NS_204
1000941	A/chicken/Victoria/224/1992_H7N3	avian_domestic birds	Oceania	H7N3	1992	19920730	PB2_45	PB1_25	PA_41	HA_75	NP_97	NA_26	MP_228	NS_190
1011847	A/mallard/Alberta/35/1992_H3N6	avian_waterfowl	North America	H3N6	1992	19920811	PB2_111	PB1_155	PA_38	HA_280	NP_104	NA_216	MP_102	NS_38
1015083	A/blue-winged teal/Alberta/142/1992_H6N8	avian_waterfowl	North America	H6N8	1992	19920816	PB2_30	PB1_92	PA_111	HA_5	NP_45	NA_134	MP_19	NS_140
1011849	A/pintail/Alberta/232/1992_H3N8	avian_waterfowl	North America	H3N8	1992	19920824	PB2_101	PB1_92	PA_4	HA_280	NP_140	NA_225	MP_43	NS_38
1015086	A/mallard/Alberta/203/1992_H6N5	avian_waterfowl	North America	H6N5	1992	19920824	PB2_30	PB1_135	PA_192	HA_85	NP_189	NA_16	MP_57	NS_80
1014773	A/swine/England/252411/1992_H1N1	swine	Western Europe	H1N1	1992	19921017	PB2_32	PB1_29	PA_40	HA_66	NP_46	NA_101	MP_53	NS_207
1013259	A/Stockholm/12/1992_H3N2	human	Northern Europe	H3N2	1992	19921101	PB2_172	PB1_99	PA_178	HA_382	NP_145	NA_354	MP_152	NS_224
1013260	A/Stockholm/13/1992_H3N2	human	Northern Europe	H3N2	1992	19921201	PB2_140	PB1_153	PA_147	HA_329	NP_135	NA_409	MP_160	NS_204
22179	A/blue-winged teal/Alberta/141/1992_H1N1	avian_waterfowl	North America	H1N1	1992	19921201	PB2_185	PB1_84	PA_155	HA_148	NP_188	NA_187	MP_20	NS_38
22269	A/mallard/Alberta/194/1992_H8N4	avian_waterfowl	North America	H8N4	1992	19921201	PB2_152	PB1_134	PA_4	HA_6	NP_52	NA_9	MP_37	NS_75
22363	A/duck/Nanchang/1681/1992_H3N8	avian_waterfowl	East Asia	H3N8	1992	19921201	PB2_58	PB1_56	PA_36	HA_141	NP_63	NA_47	MP_228	NS_89
23941	A/New York/758/1993_H3N2	human	North America	H3N2	1993	19930203	PB2_172	PB1_99	PA_168	HA_357	NP_145	NA_354	MP_152	NS_214
1013268	A/Lyon/672/1993_H3N2	human	Western Europe	H3N2	1993	19930222	PB2_140	PB1_181	PA_187	HA_394	NP_145	NA_430	MP_152	NS_224
1013277	A/Netherlands/126/1993_H3N2	human	Western Europe	H3N2	1993	19930223	PB2_161	PB1_201	PA_198	HA_394	NP_145	NA_430	MP_152	NS_224
1013278	A/Netherlands/165/1993_H3N2	human	Western Europe	H3N2	1993	19930305	PB2_140	PB1_171	PA_147	HA_329	NP_135	NA_423	MP_160	NS_204
1014776	A/swine/England/279053/1993_H1N1	swine	Western Europe	H1N1	1993	19930305	PB2_32	PB1_29	PA_40	HA_66	NP_46	NA_101	MP_53	NS_207
24201	A/New York/755/1993_H3N2	human	North America	H3N2	1993	19930312	PB2_191	PB1_232	PA_232	HA_414	NP_145	NA_430	MP_152	NS_265
1053618	A/magpie robin/California/28709-5/1993	others	North America	H7N8	1993	19930419	PB2_59	PB1_62	PA_75	HA_157	NP_123	NA_45	MP_98	NS_164
1053619	A/magpie robin/California/28710-14/1993	others	North America	H7N8	1993	19930419	PB2_66	PB1_62	PA_54	HA_157	NP_123	NA_45	MP_72	NS_164
1015087	A/ruddy turnstone/Delaware Bay/36/1993_H11N8	avian_shorebirds	North America	H11N8	1993	19930501	PB2_150	PB1_107	PA_44	HA_112	NP_52	NA_206	MP_101	NS_65
1015088	A/ruddy turnstone/Delaware Bay/37/1993_H6N8	avian_shorebirds	North America	H6N8	1993	19930501	PB2_150	PB1_156	PA_44	HA_85	NP_52	NA_206	MP_101	NS_65
1015089	A/shorebird/Delaware Bay/222/1993_H6N8	avian_shorebirds	North America	H6N8	1993	19930501	PB2_141	PB1_156	PA_49	HA_85	NP_52	NA_206	MP_64	NS_65
1013536	A/ruddy turnstone/Delaware Bay/81/1993_H2N1	avian_shorebirds	North America	H2N1	1993	19930515	PB2_141	PB1_15	PA_49	HA_3	NP_45	NA_10	MP_64	NS_141
1011850	A/mallard/Alberta/54/1993_H3N9	avian_waterfowl	North America	H3N9	1993	19930817	PB2_30	PB1_135	PA_276	HA_280	NP_173	NA_123	MP_56	NS_47
1011851	A/mallard/Alberta/72/1993_H3N8	avian_waterfowl	North America	H3N8	1993	19930817	PB2_174	PB1_154	PA_288	HA_227	NP_93	NA_205	MP_37	NS_47
1015090	A/pintail/Alberta/87/1993_H6N8	avian_waterfowl	North America	H6N8	1993	19930817	PB2_186	PB1_93	PA_15	HA_64	NP_113	NA_224	MP_65	NS_78
1011853	A/mallard/Alberta/192/1993_H3N8	avian_waterfowl	North America	H3N8	1993	19930822	PB2_113	PB1_93	PA_110	HA_227	NP_204	NA_205	MP_65	NS_38
24535	A/black duck/Ohio/95/1993_H1N1	avian_waterfowl	North America	H1N1	1993	19931015	PB2_142	PB1_147	PA_141	HA_172	NP_101	NA_187	MP_43	NS_123
1014782	A/swine/England/375017/1993_H3N2	swine	Western Europe	H3N2	1993	19931024	PB2_32	PB1_29	PA_40	HA_122	NP_46	NA_203	MP_53	NS_207
22127	A/pintail/ALB/179/1993_H6N1	avian_waterfowl	North America	H6N1	1993	19931201	PB2_152	PB1_155	PA_172	HA_85	NP_93	NA_187	MP_50	NS_81
22289	A/pintail/Alberta/129/1993_H10N7	avian_waterfowl	North America	H10N7	1993	19931201	PB2_91	PB1_93	PA_32	HA_114	NP_113	NA_35	MP_57	NS_93
1013279	A/Netherlands/357/1993_H3N2	human	Western Europe	H3N2	1993	19931206	PB2_140	PB1_170	PA_147	HA_369	NP_199	NA_414	MP_152	NS_204
1009855	A/swine/Hong Kong/1290/1993_H1N1	swine	East Asia	H1N1	1993	19931213	PB2_6	PB1_6	PA_20	HA_130	NP_32	NA_64	MP_38	NS_143
1013270	A/Lyon/23602/1993_H3N2	human	Western Europe	H3N2	1993	19931214	PB2_191	PB1_170	PA_147	HA_425	NP_199	NA_414	MP_152	NS_322
1013104	A/Singapore/19/1993_H3N2	human	Southeast Asia	H3N2	1993	19931221	PB2_191	PB1_191	PA_220	HA_414	NP_181	NA_414	MP_152	NS_308
1013290	A/Netherlands/18/1994_H3N2	human	Western Europe	H3N2	1994	19940105	PB2_191	PB1_170	PA_147	HA_425	NP_199	NA_414	MP_152	NS_265
24149	A/New York/735/1994_H3N2	human	North America	H3N2	1994	19940114	PB2_181	PB1_211	PA_220	HA_414	NP_145	NA_430	MP_152	NS_292
1053617	A/blue & white flycatcher/California/14875-1/1994	others	North America	H7N1	1994	19940200	PB2_64	PB1_57	PA_74	HA_157	NP_63	NA_66	MP_98	NS_191
24153	A/New York/738/1994_H3N2	human	North America	H3N2	1994	19940204	PB2_191	PB1_170	PA_147	HA_425	NP_199	NA_414	MP_152	NS_276
1021617	A/softbill/California/13907-21/1994_H7N1	avian_land birds	North America	H7N1	1994	19940222	PB2_64	PB1_57	PA_74	HA_157	NP_63	NA_66	MP_98	NS_191
1015091	A/shorebird/Delaware Bay/29/1994_H6N8	avian_shorebirds	North America	H6N8	1994	19940501	PB2_141	PB1_172	PA_111	HA_85	NP_45	NA_134	MP_64	NS_140
1015092	A/ruddy turnstone/Delaware Bay/39/1994_H11N3	avian_shorebirds	North America	H11N3	1994	19940501	PB2_141	PB1_172	PA_111	HA_112	NP_45	NA_350	MP_64	NS_141
1015093	A/herring gull/Delaware Bay/77/1994_H6N8	avian_shorebirds	North America	H6N8	1994	19940501	PB2_141	PB1_172	PA_49	HA_85	NP_45	NA_134	MP_64	NS_140
1015094	A/ruddy turnstone/Delaware Bay/162/1994_H6N2	avian_shorebirds	North America	H6N2	1994	19940501	PB2_141	PB1_172	PA_49	HA_85	NP_45	NA_201	MP_64	NS_140
1015095	A/laughing gull/Delaware Bay/208/1994_H6N3	avian_shorebirds	North America	H6N3	1994	19940501	PB2_201	PB1_117	PA_4	HA_85	NP_172	NA_350	MP_24	NS_61
1029044	A/swine/England/463180/1994_H1N2	swine	Western Europe	H1N2	1994	19940512	PB2_32	PB1_29	PA_40	HA_68	NP_46	NA_203	MP_53	NS_207
1011854	A/shorebird/Delaware Bay/3/1994_H3N2	avian_shorebirds	North America	H3N2	1994	19940522	PB2_141	PB1_156	PA_49	HA_280	NP_45	NA_201	MP_64	NS_140
1011855	A/shorebird/Delaware Bay/28/1994_H3N8	avian_shorebirds	North America	H3N8	1994	19940522	PB2_141	PB1_156	PA_111	HA_280	NP_45	NA_204	MP_101	NS_87
1011857	A/ruddy turnstone/Delaware Bay/81/1994_H3N2	avian_shorebirds	North America	H3N2	1994	19940522	PB2_30	PB1_156	PA_111	HA_280	NP_52	NA_201	MP_101	NS_65
1011858	A/ruddy turnstone/Delaware Bay/86/1994_H3N8	avian_shorebirds	North America	H3N8	1994	19940522	PB2_30	PB1_172	PA_49	HA_280	NP_45	NA_134	MP_101	NS_87
1011861	A/ruddy turnstone/Delaware Bay/123/1994_H1N1	avian_shorebirds	North America	H1N1	1994	19940522	PB2_141	PB1_149	PA_49	HA_172	NP_104	NA_187	MP_102	NS_69
1011864	A/ruddy turnstone/Delaware Bay/170/1994_H3N2	avian_shorebirds	North America	H3N2	1994	19940522	PB2_141	PB1_156	PA_49	HA_280	NP_45	NA_201	MP_101	NS_65
1011865	A/ruddy turnstone/Delaware Bay/176/1994_H3N8	avian_shorebirds	North America	H3N8	1994	19940522	PB2_30	PB1_156	PA_111	HA_280	NP_104	NA_204	MP_101	NS_87
1011867	A/ruddy turnstone/Delaware Bay/189/1994_H3N8	avian_shorebirds	North America	H3N8	1994	19940522	PB2_30	PB1_156	PA_111	HA_280	NP_104	NA_204	MP_101	NS_34
1011868	A/ruddy turnstone/Delaware Bay/203/1994_H3N3	avian_shorebirds	North America	H3N3	1994	19940522	PB2_141	PB1_172	PA_111	HA_280	NP_45	NA_350	MP_101	NS_141
1013455	A/ruddy turnstone/Delaware Bay/157/1994_H2N3	avian_shorebirds	North America	H2N3	1994	19940522	PB2_141	PB1_172	PA_111	HA_3	NP_45	NA_350	MP_64	NS_141
1016362	A/ruddy turnstone/Delaware Bay/126/1994_H6N1	avian_shorebirds	North America	H6N1	1994	19940522	PB2_141	PB1_172	PA_49	HA_85	NP_45	NA_10	MP_64	NS_140
1016363	A/ruddy turnstone/Delaware Bay/150/1994_H1N4	avian_shorebirds	North America	H1N4	1994	19940522	PB2_150	PB1_93	PA_300	HA_172	NP_104	NA_9	MP_101	NS_34
1016365	A/ruddy turnstone/Delaware Bay/154/1994_H1N2	avian_shorebirds	North America	H1N2	1994	19940522	PB2_150	PB1_156	PA_49	HA_172	NP_104	NA_201	MP_101	NS_140
1016366	A/ruddy turnstone/Delaware Bay/172/1994_H1N4	avian_shorebirds	North America	H1N4	1994	19940522	PB2_141	PB1_93	PA_49	HA_172	NP_52	NA_9	MP_102	NS_69
1016367	A/ruddy turnstone/Delaware Bay/181/1994_H1N2	avian_shorebirds	North America	H1N2	1994	19940522	PB2_141	PB1_156	PA_111	HA_172	NP_104	NA_201	MP_44	NS_34
1011870	A/shorebird/Delaware Bay/207/1994_H3N8	avian_shorebirds	North America	H3N8	1994	19940523	PB2_141	PB1_172	PA_49	HA_280	NP_45	NA_134	MP_101	NS_140
1011873	A/red knot/Delaware Bay/252/1994_H3N2	avian_shorebirds	North America	H3N2	1994	19940523	PB2_141	PB1_172	PA_49	HA_280	NP_104	NA_201	MP_101	NS_140
1011874	A/shorebird/Delaware Bay/274/1994_H7N5	avian_shorebirds	North America	H7N5	1994	19940523	PB2_30	PB1_172	PA_4	HA_158	NP_172	NA_16	MP_24	NS_140
1011876	A/shorebird/Delaware Bay/286/1994_H3N8	avian_shorebirds	North America	H3N8	1994	19940523	PB2_30	PB1_172	PA_111	HA_280	NP_45	NA_204	MP_101	NS_87
1016368	A/shorebird/Delaware Bay/211/1994_H1N3	avian_shorebirds	North America	H1N3	1994	19940523	PB2_141	PB1_172	PA_49	HA_172	NP_52	NA_350	MP_44	NS_65
1016369	A/red knot/Delaware Bay/221/1994_H1N1	avian_shorebirds	North America	H1N1	1994	19940523	PB2_131	PB1_149	PA_111	HA_172	NP_104	NA_187	MP_44	NS_34
1016370	A/red knot/Delaware Bay/240/1994_H1N8	avian_shorebirds	North America	H1N8	1994	19940523	PB2_141	PB1_156	PA_111	HA_172	NP_104	NA_134	MP_44	NS_34
1024647	A/shorebird/Delaware Bay/285/1994_H7N7	avian_shorebirds	North America	H7N7	1994	19940523	PB2_30	PB1_172	PA_4	HA_158	NP_172	NA_35	MP_24	NS_140
1013110	A/Hong Kong/1/1994_H3N2	human	East Asia	H3N2	1994	19940601	PB2_140	PB1_146	PA_256	HA_405	NP_168	NA_441	MP_212	NS_254
22249	A/blue-winged teal/ALB/293/1994_H4N6	avian_waterfowl	North America	H4N6	1994	19940701	PB2_101	PB1_154	PA_288	HA_184	NP_59	NA_215	MP_37	NS_47
1013289	A/Hong Kong/56/1994_H3N2	human	East Asia	H3N2	1994	19940802	PB2_207	PB1_223	PA_208	HA_432	NP_145	NA_447	MP_152	NS_308
1011877	A/mallard/Alberta/31/1994_H3N8	avian_waterfowl	North America	H3N8	1994	19940809	PB2_163	PB1_154	PA_288	HA_227	NP_93	NA_205	MP_37	NS_47
1015096	A/mallard/Alberta/4/1994_H6N8	avian_waterfowl	North America	H6N8	1994	19940809	PB2_101	PB1_155	PA_111	HA_5	NP_103	NA_135	MP_30	NS_70
1015098	A/mallard/Alberta/19/1994_H6N8	avian_waterfowl	North America	H6N8	1994	19940809	PB2_142	PB1_108	PA_111	HA_5	NP_113	NA_135	MP_30	NS_34
1011878	A/mallard/Alberta/85/1994_H3N8	avian_waterfowl	North America	H3N8	1994	19940812	PB2_175	PB1_155	PA_133	HA_227	NP_93	NA_206	MP_24	NS_59
1015101	A/mallard/Alberta/76/1994_H6N8	avian_waterfowl	North America	H6N8	1994	19940812	PB2_142	PB1_108	PA_111	HA_5	NP_113	NA_135	MP_30	NS_70
1011879	A/mallard/Alberta/142/1994_H3N6	avian_waterfowl	North America	H3N6	1994	19940813	PB2_111	PB1_154	PA_154	HA_227	NP_59	NA_215	MP_91	NS_148
28229	A/mallard/Alberta/193/1994_H3N8	avian_waterfowl	North America	H3N8	1994	19940814	PB2_30	PB1_116	PA_154	HA_227	NP_150	NA_205	MP_91	NS_148
1013473	A/chicken/New York/4438-3/1995_H2N2	avian_domestic birds	North America	H2N2	1994	19941012	PB2_150	PB1_101	PA_111	HA_167	NP_91	NA_201	MP_57	NS_46
1013478	A/guinea fowl/New York/4449-12/1994_H2N2	avian_domestic birds	North America	H2N2	1994	19941129	PB2_101	PB1_108	PA_111	HA_167	NP_91	NA_182	MP_57	NS_46
1013480	A/chicken/New Jersey/8695-5/1994_H2N2	avian_domestic birds	North America	H2N2	1994	19941129	PB2_150	PB1_101	PA_111	HA_167	NP_91	NA_182	MP_57	NS_46
24021	A/New York/661/1994_H3N2	human	North America	H3N2	1994	19941215	PB2_140	PB1_146	PA_267	HA_405	NP_199	NA_441	MP_184	NS_254
1013481	A/chicken/New Jersey/10977-2/1994_H2N2	avian_domestic birds	North America	H2N2	1994	19941219	PB2_101	PB1_108	PA_110	HA_167	NP_91	NA_182	MP_57	NS_61
26817	A/chicken/Queensland/1994_H7N3	avian_domestic birds	Oceania	H7N3	1994	19941221	PB2_45	PB1_25	PA_41	HA_75	NP_97	NA_26	MP_228	NS_67
1007027	A/chicken/Murree/NARC-01/1995_H7N3	avian_domestic birds	South Asia	H7N3	1995	19950100	PB2_27	PB1_59	PA_75	HA_135	NP_84	NA_38	MP_228	NS_173
1013482	A/guinea fowl/New York/13824/1995_H2N2	avian_domestic birds	North America	H2N2	1995	19950118	PB2_101	PB1_108	PA_111	HA_167	NP_91	NA_182	MP_57	NS_46
1013476	A/guinea fowl/New Jersey/14600-21/1995_H2N2	avian_domestic birds	North America	H2N2	1995	19950119	PB2_101	PB1_108	PA_110	HA_167	NP_91	NA_182	MP_57	NS_61
24033	A/New York/678/1995_H3N2	human	North America	H3N2	1995	19950120	PB2_199	PB1_223	PA_208	HA_440	NP_145	NA_444	MP_152	NS_331
1013294	A/Geneva/A9509/1995_H3N2	human	Central Europe	H3N2	1995	19950201	PB2_199	PB1_223	PA_208	HA_440	NP_145	NA_444	MP_152	NS_331
24971	A/New York/680/1995_H3N2	human	North America	H3N2	1995	19950208	PB2_140	PB1_146	PA_244	HA_405	NP_199	NA_441	MP_184	NS_254
1015107	A/laughing gull/Delaware Bay/94/1995_H11N2	avian_shorebirds	North America	H11N2	1995	19950520	PB2_141	PB1_172	PA_111	HA_112	NP_45	NA_201	MP_64	NS_141
1015109	A/ruddy turnstone/Delaware Bay/112/1995_H11N2	avian_shorebirds	North America	H11N2	1995	19950520	PB2_131	PB1_117	PA_111	HA_112	NP_33	NA_201	MP_65	NS_140
1015111	A/ruddy turnstone/Delaware Bay/155/1995_H11N9	avian_shorebirds	North America	H11N9	1995	19950521	PB2_131	PB1_128	PA_111	HA_112	NP_33	NA_234	MP_65	NS_140
1015116	A/ruddy turnstone/Delaware Bay/220/1995_H7N9	avian_shorebirds	North America	H7N9	1995	19950521	PB2_113	PB1_147	PA_202	HA_116	NP_141	NA_258	MP_102	NS_91
1015117	A/ruddy turnstone/Delaware Bay/229/1995_H11N9	avian_shorebirds	North America	H11N9	1995	19950521	PB2_141	PB1_172	PA_111	HA_112	NP_33	NA_234	MP_82	NS_82
1015118	A/ruddy turnstone/Delaware Bay/237/1995_H11N2	avian_shorebirds	North America	H11N2	1995	19950521	PB2_141	PB1_172	PA_111	HA_112	NP_33	NA_201	MP_82	NS_82
1013623	A/Malaysia/07145/1995_H3N2	human	Southeast Asia	H3N2	1995	19950703	PB2_199	PB1_223	PA_208	HA_440	NP_145	NA_444	MP_152	NS_331
24233	A/New York/656/1995_H1N1	human	North America	H1N1	1995	19950731	PB2_15	PB1_7	PA_27	HA_109	NP_13	NA_20	MP_46	NS_115
1013118	A/Hong Kong/38/1995_H3N2	human	East Asia	H3N2	1995	19950801	PB2_199	PB1_223	PA_208	HA_440	NP_145	NA_444	MP_152	NS_331
22211	A/mallard/Alberta/118/1995_H3N5	avian_waterfowl	North America	H3N5	1995	19950801	PB2_131	PB1_155	PA_277	HA_280	NP_216	NA_16	MP_44	NS_54
22251	A/mallard/ALB/49/1995_H4N6	avian_waterfowl	North America	H4N6	1995	19950801	PB2_101	PB1_154	PA_288	HA_160	NP_59	NA_215	MP_37	NS_38
22319	A/mallard/ALB/5/1995_H10N1	avian_waterfowl	North America	H10N1	1995	19950801	PB2_176	PB1_155	PA_288	HA_134	NP_150	NA_275	MP_44	NS_86
1016371	A/mallard/Alberta/2/1995_H10N7	avian_waterfowl	North America	H10N7	1995	19950803	PB2_176	PB1_155	PA_288	HA_134	NP_150	NA_24	MP_44	NS_86
1011880	A/mallard/Alberta/43/1995_H4N6	avian_waterfowl	North America	H4N6	1995	19950805	PB2_101	PB1_154	PA_4	HA_184	NP_113	NA_281	MP_57	NS_251
1011881	A/pintail/Alberta/114/1995_H3N8	avian_waterfowl	North America	H3N8	1995	19950807	PB2_174	PB1_154	PA_288	HA_227	NP_93	NA_205	MP_57	NS_47
1011882	A/lesser scaup/Alberta/206/1995_H3N8	avian_waterfowl	North America	H3N8	1995	19950812	PB2_12	PB1_182	PA_154	HA_280	NP_130	NA_247	MP_101	NS_99
1013296	A/Hong Kong/49/1995_H3N2	human	East Asia	H3N2	1995	19950901	PB2_207	PB1_246	PA_208	HA_446	NP_145	NA_450	MP_152	NS_308
1013624	A/Malaysia/07831/1995_H3N2	human	Southeast Asia	H3N2	1995	19950927	PB2_217	PB1_238	PA_208	HA_458	NP_145	NA_456	MP_152	NS_362
1013297	A/Lyon/2279/1995_H3N2	human	Western Europe	H3N2	1995	19951120	PB2_140	PB1_180	PA_282	HA_446	NP_211	NA_450	MP_184	NS_265
1013121	A/Netherlands/271/1995_H3N2	human	Western Europe	H3N2	1995	19951202	PB2_140	PB1_255	PA_256	HA_446	NP_199	NA_450	MP_184	NS_308
23543	A/New York/607/1995_H1N1	human	North America	H1N1	1995	19951208	PB2_15	PB1_7	PA_27	HA_109	NP_13	NA_20	MP_46	NS_115
23605	A/New York/648/1995_H3N2	human	North America	H3N2	1995	19951214	PB2_140	PB1_180	PA_294	HA_446	NP_211	NA_450	MP_231	NS_308
1002624	A/Siena/14/1995_H1N1	human	Southern Europe	H1N1	1995	19951219	PB2_15	PB1_7	PA_27	HA_109	NP_13	NA_20	MP_46	NS_115
23551	A/New York/621/1995_H1N1	human	North America	H1N1	1995	19951227	PB2_15	PB1_7	PA_27	HA_109	NP_13	NA_20	MP_46	NS_115
23619	A/New York/623/1995_H3N2	human	North America	H3N2	1995	19951229	PB2_140	PB1_255	PA_256	HA_446	NP_199	NA_450	MP_184	NS_308
1013306	A/Netherlands/91/1996_H3N2	human	Western Europe	H3N2	1996	19960130	PB2_140	PB1_255	PA_256	HA_446	NP_199	NA_450	MP_184	NS_308
23857	A/New York/626/1996_H1N1	human	North America	H1N1	1996	19960208	PB2_15	PB1_7	PA_27	HA_109	NP_13	NA_20	MP_46	NS_115
1013125	A/Singapore/1/1996_H3N2	human	Southeast Asia	H3N2	1996	19960212	PB2_140	PB1_238	PA_294	HA_458	NP_235	NA_450	MP_223	NS_254
1013300	A/Hong Kong/20/1996_H3N2	human	East Asia	H3N2	1996	19960224	PB2_217	PB1_238	PA_208	HA_470	NP_145	NA_459	MP_152	NS_354
23769	A/New York/632/1996_H3N2	human	North America	H3N2	1996	19960301	PB2_140	PB1_146	PA_208	HA_440	NP_199	NA_444	MP_184	NS_254
1013301	A/Hong Kong/42/1996_H3N2	human	East Asia	H3N2	1996	19960304	PB2_140	PB1_190	PA_306	HA_405	NP_260	NA_450	MP_241	NS_238
23863	A/New York/652/1996_H3N2	human	North America	H3N2	1996	19960401	PB2_140	PB1_255	PA_256	HA_458	NP_199	NA_456	MP_184	NS_308
1011883	A/shorebird/Delaware Bay/31/1996_H9N7	avian_shorebirds	North America	H9N7	1996	19960514	PB2_153	PB1_149	PA_202	HA_11	NP_89	NA_35	MP_44	NS_131
1015127	A/shorebird/Delaware Bay/29/1996_H11N2	avian_shorebirds	North America	H11N2	1996	19960514	PB2_141	PB1_156	PA_172	HA_112	NP_45	NA_201	MP_64	NS_61
1015128	A/shorebird/Delaware Bay/32/1996_H11N2	avian_shorebirds	North America	H11N2	1996	19960514	PB2_30	PB1_156	PA_317	HA_112	NP_120	NA_201	MP_64	NS_61
1015130	A/shorebird/Delaware Bay/42/1996_H11N2	avian_shorebirds	North America	H11N2	1996	19960514	PB2_131	PB1_174	PA_317	HA_112	NP_104	NA_201	MP_64	NS_61
1016372	A/shorebird/DE/23/96_H10N9	avian_shorebirds	North America	H10N9	1996	19960514	PB2_174	PB1_117	PA_44	HA_114	NP_103	NA_258	MP_44	NS_161
1015132	A/shorebird/Delaware Bay/91/1996_H11N2	avian_shorebirds	North America	H11N2	1996	19960515	PB2_131	PB1_156	PA_172	HA_112	NP_104	NA_201	MP_64	NS_61
1015133	A/ruddy turnstone/Delaware Bay/203/1996_H6N2	avian_shorebirds	North America	H6N2	1996	19960515	PB2_194	PB1_149	PA_111	HA_85	NP_89	NA_201	MP_50	NS_141
1016373	A/shorebird/Delaware Bay/63/1996_H10N2	avian_shorebirds	North America	H10N2	1996	19960515	PB2_131	PB1_174	PA_317	HA_114	NP_104	NA_201	MP_64	NS_141
1016374	A/shorebird/Delaware Bay/72/1996_H10N7	avian_shorebirds	North America	H10N7	1996	19960515	PB2_153	PB1_149	PA_202	HA_114	NP_113	NA_35	MP_37	NS_131
1016375	A/laughing gull/Delaware Bay/245/1996_H10N2	avian_shorebirds	North America	H10N2	1996	19960515	PB2_131	PB1_156	PA_172	HA_114	NP_104	NA_201	MP_64	NS_61
1016376	A/shorebird/Delaware Bay/288/1996_H10N2	avian_shorebirds	North America	H10N2	1996	19960515	PB2_131	PB1_156	PA_172	HA_114	NP_45	NA_201	MP_64	NS_61
1024650	A/ruddy turnstone/Delaware Bay/126/1996_H7N3	avian_shorebirds	North America	H7N3	1996	19960515	PB2_194	PB1_149	PA_154	HA_182	NP_89	NA_383	MP_50	NS_99
1013626	A/Malaysia/10111/1996_H3N2	human	Southeast Asia	H3N2	1996	19960619	PB2_140	PB1_200	PA_306	HA_452	NP_235	NA_450	MP_223	NS_265
1013627	A/Malaysia/10360/1996_H3N2	human	Southeast Asia	H3N2	1996	19960702	PB2_223	PB1_231	PA_322	HA_496	NP_235	NA_462	MP_241	NS_354
1014785	A/swine/England/40280/1996_H1N2	swine	Western Europe	H1N2	1996	19960709	PB2_32	PB1_29	PA_40	HA_67	NP_46	NA_203	MP_53	NS_207
1013302	A/Hong Kong/357/1996_H3N2	human	East Asia	H3N2	1996	19960719	PB2_228	PB1_245	PA_322	HA_491	NP_235	NA_462	MP_241	NS_354
22067	A/mallard/Alberta/201/1996_H2N3	avian_waterfowl	North America	H2N3	1996	19960800	PB2_142	PB1_193	PA_110	HA_168	NP_242	NA_375	MP_43	NS_131
22321	A/mallard/ALB/196/1996_H10N7	avian_waterfowl	North America	H10N7	1996	19960800	PB2_153	PB1_154	PA_55	HA_180	NP_310	NA_87	MP_102	NS_99
1016377	A/pintail/Alberta/140/1996_H1N1	avian_waterfowl	North America	H1N1	1996	19960802	PB2_142	PB1_163	PA_154	HA_234	NP_113	NA_294	MP_147	NS_50
1024638	A/mallard/Alberta/93/1996_H7N3	avian_waterfowl	North America	H7N3	1996	19960802	PB2_153	PB1_154	PA_172	HA_136	NP_162	NA_303	MP_82	NS_148
1011885	A/pintail/Alberta/275/1996_H4N6	avian_waterfowl	North America	H4N6	1996	19960826	PB2_153	PB1_154	PA_110	HA_184	NP_120	NA_237	MP_56	NS_54
1011886	A/mallard/Alberta/296/1996_H4N6	avian_waterfowl	North America	H4N6	1996	19960826	PB2_174	PB1_93	PA_141	HA_226	NP_110	NA_216	MP_44	NS_155
1015134	A/mallard/Alberta/279/1996_H11N9	avian_waterfowl	North America	H11N9	1996	19960826	PB2_163	PB1_156	PA_110	HA_132	NP_103	NA_214	MP_65	NS_54
1019097	A/mallard/Alberta/267/1996_H1N1	avian_waterfowl	North America	H1N1	1996	19960826	PB2_142	PB1_147	PA_277	HA_214	NP_103	NA_294	MP_24	NS_50
1013304	A/Hong Kong/434/1996_H3N2	human	East Asia	H3N2	1996	19961002	PB2_140	PB1_146	PA_256	HA_405	NP_168	NA_441	MP_204	NS_265
1014795	A/swine/England/636804/1996_H1N1	swine	Western Europe	H1N1	1996	19961025	PB2_32	PB1_29	PA_40	HA_66	NP_46	NA_101	MP_68	NS_207
1013305	A/Lyon/1781/1996_H3N2	human	Western Europe	H3N2	1996	19961026	PB2_140	PB1_238	PA_313	HA_469	NP_235	NA_450	MP_241	NS_292
24119	A/New York/554/1996_H3N2	human	North America	H3N2	1996	19961112	PB2_228	PB1_237	PA_322	HA_486	NP_248	NA_462	MP_241	NS_354
23397	A/New York/593/1996_H3N2	human	North America	H3N2	1996	19961209	PB2_140	PB1_210	PA_313	HA_458	NP_235	NA_456	MP_241	NS_265
23337	A/New York/574/1996_H3N2	human	North America	H3N2	1996	19961212	PB2_217	PB1_246	PA_208	HA_490	NP_168	NA_450	MP_195	NS_292
1013634	A/Malaysia/11473/1996_H3N2	human	Southeast Asia	H3N2	1996	19961224	PB2_217	PB1_246	PA_208	HA_485	NP_168	NA_450	MP_195	NS_292
1002399	A/Siena/1/1997_H3N2	human	Southern Europe	H3N2	1997	19970106	PB2_234	PB1_222	PA_322	HA_496	NP_222	NA_467	MP_241	NS_322
23289	A/New York/560/1997_H3N2	human	North America	H3N2	1997	19970106	PB2_217	PB1_246	PA_208	HA_490	NP_168	NA_450	MP_195	NS_292
1013704	A/Malaysia/11641/1997_H1N1	human	Southeast Asia	H1N1	1997	19970116	PB2_15	PB1_7	PA_27	HA_151	NP_13	NA_20	MP_46	NS_115
1014803	A/swine/England/88761/1997_H1N2	swine	Western Europe	H1N2	1997	19970203	PB2_32	PB1_29	PA_40	HA_67	NP_46	NA_203	MP_53	NS_207
1014797	A/swine/England/661263/1997_H1N2	swine	Western Europe	H1N2	1997	19970211	PB2_32	PB1_29	PA_40	HA_68	NP_46	NA_203	MP_47	NS_207
1013541	A/shorebird/Delaware Bay/138/1997_H2N1	avian_shorebirds	North America	H2N1	1997	19970514	PB2_202	PB1_117	PA_154	HA_3	NP_150	NA_294	MP_57	NS_190
1013637	A/Malaysia/12726/1997_H3N2	human	Southeast Asia	H3N2	1997	19970602	PB2_234	PB1_222	PA_322	HA_501	NP_235	NA_462	MP_241	NS_238
1013128	A/Johannesburg/10/1997_H3N2	human	South Africa	H3N2	1997	19970701	PB2_217	PB1_246	PA_208	HA_476	NP_168	NA_450	MP_195	NS_292
1013453	A/pintail/Alberta/22/1997_H2N9	avian_waterfowl	North America	H2N9	1997	19970730	PB2_142	PB1_155	PA_310	HA_168	NP_255	NA_214	MP_43	NS_131
1016378	A/mallard/Alberta/90/1997_H10N7	avian_waterfowl	North America	H10N7	1997	19970731	PB2_184	PB1_149	PA_55	HA_222	NP_113	NA_102	MP_44	NS_109
1013307	A/Auckland/10/1997_H3N2	human	Oceania	H3N2	1997	19970801	PB2_242	PB1_268	PA_349	HA_511	NP_274	NA_462	MP_252	NS_354
1011889	A/mallard/Alberta/114/1997_H3N8	avian_waterfowl	North America	H3N8	1997	19970805	PB2_153	PB1_182	PA_154	HA_280	NP_101	NA_206	MP_82	NS_47
1013954	A/Muscovy duck/Fujian/CL/1997_H9N2	avian_waterfowl	East Asia	H9N2	1997	19970913	PB2_96	PB1_48	PA_29	HA_153	NP_47	NA_40	MP_130	NS_189
22071	A/blue-winged teal/Alberta/16/1997_H2N9	avian_waterfowl	North America	H2N9	1997	19971024	PB2_131	PB1_226	PA_90	HA_168	NP_294	NA_214	MP_31	NS_110
17515	A/mallard/Alberta/52/1997_H12N5	avian_waterfowl	North America	H12N5	1997	19971031	PB2_12	PB1_154	PA_164	HA_22	NP_162	NA_44	MP_31	NS_85
26821	A/chicken/New South Wales/327/1997_H7N4	avian_domestic birds	Oceania	H7N4	1997	19971127	PB2_45	PB1_25	PA_47	HA_75	NP_97	NA_5	MP_228	NS_191
26823	A/emu/New South Wales/775/1997_H7N4	avian_land birds	Oceania	H7N4	1997	19971208	PB2_45	PB1_25	PA_47	HA_75	NP_97	NA_5	MP_228	NS_191
1014768	A/swine/England/167655/1997_H1N1	swine	Western Europe	H1N1	1997	19971218	PB2_32	PB1_29	PA_40	HA_66	NP_46	NA_101	MP_68	NS_207
1013308	A/Netherlands/300/1997_H3N2	human	Western Europe	H3N2	1997	19971223	PB2_242	PB1_275	PA_349	HA_511	NP_274	NA_462	MP_261	NS_343
22519	A/New York/513/1997_H3N2	human	North America	H3N2	1997	19971224	PB2_250	PB1_294	PA_360	HA_506	NP_235	NA_462	MP_279	NS_354
1013331	A/Netherlands/5/1998_H3N2	human	Western Europe	H3N2	1998	19980114	PB2_217	PB1_222	PA_331	HA_495	NP_222	NA_462	MP_195	NS_292
1013711	A/Malaysia/15042/1998_H1N1	human	Southeast Asia	H1N1	1998	19980127	PB2_15	PB1_7	PA_27	HA_175	NP_13	NA_20	MP_46	NS_115
1011892	A/ruddy turnstone/Delaware Bay/142/1998_H2N8	avian_shorebirds	North America	H2N8	1998	19980518	PB2_202	PB1_117	PA_154	HA_3	NP_150	NA_134	MP_57	NS_190
1013544	A/shorebird/Delaware Bay/24/1998_H2N1	avian_shorebirds	North America	H2N1	1998	19980518	PB2_202	PB1_117	PA_154	HA_3	NP_150	NA_294	MP_57	NS_190
1015135	A/ruddy turnstone/Delaware Bay/46/1998_H6N8	avian_shorebirds	North America	H6N8	1998	19980518	PB2_30	PB1_192	PA_317	HA_85	NP_150	NA_134	MP_24	NS_190
1015136	A/ruddy turnstone/Delaware Bay/69/1998_H6N8	avian_shorebirds	North America	H6N8	1998	19980518	PB2_202	PB1_67	PA_317	HA_85	NP_113	NA_134	MP_64	NS_190
1015138	A/ruddy turnstone/Delaware Bay/127/1998_H6N8	avian_shorebirds	North America	H6N8	1998	19980518	PB2_202	PB1_117	PA_317	HA_85	NP_150	NA_134	MP_57	NS_190
1011893	A/shorebird/Delaware Bay/207/1998_H3N8	avian_shorebirds	North America	H3N8	1998	19980519	PB2_192	PB1_117	PA_55	HA_228	NP_113	NA_97	MP_44	NS_123
1011896	A/shorebird/Delaware Bay/239/1998_H3N8	avian_shorebirds	North America	H3N8	1998	19980519	PB2_192	PB1_162	PA_55	HA_228	NP_113	NA_135	MP_24	NS_123
1011897	A/ruddy turnstone/Delaware Bay/250/1998_H3N8	avian_shorebirds	North America	H3N8	1998	19980519	PB2_153	PB1_204	PA_154	HA_279	NP_120	NA_249	MP_50	NS_123
1011898	A/ruddy turnstone/Delaware Bay/267/1998_H3N8	avian_shorebirds	North America	H3N8	1998	19980519	PB2_202	PB1_162	PA_55	HA_228	NP_113	NA_97	MP_44	NS_190
1015139	A/shorebird/Delaware Bay/194/1998_H6N8	avian_shorebirds	North America	H6N8	1998	19980519	PB2_202	PB1_192	PA_317	HA_85	NP_113	NA_134	MP_57	NS_190
1015140	A/laughing gull/Delaware Bay/296/1998_H16N3	avian_shorebirds	North America	H16N3	1998	19980519	PB2_21	PB1_67	PA_154	HA_12	NP_6	NA_6	MP_13	NS_102
1013648	A/Malaysia/17392/1998_H3N2	human	Southeast Asia	H3N2	1998	19980615	PB2_258	PB1_302	PA_388	HA_525	NP_335	NA_462	MP_252	NS_354
1011900	A/mallard/Alberta/169/1998_H3N8	avian_waterfowl	North America	H3N8	1998	19980805	PB2_152	PB1_194	PA_154	HA_227	NP_190	NA_248	MP_211	NS_50
1016379	A/mallard/Alberta/71/1998_H10N7	avian_waterfowl	North America	H10N7	1998	19980805	PB2_184	PB1_149	PA_4	HA_156	NP_113	NA_68	MP_102	NS_93
22253	A/mallard/Alberta/47/98_H4N1	avian_waterfowl	North America	H4N1	1998	19980805	PB2_152	PB1_155	PA_154	HA_297	NP_89	NA_330	MP_65	NS_52
28952	A/mallard/Alberta/119/1998_H1N1	avian_waterfowl	North America	H1N1	1998	19980806	PB2_131	PB1_93	PA_354	HA_191	NP_113	NA_330	MP_147	NS_11
1011901	A/mallard/Alberta/205/1998_H2N3	avian_waterfowl	North America	H2N3	1998	19980808	PB2_201	PB1_234	PA_4	HA_168	NP_89	NA_383	MP_30	NS_100
1012087	A/mallard/Alberta/211/1998_H1N1	avian_waterfowl	North America	H1N1	1998	19980808	PB2_184	PB1_154	PA_103	HA_254	NP_89	NA_313	MP_102	NS_61
1011902	A/mallard/Alberta/242/1998_H3N8	avian_waterfowl	North America	H3N8	1998	19980811	PB2_152	PB1_154	PA_289	HA_227	NP_113	NA_206	MP_65	NS_47
22171	A/mallard/Alberta/201/1998_H1N1	avian_waterfowl	North America	H1N1	1998	19980811	PB2_131	PB1_93	PA_343	HA_35	NP_113	NA_330	MP_147	NS_11
1017046	A/mallard/Minnesota/182761/1998_H7N3	avian_waterfowl	North America	H7N3	1998	19980901	PB2_174	PB1_204	PA_317	HA_224	NP_279	NA_408	MP_102	NS_99
1017050	A/mallard/Minnesota/182718/1998_H6N2	avian_waterfowl	North America	H6N2	1998	19980901	PB2_192	PB1_214	PA_111	HA_5	NP_104	NA_182	MP_19	NS_110
1017051	A/mallard/Minnesota/182714/1998_H2N3	avian_waterfowl	North America	H2N3	1998	19980901	PB2_153	PB1_224	PA_317	HA_168	NP_102	NA_392	MP_102	NS_61
1017052	A/mallard/Minnesota/182722/1998_H11N9	avian_waterfowl	North America	H11N9	1998	19980901	PB2_174	PB1_147	PA_164	HA_220	NP_104	NA_195	MP_44	NS_50
1017053	A/mallard/Minnesota/182749/1998_H3N9	avian_waterfowl	North America	H3N9	1998	19980901	PB2_174	PB1_164	PA_288	HA_205	NP_113	NA_214	MP_101	NS_74
1017054	A/mallard/Minnesota/182772/1998_H4N2	avian_waterfowl	North America	H4N2	1998	19980901	PB2_192	PB1_93	PA_354	HA_184	NP_113	NA_182	MP_147	NS_131
1017055	A/mallard/Minnesota/182751/1998_H6N6	avian_waterfowl	North America	H6N6	1998	19980901	PB2_131	PB1_155	PA_4	HA_5	NP_113	NA_237	MP_135	NS_110
1017057	A/mallard/Minnesota/182729/1998_H6N5	avian_waterfowl	North America	H6N5	1998	19980901	PB2_231	PB1_164	PA_317	HA_64	NP_253	NA_16	MP_116	NS_54
1017312	A/mallard/Minnesota/182750/1998_H6N3	avian_waterfowl	North America	H6N3	1998	19980901	PB2_192	PB1_214	PA_317	HA_5	NP_173	NA_365	MP_44	NS_110
24543	A/mallard/Ohio/249/1998_H6N1	avian_waterfowl	North America	H6N1	1998	19981017	PB2_131	PB1_162	PA_317	HA_64	NP_130	NA_294	MP_148	NS_253
25153	A/green-winged teal/Ohio/203/1998_H6N2	avian_waterfowl	North America	H6N2	1998	19981017	PB2_131	PB1_214	PA_317	HA_64	NP_130	NA_307	MP_148	NS_11
1013309	A/Netherlands/462/1998_H3N2	human	Western Europe	H3N2	1998	19981216	PB2_265	PB1_302	PA_378	HA_521	NP_303	NA_462	MP_271	NS_354
21573	A/New York/313/1998_H3N2	human	North America	H3N2	1998	19981228	PB2_258	PB1_310	PA_369	HA_547	NP_319	NA_462	MP_261	NS_354
21537	A/New York/287/1998_H3N2	human	North America	H3N2	1998	19981229	PB2_242	PB1_254	PA_349	HA_517	NP_274	NA_462	MP_261	NS_354
1061802	A/Guinea Fowl/Hong Kong/WF10/1999	avian_domestic birds	East Asia	H9N2	1999	19990100	PB2_46	PB1_34	PA_29	HA_90	NP_106	NA_15	MP_165	NS_181
1013631	A/Malaysia/10877/1999_H3N2	human	Southeast Asia	H3N2	1999	19990202	PB2_242	PB1_254	PA_349	HA_517	NP_274	NA_462	MP_261	NS_354
21611	A/New York/278/1999_H3N2	human	North America	H3N2	1999	19990204	PB2_242	PB1_254	PA_349	HA_517	NP_274	NA_462	MP_261	NS_354
1026550	A/chicken/Beijing/3/1999_H9N2	avian_domestic birds	East Asia	H9N2	1999	19990206	PB2_96	PB1_48	PA_29	HA_153	NP_47	NA_40	MP_130	NS_189
1013632	A/Malaysia/10969/1999_H3N2	human	Southeast Asia	H3N2	1999	19990211	PB2_258	PB1_310	PA_369	HA_544	NP_286	NA_462	MP_261	NS_354
1013633	A/Malaysia/10997/1999_H3N2	human	Southeast Asia	H3N2	1999	19990218	PB2_242	PB1_260	PA_349	HA_511	NP_235	NA_480	MP_261	NS_381
1011537	A/chicken/Hubei/01/1999_H9N2	avian_domestic birds	East Asia	H9N2	1999	19990221	PB2_96	PB1_48	PA_29	HA_219	NP_47	NA_92	MP_130	NS_189
21599	A/New York/337/1999_H3N2	human	North America	H3N2	1999	19990308	PB2_258	PB1_310	PA_369	HA_541	NP_319	NA_462	MP_261	NS_354
1011905	A/shorebird/Delaware Bay/106/1999_H3N2	avian_shorebirds	North America	H3N2	1999	19990524	PB2_153	PB1_182	PA_154	HA_279	NP_173	NA_201	MP_102	NS_110
1011907	A/shorebird/Delaware Bay/120/1999_H3N2	avian_shorebirds	North America	H3N2	1999	19990524	PB2_202	PB1_156	PA_4	HA_279	NP_113	NA_201	MP_57	NS_110
1011910	A/ruddy turnstone/Delaware Bay/142/1999_H3N2	avian_shorebirds	North America	H3N2	1999	19990524	PB2_202	PB1_156	PA_79	HA_279	NP_113	NA_201	MP_102	NS_110
1011912	A/shorebird/Delaware Bay/159/1999_H3N8	avian_shorebirds	North America	H3N8	1999	19990524	PB2_202	PB1_182	PA_154	HA_279	NP_173	NA_249	MP_102	NS_190
1011914	A/shorebird/Delaware Bay/195/1999_H3N2	avian_shorebirds	North America	H3N2	1999	19990524	PB2_202	PB1_156	PA_154	HA_279	NP_113	NA_201	MP_57	NS_110
1011919	A/shorebird/Delaware Bay/212/1999_H3N2	avian_shorebirds	North America	H3N2	1999	19990524	PB2_202	PB1_182	PA_154	HA_279	NP_113	NA_201	MP_102	NS_110
1011922	A/ruddy turnstone/Delaware Bay/244/1999_H3N8	avian_shorebirds	North America	H3N8	1999	19990524	PB2_153	PB1_182	PA_154	HA_279	NP_173	NA_249	MP_102	NS_110
1011923	A/ruddy turnstone/Delaware Bay/261/1999_H9N7	avian_shorebirds	North America	H9N7	1999	19990524	PB2_202	PB1_156	PA_4	HA_39	NP_152	NA_50	MP_57	NS_190
1011925	A/shorebird/Delaware Bay/272/1999_H3N8	avian_shorebirds	North America	H3N8	1999	19990524	PB2_192	PB1_182	PA_79	HA_279	NP_173	NA_249	MP_102	NS_110
1015141	A/shorebird/Delaware Bay/75/1999_H6N2	avian_shorebirds	North America	H6N2	1999	19990524	PB2_202	PB1_156	PA_4	HA_85	NP_113	NA_201	MP_57	NS_190
1015142	A/shorebird/Delaware Bay/80/1999_H11N2	avian_shorebirds	North America	H11N2	1999	19990524	PB2_202	PB1_156	PA_4	HA_112	NP_113	NA_201	MP_57	NS_190
1015145	A/ruddy turnstone/Delaware Bay/132/1999_H11N2	avian_shorebirds	North America	H11N2	1999	19990524	PB2_202	PB1_156	PA_4	HA_112	NP_152	NA_201	MP_57	NS_190
1015147	A/shorebird/Delaware Bay/168/1999_H11N2	avian_shorebirds	North America	H11N2	1999	19990524	PB2_202	PB1_156	PA_4	HA_154	NP_113	NA_201	MP_57	NS_190
1015148	A/shorebird/Delaware Bay/181/1999_H11N2	avian_shorebirds	North America	H11N2	1999	19990524	PB2_192	PB1_195	PA_79	HA_112	NP_113	NA_201	MP_101	NS_59
1015150	A/shorebird/Delaware Bay/191/1999_H11N2	avian_shorebirds	North America	H11N2	1999	19990524	PB2_202	PB1_156	PA_4	HA_112	NP_113	NA_201	MP_101	NS_62
1015153	A/shorebird/Delaware Bay/273/1999_H11N7	avian_shorebirds	North America	H11N7	1999	19990524	PB2_202	PB1_156	PA_4	HA_112	NP_113	NA_50	MP_57	NS_190
1016381	A/shorebird/Delaware Bay/180/1999_H10N7	avian_shorebirds	North America	H10N7	1999	19990524	PB2_153	PB1_182	PA_154	HA_114	NP_173	NA_52	MP_102	NS_110
24493	A/duck/New York/16873/1999_H6N2	avian_waterfowl	North America	H6N2	1999	19990525	PB2_131	PB1_156	PA_288	HA_5	NP_162	NA_201	MP_50	NS_72
1000503	A/New Caledonia/20/1999_H1N1	human	Oceania	H1N1	1999	19990609	PB2_15	PB1_7	PA_27	HA_217	NP_13	NA_20	MP_46	NS_115
1024666	A/mallard/Minnesota/19033/1999_H7N7	avian_waterfowl	North America	H7N7	1999	19990621	PB2_200	PB1_205	PA_55	HA_95	NP_113	NA_121	MP_134	NS_85
1011928	A/pintail/Alberta/37/1999_H3N8	avian_waterfowl	North America	H3N8	1999	19990730	PB2_165	PB1_162	PA_103	HA_228	NP_265	NA_97	MP_30	NS_131
1015155	A/mallard/Alberta/122/1999_H11N9	avian_waterfowl	North America	H11N9	1999	19990804	PB2_152	PB1_155	PA_164	HA_132	NP_163	NA_214	MP_65	NS_11
1015156	A/mallard/Alberta/125/1999_H11N6	avian_waterfowl	North America	H11N6	1999	19990804	PB2_30	PB1_155	PA_164	HA_132	NP_163	NA_318	MP_203	NS_85
1000969	A/turkey/Italy/2732/1999_H7N1	avian_domestic birds	Southern Europe	H7N1	1999	19990805	PB2_99	PB1_43	PA_76	HA_200	NP_29	NA_140	MP_157	NS_193
1011929	A/mallard/Alberta/199/1999_H3N6	avian_waterfowl	North America	H3N6	1999	19990807	PB2_201	PB1_162	PA_103	HA_228	NP_265	NA_237	MP_30	NS_131
1011930	A/mallard/Alberta/235/1999_H4N6	avian_waterfowl	North America	H4N6	1999	19990811	PB2_152	PB1_93	PA_164	HA_226	NP_75	NA_215	MP_65	NS_85
1013332	A/Netherlands/301/1999_H3N2	human	Western Europe	H3N2	1999	19991001	PB2_258	PB1_284	PA_339	HA_555	NP_319	NA_462	MP_261	NS_354
1013638	A/Malaysia/12766/1999_H3N2	human	Southeast Asia	H3N2	1999	19991009	PB2_274	PB1_340	PA_405	HA_538	NP_347	NA_476	MP_261	NS_381
24713	A/gadwall/Ohio/37/1999_H6N2	avian_waterfowl	North America	H6N2	1999	19991016	PB2_30	PB1_203	PA_186	HA_64	NP_294	NA_111	MP_65	NS_92
25151	A/blue-winged teal/Ohio/31/1999_H3N2	avian_waterfowl	North America	H3N2	1999	19991016	PB2_200	PB1_149	PA_299	HA_186	NP_240	NA_182	MP_114	NS_112
24373	A/green-winged teal/Ohio/178/1999_H6N2	avian_waterfowl	North America	H6N2	1999	19991023	PB2_174	PB1_192	PA_288	HA_85	NP_113	NA_201	MP_170	NS_110
24545	A/mallard/Ohio/170/1999_H6N5	avian_waterfowl	North America	H6N5	1999	19991023	PB2_200	PB1_154	PA_288	HA_5	NP_89	NA_16	MP_30	NS_110
25079	A/green-winged teal/Ohio/72/1999_H1N1	avian_waterfowl	North America	H1N1	1999	19991023	PB2_153	PB1_149	PA_103	HA_191	NP_253	NA_294	MP_169	NS_253
1001341	A/turkey/Italy/4644/1999_H7N1	avian_domestic birds	Southern Europe	H7N1	1999	19991216	PB2_99	PB1_43	PA_76	HA_200	NP_29	NA_140	MP_157	NS_193
1001161	A/quail/Italy/4992/1999_H7N1	avian_domestic birds	Southern Europe	H7N1	1999	19991230	PB2_99	PB1_43	PA_76	HA_200	NP_29	NA_140	MP_157	NS_193
1003093	A/Taiwan/5072/1999_H1N1	human	East Asia	H1N1	1999	19991231	PB2_15	PB1_7	PA_27	HA_238	NP_13	NA_20	MP_46	NS_115
1013522	A/wild duck/Shantou/992/2000_H2N8	avian_waterfowl	East Asia	H2N8	2000	20000101	PB2_76	PB1_49	PA_85	HA_3	NP_96	NA_47	MP_200	NS_245
1013310	A/Netherlands/3/2000_H3N2	human	Western Europe	H3N2	2000	20000106	PB2_258	PB1_334	PA_395	HA_533	NP_319	NA_472	MP_261	NS_381
22613	A/New York/435/2000_H3N2	human	North America	H3N2	2000	20000109	PB2_258	PB1_284	PA_339	HA_555	NP_319	NA_462	MP_261	NS_354
21905	A/New York/437/2000_H3N2	human	North America	H3N2	2000	20000112	PB2_258	PB1_334	PA_395	HA_533	NP_319	NA_472	MP_261	NS_455
26515	A/duck/Italy/551/2000_H7N1	avian_waterfowl	Southern Europe	H7N1	2000	20000124	PB2_99	PB1_43	PA_76	HA_200	NP_29	NA_140	MP_157	NS_193
26287	A/ostrich/Italy/1038/2000_H7N1	avian_land birds	Southern Europe	H7N1	2000	20000209	PB2_99	PB1_43	PA_76	HA_200	NP_29	NA_140	MP_157	NS_193
26903	A/turkey/Italy/1084/2000_H7N1	avian_domestic birds	Southern Europe	H7N1	2000	20000210	PB2_99	PB1_43	PA_76	HA_200	NP_29	NA_140	MP_157	NS_193
22369	A/quail/Nanchang/2-0460/2000_H9N2	avian_domestic birds	East Asia	H9N2	2000	20000217	PB2_59	PB1_48	PA_47	HA_196	NP_63	NA_92	MP_130	NS_199
22371	A/pigeon/Nanchang/2-0461/2000_H9N2	avian_land birds	East Asia	H9N2	2000	20000217	PB2_96	PB1_48	PA_29	HA_240	NP_47	NA_92	MP_130	NS_189
28547	A/swine/England/17788/2000_H1N1	swine	Western Europe	H1N1	2000	20000317	PB2_32	PB1_29	PA_40	HA_66	NP_46	NA_101	MP_61	NS_207
1001233	A/chicken/China/Guangxi1/2000_H9N2	avian_domestic birds	East Asia	H9N2	2000	20000320	PB2_96	PB1_48	PA_98	HA_219	NP_47	NA_28	MP_130	NS_199
1013503	A/Duck/Nanchang/4-190/2000_H2N9	avian_waterfowl	East Asia	H2N9	2000	20000412	PB2_46	PB1_79	PA_54	HA_3	NP_83	NA_122	MP_190	NS_245
21233	A/New York/146/2000_H1N1	human	North America	H1N1	2000	20000412	PB2_15	PB1_7	PA_27	HA_109	NP_13	NA_20	MP_46	NS_115
1015157	A/gull/Delaware Bay/18/2000_H6N1	avian_shorebirds	North America	H6N1	2000	20000514	PB2_30	PB1_155	PA_299	HA_85	NP_104	NA_10	MP_13	NS_190
1011931	A/shorebird/Delaware Bay/277/2000_H9N7	avian_shorebirds	North America	H9N7	2000	20000515	PB2_253	PB1_183	PA_62	HA_71	NP_120	NA_68	MP_82	NS_61
1016384	A/shorebird/Delaware Bay/212/2000_H10N7	avian_shorebirds	North America	H10N7	2000	20000515	PB2_153	PB1_149	PA_103	HA_244	NP_120	NA_143	MP_82	NS_110
1016386	A/shorebird/Delaware Bay/267/2000_H10N4	avian_shorebirds	North America	H10N4	2000	20000515	PB2_193	PB1_155	PA_62	HA_199	NP_266	NA_9	MP_134	NS_38
1018028	A/ruddy turnstone/New Jersey/AI00-1143/2000_H10N4	avian_shorebirds	North America	H10N4	2000	20000515	PB2_184	PB1_155	PA_62	HA_199	NP_266	NA_9	MP_147	NS_110
1054172	A/ruddy turnstone/New Jersey/AI00-1185/2000	avian_shorebirds	North America	H10N4	2000	20000515	PB2_193	PB1_155	PA_62	HA_199	NP_266	NA_9	MP_31	NS_110
22343	A/ruddy turnstone/Delaware/94/2000_H12N4	avian_shorebirds	North America	H12N4	2000	20000515	PB2_193	PB1_155	PA_79	HA_22	NP_89	NA_9	MP_31	NS_110
1054169	A/ruddy turnstone/New Jersey/AI00-1049/2000	avian_shorebirds	North America	H6N1	2000	20000516	PB2_30	PB1_155	PA_18	HA_85	NP_104	NA_10	MP_57	NS_190
1054174	A/ruddy turnstone/New Jersey/AI00-2150/2000	avian_shorebirds	North America	H12N5	2000	20000516	PB2_237	PB1_214	PA_103	HA_22	NP_240	NA_43	MP_134	NS_111
1024669	A/ruddy turnstone/Delaware/AI00-1538/2000_H7N9	avian_shorebirds	North America	H7N9	2000	20000520	PB2_237	PB1_183	PA_91	HA_95	NP_240	NA_214	MP_134	NS_121
1018027	A/ruddy turnstone/Delaware/AI00-1121/2000_H10N5	avian_shorebirds	North America	H10N5	2000	20000521	PB2_237	PB1_155	PA_103	HA_199	NP_266	NA_43	MP_134	NS_111
1054048	A/environment/New Jersey/AI00-2413/2000	others	North America	H13N6	2000	20000521	PB2_34	PB1_22	PA_18	HA_25	NP_6	NA_56	MP_13	NS_95
1054115	A/ruddy turnstone/Delaware/AI00-629/2000	avian_shorebirds	North America	H7N9	2000	20000524	PB2_237	PB1_214	PA_103	HA_95	NP_240	NA_214	MP_134	NS_121
1054192	A/semipalmated sandpiper/Delaware/AI00-2144/2000	avian_shorebirds	North America	H11N2	2000	20000524	PB2_3	PB1_155	PA_12	HA_112	NP_4	NA_201	MP_13	NS_131
1054057	A/red knot/Delaware/AI00-1905/2000	avian_shorebirds	North America	H12N5	2000	20000525	PB2_193	PB1_214	PA_103	HA_22	NP_104	NA_43	MP_134	NS_111
1054111	A/ruddy turnstone/Delaware/AI00-1564/2000	avian_shorebirds	North America	H10N3	2000	20000525	PB2_193	PB1_155	PA_62	HA_199	NP_266	NA_413	MP_102	NS_38
1054112	A/ruddy turnstone/Delaware/AI00-1592/2000	avian_shorebirds	North America	H10N4	2000	20000525	PB2_193	PB1_155	PA_79	HA_199	NP_89	NA_9	MP_134	NS_110
1054113	A/ruddy turnstone/Delaware/AI00-1602/2000	avian_shorebirds	North America	H12N4	2000	20000525	PB2_193	PB1_155	PA_79	HA_22	NP_89	NA_9	MP_31	NS_110
1017951	A/laughing gull/New York/AI00-470/2000_H6N1	avian_shorebirds	North America	H6N1	2000	20000601	PB2_30	PB1_155	PA_4	HA_85	NP_104	NA_10	MP_57	NS_190
1017953	A/herring gull/New York/AI00-532/2000_H16N3	avian_shorebirds	North America	H16N3	2000	20000601	PB2_21	PB1_67	PA_110	HA_12	NP_6	NA_6	MP_13	NS_102
1017967	A/laughing gull/New York/AI00-2455/2000_H7N3	avian_shorebirds	North America	H7N3	2000	20000601	PB2_131	PB1_149	PA_317	HA_76	NP_113	NA_383	MP_82	NS_11
1013707	A/Malaysia/14458/2000_H1N1	human	Southeast Asia	H1N1	2000	20000608	PB2_15	PB1_7	PA_27	HA_194	NP_13	NA_20	MP_46	NS_115
1044504	A/black-headed gull/Netherlands/1/2000_H13N8	avian_shorebirds	Western Europe	H13N8	2000	20000705	PB2_34	PB1_23	PA_18	HA_25	NP_15	NA_31	MP_54	NS_95
22361	A/quail/Nanchang/7-026/2000_H3N6	avian_domestic birds	East Asia	H3N6	2000	20000709	PB2_65	PB1_72	PA_47	HA_164	NP_143	NA_161	MP_72	NS_246
1016387	A/pintail/Alberta/207/2000_H1N1	avian_waterfowl	North America	H1N1	2000	20000716	PB2_152	PB1_194	PA_203	HA_271	NP_89	NA_313	MP_44	NS_50
1015159	A/mallard/Alberta/64/2000_H11N9	avian_waterfowl	North America	H11N9	2000	20000805	PB2_175	PB1_233	PA_164	HA_132	NP_267	NA_214	MP_9	NS_11
22335	A/pintail/Alberta/84/2000_H11N9	avian_waterfowl	North America	H11N9	2000	20000807	PB2_152	PB1_256	PA_164	HA_132	NP_89	NA_214	MP_44	NS_109
26511	A/turkey/Italy/4426/2000_H7N1	avian_domestic birds	Southern Europe	H7N1	2000	20000814	PB2_99	PB1_43	PA_76	HA_200	NP_29	NA_140	MP_157	NS_193
1015160	A/mallard/Alberta/193/2000_H11N9	avian_waterfowl	North America	H11N9	2000	20000816	PB2_152	PB1_154	PA_276	HA_197	NP_118	NA_195	MP_65	NS_47
22323	A/pintail/Alberta/202/2000_H10N7	avian_waterfowl	North America	H10N7	2000	20000818	PB2_277	PB1_155	PA_103	HA_260	NP_292	NA_157	MP_135	NS_10
22325	A/mallard/Alberta/208/2000_H10N7	avian_waterfowl	North America	H10N7	2000	20000819	PB2_153	PB1_216	PA_103	HA_260	NP_113	NA_157	MP_103	NS_61
1044510	A/mallard duck/Netherlands/08/2000_H3N8	avian_waterfowl	Western Europe	H3N8	2000	20000821	PB2_41	PB1_41	PA_130	HA_79	NP_166	NA_31	MP_71	NS_190
26673	A/Auckland/580/2000_H1N1	human	Oceania	H1N1	2000	20000906	PB2_15	PB1_7	PA_27	HA_194	NP_13	NA_20	MP_46	NS_115
24065	A/Waikato/7/2000_H3N2	human	Oceania	H3N2	2000	20000908	PB2_282	PB1_327	PA_378	HA_533	NP_319	NA_476	MP_261	NS_354
24981	A/Western Australia/1/2000_H3N2	human	Oceania	H3N2	2000	20000912	PB2_282	PB1_310	PA_369	HA_557	NP_274	NA_476	MP_261	NS_354
1009957	A/swine/Hong Kong/NS143/2000_H1N1	swine	East Asia	H1N1	2000	20000915	PB2_6	PB1_6	PA_20	HA_130	NP_32	NA_64	MP_38	NS_134
25121	A/Queensland/7/2000_H3N2	human	Oceania	H3N2	2000	20000919	PB2_258	PB1_334	PA_395	HA_533	NP_319	NA_472	MP_261	NS_455
26761	A/Auckland/590/2000_H1N1	human	Oceania	H1N1	2000	20000926	PB2_15	PB1_7	PA_27	HA_289	NP_13	NA_20	MP_46	NS_115
1059381	A/duck/Hokkaido/18/2000	avian_waterfowl	East Asia	H10N4	2000	20001008	PB2_95	PB1_72	PA_140	HA_113	NP_96	NA_8	MP_98	NS_232
26879	A/Auckland/596/2000_H3N2	human	Oceania	H3N2	2000	20001030	PB2_282	PB1_310	PA_369	HA_557	NP_274	NA_476	MP_261	NS_354
1001234	A/chicken/China/Guangxi14/2000_H9N2	avian_domestic birds	East Asia	H9N2	2000	20001113	PB2_46	PB1_34	PA_98	HA_219	NP_106	NA_28	MP_130	NS_189
1001235	A/chicken/China/Guangxi17/2000_H9N2	avian_domestic birds	East Asia	H9N2	2000	20001120	PB2_46	PB1_34	PA_98	HA_258	NP_106	NA_28	MP_130	NS_189
1044349	A/common teal/Netherlands/07/2000_H3N8	avian_waterfowl	Western Europe	H3N8	2000	20001123	PB2_27	PB1_41	PA_130	HA_79	NP_29	NA_31	MP_72	NS_190
21607	A/New York/205/2001_H1N1	human	North America	H1N1	2001	20010108	PB2_15	PB1_7	PA_27	HA_194	NP_13	NA_20	MP_46	NS_115
23245	A/New York/441/2001_H1N1	human	North America	H1N1	2001	20010108	PB2_15	PB1_7	PA_27	HA_256	NP_13	NA_20	MP_46	NS_115
26513	A/chicken/Italy/322/2001_H7N1	avian_domestic birds	Southern Europe	H7N1	2001	20010116	PB2_99	PB1_43	PA_76	HA_200	NP_29	NA_140	MP_157	NS_193
1017040	A/northern pintail/Texas/421716/2001_H1N1	avian_waterfowl	North America	H1N1	2001	20010212	PB2_287	PB1_262	PA_299	HA_285	NP_120	NA_313	MP_30	NS_61
1013651	A/Malaysia/18121/2001_H3N2	human	Southeast Asia	H3N2	2001	20010226	PB2_258	PB1_334	PA_395	HA_533	NP_319	NA_472	MP_261	NS_381
1013311	A/Netherlands/124/2001_H3N2	human	Western Europe	H3N2	2001	20010320	PB2_258	PB1_334	PA_395	HA_533	NP_319	NA_472	MP_261	NS_381
1013312	A/Netherlands/126/2001_H3N2	human	Western Europe	H3N2	2001	20010321	PB2_282	PB1_310	PA_369	HA_557	NP_274	NA_476	MP_261	NS_354
1009932	A/swine/Hong Kong/8709/2001_H1N1	swine	East Asia	H1N1	2001	20010327	PB2_6	PB1_6	PA_20	HA_110	NP_32	NA_64	MP_38	NS_150
22375	A/chicken/Nanchang/4-301/2001_H9N2	avian_domestic birds	East Asia	H9N2	2001	20010427	PB2_59	PB1_72	PA_47	HA_258	NP_63	NA_109	MP_130	NS_189
1007030	A/chicken/Chakwal/NARC-35/2001_H7N3	avian_domestic birds	South Asia	H7N3	2001	20010500	PB2_27	PB1_59	PA_75	HA_94	NP_84	NA_38	MP_228	NS_173
1011932	A/shorebird/Delaware Bay/77/2001_H6N2	avian_shorebirds	North America	H6N2	2001	20010517	PB2_245	PB1_22	PA_317	HA_85	NP_104	NA_94	MP_13	NS_74
1016392	A/shorebird/Delaware Bay/101/2001_H10N7	avian_shorebirds	North America	H10N7	2001	20010517	PB2_153	PB1_214	PA_173	HA_260	NP_265	NA_157	MP_102	NS_253
1054190	A/semipalmated sandpiper/Delaware/828234/2001	avian_shorebirds	North America	H11N2	2001	20010517	PB2_30	PB1_155	PA_18	HA_112	NP_104	NA_201	MP_57	NS_190
1054108	A/ruddy turnstone/Delaware/828239/2001	avian_shorebirds	North America	H5N7	2001	20010518	PB2_153	PB1_183	PA_173	HA_82	NP_104	NA_157	MP_102	NS_253
1054081	A/ruddy turnstone/Delaware/421731/2001	avian_shorebirds	North America	H10N2	2001	20010519	PB2_153	PB1_214	PA_173	HA_260	NP_265	NA_94	MP_102	NS_253
1054082	A/ruddy turnstone/Delaware/421732/2001	avian_shorebirds	North America	H12N7	2001	20010520	PB2_153	PB1_183	PA_173	HA_22	NP_265	NA_157	MP_102	NS_253
1054083	A/ruddy turnstone/Delaware/471599/2001	avian_shorebirds	North America	H12N7	2001	20010520	PB2_30	PB1_183	PA_173	HA_22	NP_104	NA_157	MP_102	NS_253
1054061	A/red knot/New Jersey/828235/2001	avian_shorebirds	North America	H6N5	2001	20010523	PB2_152	PB1_214	PA_103	HA_64	NP_217	NA_30	MP_169	NS_85
1054145	A/ruddy turnstone/New Jersey/471587/2001	avian_shorebirds	North America	H11N2	2001	20010523	PB2_30	PB1_155	PA_18	HA_112	NP_104	NA_201	MP_57	NS_74
1054151	A/ruddy turnstone/New Jersey/471606/2001	avian_shorebirds	North America	H11N7	2001	20010523	PB2_153	PB1_155	PA_173	HA_112	NP_265	NA_157	MP_102	NS_253
1054166	A/ruddy turnstone/New Jersey/828227/2001	avian_shorebirds	North America	H5N8	2001	20010523	PB2_152	PB1_156	PA_173	HA_82	NP_104	NA_206	MP_169	NS_141
26143	A/Western Australia/18/2001_H1N1	human	Oceania	H1N1	2001	20010619	PB2_15	PB1_7	PA_27	HA_288	NP_13	NA_20	MP_46	NS_115
23459	A/Canterbury/19/2001_H1N1	human	Oceania	H1N1	2001	20010625	PB2_15	PB1_7	PA_27	HA_194	NP_13	NA_20	MP_46	NS_115
25875	A/Western Australia/20/2001_H1N1	human	Oceania	H1N1	2001	20010703	PB2_15	PB1_7	PA_27	HA_194	NP_13	NA_20	MP_46	NS_115
24593	A/Western Australia/13/2001_H3N2	human	Oceania	H3N2	2001	20010711	PB2_258	PB1_310	PA_349	HA_555	NP_319	NA_462	MP_261	NS_354
1011933	A/mallard/Alberta/22/2001_H7N3	avian_waterfowl	North America	H7N3	2001	20010726	PB2_153	PB1_214	PA_355	HA_262	NP_89	NA_408	MP_114	NS_54
1013523	A/mallard/Alberta/33/2001_H2N1	avian_waterfowl	North America	H2N1	2001	20010727	PB2_131	PB1_155	PA_317	HA_168	NP_113	NA_294	MP_115	NS_11
22255	A/mallard/Alberta/30/2001_H4N8	avian_waterfowl	North America	H4N8	2001	20010727	PB2_239	PB1_256	PA_317	HA_278	NP_163	NA_270	MP_24	NS_8
22291	A/mallard/Alberta/34/2001_H7N1	avian_waterfowl	North America	H7N1	2001	20010727	PB2_153	PB1_214	PA_355	HA_262	NP_89	NA_294	MP_114	NS_54
1011935	A/mallard/Alberta/35/2001_H4N6	avian_waterfowl	North America	H4N6	2001	20010728	PB2_153	PB1_194	PA_164	HA_312	NP_163	NA_301	MP_222	NS_110
23497	A/Canterbury/119/2001_H1N1	human	Oceania	H1N1	2001	20010802	PB2_15	PB1_7	PA_27	HA_319	NP_13	NA_20	MP_46	NS_115
1011936	A/mallard/Alberta/160/2001_H3N8	avian_waterfowl	North America	H3N8	2001	20010806	PB2_268	PB1_235	PA_363	HA_280	NP_295	NA_206	MP_192	NS_131
23383	A/Canterbury/146/2001_H3N2	human	Oceania	H3N2	2001	20010806	PB2_258	PB1_334	PA_395	HA_533	NP_319	NA_472	MP_261	NS_381
28234	A/mallard/Alberta/38/2001_H4N6	avian_waterfowl	North America	H4N6	2001	20010807	PB2_174	PB1_235	PA_317	HA_312	NP_163	NA_301	MP_222	NS_11
25021	A/Queensland/11/2001_H3N2	human	Oceania	H3N2	2001	20010811	PB2_258	PB1_310	PA_369	HA_551	NP_274	NA_485	MP_261	NS_354
22257	A/pintail/Alberta/269/2001_H4N6	avian_waterfowl	North America	H4N6	2001	20010814	PB2_152	PB1_235	PA_164	HA_226	NP_173	NA_301	MP_44	NS_253
1003119	A/duck/Primorie/2633/2001_H5N3	avian_waterfowl	Eastern Europe	H5N3	2001	20010824	PB2_76	PB1_71	PA_76	HA_32	NP_96	NA_73	MP_98	NS_286
23985	A/Wellington/34/2001_H3N2	human	Oceania	H3N2	2001	20010828	PB2_258	PB1_310	PA_369	HA_551	NP_274	NA_477	MP_261	NS_354
26337	A/black duck/Maryland/415/2001_H7N3	avian_waterfowl	North America	H7N3	2001	20010830	PB2_153	PB1_202	PA_103	HA_201	NP_240	NA_427	MP_170	NS_253
1050767	A/mallard duck/Netherlands/1/2001_H6N1	avian_waterfowl	Western Europe	H6N1	2001	20010903	PB2_76	PB1_26	PA_75	HA_47	NP_22	NA_118	MP_146	NS_193
1059389	A/duck/Mongolia/3/2001	avian_waterfowl	East Asia	H10N3	2001	20010903	PB2_76	PB1_58	PA_224	HA_179	NP_154	NA_73	MP_208	NS_152
1050871	A/mallard duck/Netherlands/3/2001_H3N6	avian_waterfowl	Western Europe	H3N6	2001	20010924	PB2_41	PB1_41	PA_130	HA_79	NP_71	NA_106	MP_72	NS_260
1050063	A/duck/Hokkaido/17/2001_H2N3	avian_waterfowl	East Asia	H2N3	2001	20011005	PB2_76	PB1_43	PA_76	HA_3	NP_96	NA_73	MP_111	NS_286
1050067	A/duck/Hokkaido/95/2001_H2N2	avian_waterfowl	East Asia	H2N2	2001	20011006	PB2_87	PB1_72	PA_110	HA_3	NP_82	NA_78	MP_112	NS_97
1050060	A/duck/Hokkaido/1058/2001_H4N5	avian_waterfowl	East Asia	H4N5	2001	20011019	PB2_65	PB1_72	PA_47	HA_96	NP_55	NA_3	MP_98	NS_84
1044556	A/mallard duck/Netherlands/9/2001_H4N6	avian_waterfowl	Western Europe	H4N6	2001	20011025	PB2_108	PB1_41	PA_139	HA_137	NP_62	NA_106	MP_146	NS_192
1014784	A/swine/England/39572/2001_H1N1	swine	Western Europe	H1N1	2001	20011114	PB2_32	PB1_29	PA_40	HA_66	NP_46	NA_101	MP_47	NS_207
28567	A/swine/England/43142/2001_H1N2	swine	Western Europe	H1N2	2001	20011221	PB2_32	PB1_29	PA_40	HA_67	NP_46	NA_203	MP_53	NS_207
21695	A/New York/77/2001_H3N2	human	North America	H3N2	2001	20011226	PB2_258	PB1_310	PA_369	HA_551	NP_274	NA_490	MP_261	NS_354
1003094	A/Taiwan/52/2002_H1N1	human	East Asia	H1N1	2002	20020103	PB2_15	PB1_7	PA_27	HA_194	NP_13	NA_20	MP_46	NS_115
1013313	A/Netherlands/120/2002_H3N2	human	Western Europe	H3N2	2002	20020226	PB2_258	PB1_310	PA_369	HA_551	NP_274	NA_496	MP_261	NS_354
21553	A/New York/276/2002_H3N2	human	North America	H3N2	2002	20020307	PB2_258	PB1_310	PA_369	HA_551	NP_274	NA_490	MP_261	NS_354
22027	A/New York/417/2002_H1N2	human	North America	H1N2	2002	20020307	PB2_258	PB1_334	PA_395	HA_320	NP_319	NA_472	MP_261	NS_381
1017982	A/ruddy turnstone/Delaware/650625/2002_H6N1	avian_shorebirds	North America	H6N1	2002	20020508	PB2_200	PB1_182	PA_18	HA_85	NP_240	NA_313	MP_13	NS_10
1054096	A/ruddy turnstone/Delaware/650644/2002	avian_shorebirds	North America	H12N5	2002	20020508	PB2_296	PB1_250	PA_115	HA_21	NP_91	NA_43	MP_31	NS_123
1054046	A/environment/Delaware/650606/2002	others	North America	H11N2	2002	20020511	PB2_200	PB1_156	PA_89	HA_112	NP_104	NA_201	MP_158	NS_253
1054047	A/environment/Delaware/650661/2002	others	North America	H6N1	2002	20020511	PB2_200	PB1_182	PA_18	HA_85	NP_240	NA_313	MP_13	NS_10
1011471	A/swine/Minnesota/SG1138/2002_H1N1	swine	North America	H1N1	2002	20020516	PB2_267	PB1_311	PA_216	HA_152	NP_137	NA_186	MP_92	NS_226
1054158	A/ruddy turnstone/New Jersey/650615/2002	avian_shorebirds	North America	H11N2	2002	20020516	PB2_200	PB1_214	PA_144	HA_112	NP_240	NA_201	MP_158	NS_253
1011938	A/shorebird/Delaware Bay/53/2002_H7N3	avian_shorebirds	North America	H7N3	2002	20020520	PB2_209	PB1_212	PA_299	HA_95	NP_293	NA_427	MP_114	NS_251
1015165	A/shorebird/Delaware Bay/6/2002_H11N9	avian_shorebirds	North America	H11N9	2002	20020520	PB2_287	PB1_202	PA_144	HA_112	NP_240	NA_195	MP_158	NS_253
1015166	A/shorebird/Delaware Bay/26/2002_H11N9	avian_shorebirds	North America	H11N9	2002	20020520	PB2_200	PB1_214	PA_144	HA_112	NP_240	NA_195	MP_57	NS_253
1016420	A/shorebird/Delaware Bay/42/2002_H1N9	avian_shorebirds	North America	H1N9	2002	20020520	PB2_287	PB1_202	PA_309	HA_285	NP_104	NA_195	MP_158	NS_253
1016421	A/shorebird/Delaware Bay/47/2002_H1N9	avian_shorebirds	North America	H1N9	2002	20020520	PB2_287	PB1_202	PA_89	HA_285	NP_104	NA_195	MP_30	NS_253
1016424	A/shorebird/Delaware Bay/56/2002_H1N9	avian_shorebirds	North America	H1N9	2002	20020520	PB2_287	PB1_202	PA_89	HA_285	NP_240	NA_195	MP_158	NS_253
1016426	A/laughing gull/Delaware Bay/79/2002_H1N9	avian_shorebirds	North America	H1N9	2002	20020520	PB2_287	PB1_214	PA_144	HA_285	NP_240	NA_195	MP_158	NS_253
1017983	A/ruddy turnstone/Delaware/650679/2002_H6N8	avian_shorebirds	North America	H6N8	2002	20020520	PB2_131	PB1_214	PA_288	HA_85	NP_128	NA_135	MP_114	NS_10
1015169	A/shorebird/Delaware Bay/184/2002_H6N1	avian_shorebirds	North America	H6N1	2002	20020521	PB2_200	PB1_214	PA_144	HA_85	NP_240	NA_313	MP_24	NS_253
1016429	A/ruddy turnstone/Delaware Bay/96/2002_H1N9	avian_shorebirds	North America	H1N9	2002	20020521	PB2_200	PB1_214	PA_309	HA_285	NP_240	NA_195	MP_57	NS_253
1016431	A/shorebird/Delaware Bay/139/2002_H1N9	avian_shorebirds	North America	H1N9	2002	20020521	PB2_287	PB1_202	PA_309	HA_285	NP_323	NA_195	MP_30	NS_253
1054157	A/ruddy turnstone/New Jersey/650599/2002	avian_shorebirds	North America	H9N9	2002	20020521	PB2_200	PB1_214	PA_144	HA_71	NP_104	NA_195	MP_158	NS_253
1054163	A/ruddy turnstone/New Jersey/650678/2002	avian_shorebirds	North America	H11N1	2002	20020521	PB2_200	PB1_214	PA_144	HA_112	NP_240	NA_313	MP_57	NS_253
1017968	A/ruddy turnstone/Delaware/650656/2002_H1N1	avian_shorebirds	North America	H1N1	2002	20020523	PB2_200	PB1_214	PA_144	HA_285	NP_323	NA_313	MP_158	NS_253
1017981	A/ruddy turnstone/Delaware/650635/2002_H7N3	avian_shorebirds	North America	H7N3	2002	20020523	PB2_200	PB1_212	PA_144	HA_95	NP_240	NA_427	MP_114	NS_253
1054051	A/red knot/Delaware/650666/2002	avian_shorebirds	North America	H11N9	2002	20020523	PB2_153	PB1_214	PA_91	HA_112	NP_265	NA_214	MP_57	NS_253
1054085	A/ruddy turnstone/Delaware/650593/2002	avian_shorebirds	North America	H1N5	2002	20020523	PB2_200	PB1_250	PA_144	HA_285	NP_104	NA_43	MP_30	NS_123
1054092	A/ruddy turnstone/Delaware/650633/2002	avian_shorebirds	North America	H9N9	2002	20020523	PB2_200	PB1_214	PA_144	HA_71	NP_240	NA_195	MP_57	NS_253
1054100	A/ruddy turnstone/Delaware/650664/2002	avian_shorebirds	North America	H1N1	2002	20020523	PB2_200	PB1_214	PA_144	HA_285	NP_240	NA_313	MP_57	NS_253
1054084	A/ruddy turnstone/Delaware/650575/2002	avian_shorebirds	North America	H1N9	2002	20020526	PB2_200	PB1_214	PA_144	HA_285	NP_240	NA_195	MP_57	NS_253
1054095	A/ruddy turnstone/Delaware/650643/2002	avian_shorebirds	North America	H1N1	2002	20020526	PB2_287	PB1_202	PA_309	HA_285	NP_323	NA_313	MP_30	NS_10
1054160	A/ruddy turnstone/New Jersey/650627/2002	avian_shorebirds	North America	H1N9	2002	20020526	PB2_200	PB1_202	PA_309	HA_285	NP_104	NA_195	MP_158	NS_253
1054050	A/red knot/Delaware/650665/2002	avian_shorebirds	North America	H7N3	2002	20020528	PB2_268	PB1_93	PA_91	HA_201	NP_265	NA_418	MP_57	NS_253
1054090	A/ruddy turnstone/Delaware/650612/2002	avian_shorebirds	North America	H11N3	2002	20020530	PB2_193	PB1_214	PA_89	HA_154	NP_102	NA_399	MP_158	NS_38
1054184	A/sanderling/Delaware/650623/2002	avian_shorebirds	North America	H1N1	2002	20020530	PB2_200	PB1_156	PA_144	HA_285	NP_104	NA_313	MP_114	NS_253
1024664	A/blue-winged teal/Texas/578588/2002_H7N1	avian_waterfowl	North America	H7N1	2002	20020624	PB2_165	PB1_154	PA_144	HA_246	NP_117	NA_294	MP_135	NS_85
1022195	A/quail/Guangxi/12/2002_H5N1	avian_domestic birds	East Asia	H5N1	2002	20020700	PB2_106	PB1_95	PA_98	HA_104	NP_63	NA_119	MP_167	NS_284
1016434	A/mallard/Alberta/150/2002_H10N7	avian_waterfowl	North America	H10N7	2002	20020702	PB2_175	PB1_240	PA_144	HA_260	NP_75	NA_173	MP_260	NS_11
1016435	A/mallard/Alberta/151/2002_H1N1	avian_waterfowl	North America	H1N1	2002	20020702	PB2_287	PB1_194	PA_299	HA_285	NP_323	NA_313	MP_30	NS_10
24563	A/Waikato/23/2002_H3N2	human	Oceania	H3N2	2002	20020703	PB2_258	PB1_310	PA_369	HA_551	NP_274	NA_496	MP_261	NS_354
1016438	A/mallard/Alberta/215/2002_H1N1	avian_waterfowl	North America	H1N1	2002	20020707	PB2_153	PB1_93	PA_144	HA_35	NP_240	NA_313	MP_101	NS_47
1024906	A/Caspian seal/Russia/1884/2002_H4N6	others	Eastern Europe	H4N6	2002	20020720	PB2_99	PB1_123	PA_183	HA_263	NP_165	NA_126	MP_236	NS_372
25037	A/Queensland/24/2002_H3N2	human	Oceania	H3N2	2002	20020725	PB2_258	PB1_310	PA_369	HA_551	NP_274	NA_499	MP_261	NS_354
1012056	A/duck/Eastern China/50/2002_H6N8	avian_waterfowl	East Asia	H6N8	2002	20020800	PB2_105	PB1_71	PA_47	HA_46	NP_96	NA_46	MP_112	NS_230
26319	A/mallard/Maryland/470/2002_H6N2	avian_waterfowl	North America	H6N2	2002	20020814	PB2_153	PB1_149	PA_299	HA_5	NP_128	NA_307	MP_135	NS_110
1011939	A/redhead/Alberta/192/2002_H3N6	avian_waterfowl	North America	H3N6	2002	20020816	PB2_152	PB1_214	PA_55	HA_280	NP_190	NA_237	MP_192	NS_11
26297	A/mallard/Ohio/667/2002_H4N6	avian_waterfowl	North America	H4N6	2002	20020819	PB2_153	PB1_182	PA_103	HA_160	NP_104	NA_301	MP_82	NS_184
26301	A/mallard/Ohio/654/2002_H3N8	avian_waterfowl	North America	H3N8	2002	20020819	PB2_153	PB1_214	PA_317	HA_228	NP_308	NA_270	MP_24	NS_112
26309	A/mallard/Ohio/655/2002_H4N6	avian_waterfowl	North America	H4N6	2002	20020819	PB2_153	PB1_256	PA_299	HA_160	NP_104	NA_301	MP_169	NS_85
26313	A/mallard/Ohio/668/2002_H4N6	avian_waterfowl	North America	H4N6	2002	20020819	PB2_173	PB1_214	PA_288	HA_160	NP_163	NA_301	MP_170	NS_10
26323	A/mallard/Ohio/648/2002_H6N2	avian_waterfowl	North America	H6N2	2002	20020819	PB2_218	PB1_214	PA_326	HA_5	NP_294	NA_201	MP_158	NS_74
26329	A/mallard/Ohio/664/2002_H6N6	avian_waterfowl	North America	H6N6	2002	20020819	PB2_153	PB1_214	PA_299	HA_5	NP_104	NA_301	MP_158	NS_85
24803	A/mallard/Maryland/789/2002_H5N2	avian_waterfowl	North America	H5N2	2002	20020827	PB2_200	PB1_149	PA_299	HA_103	NP_113	NA_307	MP_58	NS_110
26307	A/black duck/Maryland/834/2002_H4N8	avian_waterfowl	North America	H4N8	2002	20020828	PB2_153	PB1_214	PA_144	HA_184	NP_130	NA_311	MP_29	NS_110
23689	A/mallard/Maryland/881/2002_H6N2	avian_waterfowl	North America	H6N2	2002	20020829	PB2_153	PB1_93	PA_299	HA_5	NP_139	NA_307	MP_169	NS_10
23671	A/blue-winged teal/Ohio/926/2002_H3N8	avian_waterfowl	North America	H3N8	2002	20020907	PB2_298	PB1_182	PA_102	HA_228	NP_117	NA_328	MP_171	NS_74
23677	A/blue-winged teal/Ohio/908/2002_H3N2	avian_waterfowl	North America	H3N2	2002	20020907	PB2_165	PB1_214	PA_299	HA_228	NP_128	NA_151	MP_115	NS_251
26303	A/blue-winged teal/Ohio/989/2002_H4N6	avian_waterfowl	North America	H4N6	2002	20020907	PB2_165	PB1_214	PA_91	HA_160	NP_89	NA_235	MP_82	NS_110
26331	A/blue-winged teal/Ohio/907/2002_H1N6	avian_waterfowl	North America	H1N6	2002	20020907	PB2_153	PB1_182	PA_317	HA_285	NP_104	NA_301	MP_135	NS_248
1012034	A/duck/Eastern China/52/2002_H6N2	avian_waterfowl	East Asia	H6N2	2002	20021000	PB2_76	PB1_71	PA_47	HA_46	NP_70	NA_130	MP_98	NS_286
1021735	A/mallard/Sweden/146/2002_H4N6	avian_waterfowl	Northern Europe	H4N6	2002	20021019	PB2_108	PB1_50	PA_75	HA_159	NP_22	NA_106	MP_157	NS_260
1024254	A/mallard/Sweden/223/2002_H10N2	avian_waterfowl	Northern Europe	H10N2	2002	20021024	PB2_119	PB1_58	PA_75	HA_198	NP_176	NA_110	MP_157	NS_260
1024378	A/mallard/Sweden/233/2002_H10N8	avian_waterfowl	Northern Europe	H10N8	2002	20021025	PB2_109	PB1_62	PA_130	HA_73	NP_132	NA_46	MP_73	NS_190
1021736	A/mallard/Sweden/274/2002_H4N2	avian_waterfowl	Northern Europe	H4N2	2002	20021028	PB2_108	PB1_58	PA_130	HA_225	NP_133	NA_110	MP_146	NS_231
1021737	A/mallard/Sweden/310/2002_H4N6	avian_waterfowl	Northern Europe	H4N6	2002	20021029	PB2_109	PB1_41	PA_120	HA_225	NP_143	NA_106	MP_72	NS_231
1024306	A/mallard/Sweden/343/2002_H12N5	avian_waterfowl	Northern Europe	H12N5	2002	20021031	PB2_109	PB1_41	PA_75	HA_10	NP_71	NA_3	MP_72	NS_231
27855	A/swine/Iowa/H02AS8/2002_H3N2	swine	North America	H3N2	2002	20021100	PB2_236	PB1_303	PA_165	HA_516	NP_65	NA_471	MP_74	NS_445
1024307	A/mallard/Sweden/366/2002_H11N9	avian_waterfowl	Northern Europe	H11N9	2002	20021101	PB2_65	PB1_97	PA_36	HA_13	NP_71	NA_144	MP_236	NS_193
1024379	A/mallard/Sweden/396/2002_H10N4	avian_waterfowl	Northern Europe	H10N4	2002	20021102	PB2_27	PB1_62	PA_151	HA_73	NP_154	NA_8	MP_157	NS_231
1024308	A/mallard/Sweden/418/2002_H11N9	avian_waterfowl	Northern Europe	H11N9	2002	20021103	PB2_108	PB1_58	PA_99	HA_13	NP_133	NA_144	MP_72	NS_193
1024376	A/mallard/Sweden/541/2002_H8N4	avian_waterfowl	Northern Europe	H8N4	2002	20021107	PB2_119	PB1_41	PA_36	HA_6	NP_179	NA_8	MP_209	NS_231
1021739	A/mallard/Sweden/622/2002_H4N6	avian_waterfowl	Northern Europe	H4N6	2002	20021109	PB2_41	PB1_58	PA_47	HA_225	NP_62	NA_106	MP_72	NS_190
1024257	A/mallard/Sweden/768/2002_H10N6	avian_waterfowl	Northern Europe	H10N6	2002	20021113	PB2_109	PB1_58	PA_99	HA_155	NP_143	NA_107	MP_72	NS_193
1021740	A/mallard/Sweden/814/2002_H4N9	avian_waterfowl	Northern Europe	H4N9	2002	20021114	PB2_108	PB1_41	PA_120	HA_225	NP_143	NA_144	MP_72	NS_352
1024259	A/mallard/Sweden/831/2002_H10N2	avian_waterfowl	Northern Europe	H10N2	2002	20021114	PB2_109	PB1_58	PA_99	HA_221	NP_133	NA_110	MP_71	NS_231
1024365	A/mallard/Sweden/885/2002_H7N7	avian_waterfowl	Northern Europe	H7N7	2002	20021116	PB2_41	PB1_58	PA_99	HA_181	NP_123	NA_51	MP_71	NS_231
1021741	A/mallard/Sweden/906/2002_H4N2	avian_waterfowl	Northern Europe	H4N2	2002	20021117	PB2_47	PB1_41	PA_151	HA_159	NP_62	NA_110	MP_72	NS_174
1024260	A/mallard/Sweden/948/2002_H10N9	avian_waterfowl	Northern Europe	H10N9	2002	20021117	PB2_119	PB1_58	PA_47	HA_243	NP_62	NA_144	MP_72	NS_288
1013653	A/Malaysia/23606/2002_H3N2	human	Southeast Asia	H3N2	2002	20021118	PB2_302	PB1_364	PA_439	HA_560	NP_360	NA_489	MP_326	NS_411
1021743	A/mallard/Sweden/1195/2002_H4N2	avian_waterfowl	Northern Europe	H4N2	2002	20021129	PB2_108	PB1_41	PA_47	HA_225	NP_143	NA_110	MP_208	NS_231
1014758	A/swine/England/002295/2002_H1N2	swine	Western Europe	H1N2	2002	20021204	PB2_32	PB1_29	PA_40	HA_67	NP_46	NA_203	MP_47	NS_207
1024366	A/mallard/Sweden/1337/2002_H7N7	avian_waterfowl	Northern Europe	H7N7	2002	20021204	PB2_41	PB1_58	PA_131	HA_200	NP_62	NA_51	MP_168	NS_231
22617	A/New York/494/2002_H1N1	human	North America	H1N1	2002	20021205	PB2_15	PB1_7	PA_27	HA_303	NP_13	NA_20	MP_46	NS_115
1024261	A/mallard/Sweden/1417/2002_H10N7	avian_waterfowl	Northern Europe	H10N7	2002	20021206	PB2_109	PB1_81	PA_151	HA_243	NP_29	NA_51	MP_157	NS_288
28272	A/whistling swan/Shimane/580/2002_H5N3	avian_waterfowl	East Asia	H5N3	2002	20021207	PB2_125	PB1_26	PA_224	HA_32	NP_62	NA_73	MP_125	NS_136
1024618	A/mallard/Sweden/1621/2002_H7N9	avian_waterfowl	Northern Europe	H7N9	2002	20021212	PB2_22	PB1_41	PA_99	HA_200	NP_133	NA_144	MP_72	NS_231
1024614	A/mallard/Sweden/1636/2002_H3N8	avian_waterfowl	Northern Europe	H3N8	2002	20021213	PB2_109	PB1_97	PA_151	HA_121	NP_133	NA_46	MP_157	NS_246
1021746	A/mallard/Sweden/1656/2002_H4N6	avian_waterfowl	Northern Europe	H4N6	2002	20021214	PB2_99	PB1_58	PA_151	HA_225	NP_71	NA_107	MP_71	NS_245
1024368	A/mallard/Sweden/1689/2002_H7N7	avian_waterfowl	Northern Europe	H7N7	2002	20021215	PB2_108	PB1_81	PA_151	HA_200	NP_132	NA_51	MP_157	NS_246
1024621	A/mallard/Sweden/1678/2002_H7N7	avian_waterfowl	Northern Europe	H7N7	2002	20021215	PB2_41	PB1_58	PA_131	HA_200	NP_123	NA_51	MP_98	NS_231
1021749	A/mallard/Sweden/1705/2002_H4N6	avian_waterfowl	Northern Europe	H4N6	2002	20021216	PB2_99	PB1_58	PA_151	HA_225	NP_123	NA_107	MP_98	NS_245
1020869	A/swine/Kentucky/SG1167/2003_H1N1	swine	North America	H1N1	2003	20030122	PB2_208	PB1_311	PA_205	HA_291	NP_86	NA_64	MP_66	NS_170
22009	A/New York/489/2003_H1N2	human	North America	H1N2	2003	20030124	PB2_258	PB1_334	PA_395	HA_320	NP_319	NA_472	MP_261	NS_381
21765	A/New York/230/2003_H1N1	human	North America	H1N1	2003	20030127	PB2_15	PB1_7	PA_27	HA_335	NP_13	NA_20	MP_46	NS_115
1008821	A/swine/Iowa/H03HB4/2003_H3N2	swine	North America	H3N2	2003	20030200	PB2_208	PB1_303	PA_165	HA_516	NP_65	NA_471	MP_45	NS_179
1020870	A/swine/North Carolina/SG1170/2003_H1N1	swine	North America	H1N1	2003	20030204	PB2_295	PB1_295	PA_252	HA_361	NP_99	NA_64	MP_38	NS_346
1010019	A/swine/Hong Kong/NS129/2003_H1N1	swine	East Asia	H1N1	2003	20030206	PB2_44	PB1_47	PA_57	HA_215	NP_68	NA_189	MP_139	NS_207
21337	A/New York/193/2003_H3N2	human	North America	H3N2	2003	20030219	PB2_258	PB1_310	PA_369	HA_551	NP_274	NA_473	MP_261	NS_354
1013142	A/Netherlands/88/2003_H3N2	human	Western Europe	H3N2	2003	20030305	PB2_258	PB1_310	PA_369	HA_551	NP_274	NA_473	MP_261	NS_354
1011481	A/swine/Illinois/SG1141/2003_H1N1	swine	North America	H1N1	2003	20030307	PB2_208	PB1_276	PA_165	HA_257	NP_65	NA_64	MP_51	NS_179
28427	A/swine/Bakum/IDT1769/2003_H3N2	swine	Central Europe	H3N2	2003	20030307	PB2_51	PB1_53	PA_51	HA_187	NP_60	NA_222	MP_119	NS_280
1002309	A/Yucatan/844/2003_H3N2	human	North America	H3N2	2003	20030319	PB2_302	PB1_372	PA_439	HA_559	NP_360	NA_489	MP_311	NS_427
1004316	A/swine/Nordkirchen/IDT1993/2003_H3N2	swine	Central Europe	H3N2	2003	20030400	PB2_51	PB1_61	PA_51	HA_165	NP_60	NA_203	MP_127	NS_241
1008818	A/swine/Iowa/H03G1/2003_H1N1	swine	North America	H1N1	2003	20030400	PB2_267	PB1_311	PA_216	HA_152	NP_147	NA_186	MP_92	NS_226
1020731	A/swine/South Dakota/SG1453/2003_H3N2	swine	North America	H3N2	2003	20030410	PB2_208	PB1_303	PA_165	HA_505	NP_65	NA_471	MP_51	NS_179
1010270	A/ostrich/Suzhou/097/2003_H5N1	avian_land birds	East Asia	H5N1	2003	20030416	PB2_116	PB1_95	PA_98	HA_83	NP_246	NA_141	MP_156	NS_317
1009279	A/Netherlands/213/2003_H3N2	human	Western Europe	H3N2	2003	20030420	PB2_302	PB1_356	PA_439	HA_568	NP_360	NA_489	MP_303	NS_420
21469	A/New York/213/2003_H3N2	human	North America	H3N2	2003	20030422	PB2_258	PB1_310	PA_369	HA_551	NP_274	NA_481	MP_261	NS_354
1009903	A/swine/Hong Kong/638/2003_H1N1	swine	East Asia	H1N1	2003	20030509	PB2_44	PB1_47	PA_57	HA_236	NP_68	NA_189	MP_139	NS_207
22155	A/laughing gull/Delaware Bay/5/2003_H9N1	avian_shorebirds	North America	H9N1	2003	20030519	PB2_200	PB1_225	PA_299	HA_39	NP_104	NA_313	MP_57	NS_253
30702	A/ruddy turnstone/Delaware Bay/73/2003	avian_shorebirds	North America	H9N2	2003	20030519	PB2_174	PB1_182	PA_288	HA_39	NP_104	NA_201	MP_24	NS_231
30703	A/ruddy turnstone/Delaware Bay/68/2003	avian_shorebirds	North America	H9N1	2003	20030519	PB2_200	PB1_182	PA_299	HA_39	NP_104	NA_313	MP_76	NS_253
1011942	A/shorebird/Delaware Bay/246/2003_H9N5	avian_shorebirds	North America	H9N5	2003	20030520	PB2_200	PB1_225	PA_91	HA_39	NP_104	NA_3	MP_57	NS_231
1017994	A/ruddy turnstone/New Jersey/AI03-444/2003_H9N9	avian_shorebirds	North America	H9N9	2003	20030520	PB2_200	PB1_182	PA_317	HA_39	NP_240	NA_195	MP_57	NS_253
1054117	A/ruddy turnstone/New Jersey/1016440/2003	avian_shorebirds	North America	H9N5	2003	20030520	PB2_200	PB1_225	PA_150	HA_39	NP_104	NA_3	MP_57	NS_253
1054118	A/ruddy turnstone/New Jersey/1016441/2003	avian_shorebirds	North America	H9N5	2003	20030520	PB2_268	PB1_225	PA_299	HA_39	NP_104	NA_3	MP_57	NS_253
30949	A/ruddy turnstone/Delaware Bay/293/2003	avian_shorebirds	North America	H9N2	2003	20030520	PB2_268	PB1_182	PA_288	HA_39	NP_104	NA_326	MP_76	NS_253
30960	A/ruddy turnstone/Delaware Bay/261/2003	avian_shorebirds	North America	H9N5	2003	20030520	PB2_200	PB1_225	PA_150	HA_39	NP_104	NA_3	MP_76	NS_231
31434	A/ruddy turnstone/Delaware Bay/163/2003	avian_shorebirds	North America	H9N2	2003	20030520	PB2_200	PB1_182	PA_299	HA_39	NP_104	NA_326	MP_76	NS_253
31435	A/ruddy turnstone/Delaware Bay/173/2003	avian_shorebirds	North America	H9N2	2003	20030520	PB2_268	PB1_182	PA_288	HA_39	NP_104	NA_201	MP_57	NS_253
31436	A/ruddy turnstone/Delaware Bay/174/2003	avian_shorebirds	North America	H9N5	2003	20030520	PB2_200	PB1_182	PA_299	HA_39	NP_104	NA_3	MP_76	NS_253
1017977	A/ruddy turnstone/Delaware/AI03-193/2003_H9N5	avian_shorebirds	North America	H9N5	2003	20030521	PB2_268	PB1_182	PA_317	HA_39	NP_75	NA_3	MP_57	NS_253
1017987	A/ruddy turnstone/Delaware/AI03-165/2003_H9N5	avian_shorebirds	North America	H9N5	2003	20030521	PB2_268	PB1_225	PA_150	HA_39	NP_104	NA_3	MP_57	NS_231
1017995	A/ruddy turnstone/Delaware/AI03-224/2003_H9N9	avian_shorebirds	North America	H9N9	2003	20030521	PB2_152	PB1_182	PA_299	HA_39	NP_240	NA_195	MP_114	NS_253
1017996	A/ruddy turnstone/Delaware/AI03-118/2003_H12N5	avian_shorebirds	North America	H12N5	2003	20030521	PB2_287	PB1_182	PA_135	HA_22	NP_117	NA_30	MP_114	NS_61
1017997	A/ruddy turnstone/New Jersey/AI03-128/2003_H9N7	avian_shorebirds	North America	H9N7	2003	20030521	PB2_153	PB1_182	PA_299	HA_39	NP_149	NA_157	MP_114	NS_253
1017998	A/ruddy turnstone/Delaware/AI03-163/2003_H9N8	avian_shorebirds	North America	H9N8	2003	20030521	PB2_200	PB1_214	PA_299	HA_39	NP_240	NA_135	MP_76	NS_253
1017999	A/ruddy turnstone/Delaware/AI03-200/2003_H9N8	avian_shorebirds	North America	H9N8	2003	20030521	PB2_268	PB1_214	PA_299	HA_39	NP_240	NA_135	MP_76	NS_231
1018000	A/ruddy turnstone/Delaware/AI03-180/2003_H9N9	avian_shorebirds	North America	H9N9	2003	20030521	PB2_200	PB1_182	PA_299	HA_39	NP_240	NA_195	MP_76	NS_253
1054065	A/ruddy turnstone/Delaware/1016398/2003	avian_shorebirds	North America	H9N2	2003	20030521	PB2_287	PB1_214	PA_144	HA_39	NP_280	NA_326	MP_57	NS_231
1054066	A/ruddy turnstone/Delaware/1016401/2003	avian_shorebirds	North America	H9N5	2003	20030521	PB2_268	PB1_214	PA_150	HA_39	NP_240	NA_3	MP_114	NS_253
1017993	A/ruddy turnstone/Delaware/AI03-371/2003_H5N2	avian_shorebirds	North America	H5N2	2003	20030524	PB2_227	PB1_278	PA_103	HA_144	NP_102	NA_326	MP_169	NS_123
1054073	A/ruddy turnstone/Delaware/1016425/2003	avian_shorebirds	North America	H12N4	2003	20030524	PB2_247	PB1_250	PA_299	HA_22	NP_117	NA_9	MP_76	NS_85
1054074	A/ruddy turnstone/Delaware/1016443/2003	avian_shorebirds	North America	H9N5	2003	20030524	PB2_200	PB1_278	PA_299	HA_39	NP_104	NA_3	MP_76	NS_253
1054075	A/ruddy turnstone/Delaware/1016444/2003	avian_shorebirds	North America	H6N8	2003	20030524	PB2_327	PB1_214	PA_299	HA_85	NP_322	NA_270	MP_24	NS_231
1024381	A/mallard/Sweden/2823/2003_H10N8	avian_waterfowl	Northern Europe	H10N8	2003	20030525	PB2_47	PB1_50	PA_75	HA_133	NP_123	NA_31	MP_72	NS_245
1024228	A/mallard/Sweden/2834/2003_H8N4	avian_waterfowl	Northern Europe	H8N4	2003	20030527	PB2_108	PB1_41	PA_108	HA_6	NP_178	NA_8	MP_157	NS_246
22337	A/shorebird/DE/236/2003_H11N9	avian_shorebirds	North America	H11N9	2003	20030530	PB2_193	PB1_215	PA_299	HA_112	NP_240	NA_195	MP_169	NS_253
1008819	A/swine/Iowa/H03HS5/2003_H1N1	swine	North America	H1N1	2003	20030600	PB2_267	PB1_295	PA_165	HA_152	NP_126	NA_64	MP_45	NS_311
1034794	A/duck/Nanjing/06/2003_H9N2	avian_waterfowl	East Asia	H9N2	2003	20030600	PB2_59	PB1_88	PA_59	HA_131	NP_180	NA_59	MP_130	NS_173
27856	A/swine/Iowa/H03HO7/2003_H3N2	swine	North America	H3N2	2003	20030600	PB2_267	PB1_311	PA_216	HA_524	NP_137	NA_471	MP_92	NS_226
1020871	A/swine/North Carolina/SG1172/2003_H1N1	swine	North America	H1N1	2003	20030620	PB2_267	PB1_295	PA_216	HA_152	NP_169	NA_64	MP_92	NS_163
1024262	A/mallard/Sweden/3151/2003_H10N7	avian_waterfowl	Northern Europe	H10N7	2003	20030630	PB2_109	PB1_81	PA_131	HA_243	NP_178	NA_51	MP_71	NS_288
1016442	A/mallard/Alberta/130/2003_H1N1	avian_waterfowl	North America	H1N1	2003	20030701	PB2_153	PB1_256	PA_317	HA_35	NP_150	NA_294	MP_57	NS_9
29022	A/swine/North Carolina/00116/2003_H3N2	swine	North America	H3N2	2003	20030702	PB2_208	PB1_276	PA_165	HA_520	NP_65	NA_471	MP_51	NS_179
24005	A/Waikato/129/2003_H3N2	human	Oceania	H3N2	2003	20030711	PB2_258	PB1_310	PA_369	HA_569	NP_274	NA_481	MP_261	NS_354
22139	A/pintail duck/Alberta/49/2003_H12N5	avian_waterfowl	North America	H12N5	2003	20030725	PB2_153	PB1_215	PA_344	HA_21	NP_265	NA_44	MP_192	NS_109
22079	A/mallard/Alberta/79/2003_H2N3	avian_waterfowl	North America	H2N3	2003	20030801	PB2_153	PB1_93	PA_126	HA_168	NP_323	NA_408	MP_30	NS_50
1011944	A/pintail/Alberta/166/2003_H3N6	avian_waterfowl	North America	H3N6	2003	20030803	PB2_337	PB1_214	PA_164	HA_280	NP_113	NA_335	MP_102	NS_50
22131	A/mallard/Alberta/154/2003_H6N5	avian_waterfowl	North America	H6N5	2003	20030803	PB2_326	PB1_214	PA_325	HA_85	NP_113	NA_30	MP_102	NS_110
1020873	A/swine/Nebraska/SG1178/2003_H3N2	swine	North America	H3N2	2003	20030806	PB2_284	PB1_295	PA_216	HA_524	NP_99	NA_471	MP_84	NS_295
22143	A/mallard/Alberta/209/2003_H10N7	avian_waterfowl	North America	H10N7	2003	20030807	PB2_165	PB1_205	PA_104	HA_275	NP_254	NA_157	MP_192	NS_123
1011945	A/mallard/Alberta/233/2003_H4N6	avian_waterfowl	North America	H4N6	2003	20030808	PB2_152	PB1_93	PA_104	HA_297	NP_150	NA_237	MP_134	NS_123
1011946	A/mallard/Alberta/237/2003_H4N6	avian_waterfowl	North America	H4N6	2003	20030808	PB2_131	PB1_269	PA_299	HA_184	NP_323	NA_301	MP_65	NS_61
1012059	A/mallard/Alberta/254/2003_H3N3	avian_waterfowl	North America	H3N3	2003	20030808	PB2_227	PB1_215	PA_164	HA_280	NP_103	NA_429	MP_134	NS_50
1020778	A/swine/Oklahoma/00130/2003_H1N1	swine	North America	H1N1	2003	20030812	PB2_267	PB1_311	PA_216	HA_152	NP_137	NA_207	MP_92	NS_179
22259	A/blue-winged teal/Alberta/293/2003_H4N6	avian_waterfowl	North America	H4N6	2003	20030813	PB2_174	PB1_287	PA_164	HA_184	NP_265	NA_237	MP_192	NS_253
1012430	A/HaNoi/HN695/2003_H3N2	human	Southeast Asia	H3N2	2003	20030814	PB2_302	PB1_348	PA_428	HA_563	NP_360	NA_484	MP_318	NS_420
1020863	A/swine/Oklahoma/00142/2003_H3N2	swine	North America	H3N2	2003	20030828	PB2_208	PB1_285	PA_165	HA_505	NP_65	NA_471	MP_51	NS_179
1020730	A/swine/Nebraska/00178/2003_H1N1	swine	North America	H1N1	2003	20030829	PB2_225	PB1_304	PA_174	HA_152	NP_26	NA_137	MP_45	NS_170
1021754	A/mallard/Sweden/3221/2003_H4N6	avian_waterfowl	Northern Europe	H4N6	2003	20030901	PB2_47	PB1_50	PA_100	HA_225	NP_132	NA_106	MP_72	NS_260
1024238	A/mallard/Sweden/3240/2003_H8N4	avian_waterfowl	Northern Europe	H8N4	2003	20030902	PB2_109	PB1_50	PA_47	HA_6	NP_106	NA_8	MP_133	NS_246
1024239	A/mallard/Sweden/3244/2003_H8N4	avian_waterfowl	Northern Europe	H8N4	2003	20030902	PB2_41	PB1_50	PA_47	HA_6	NP_132	NA_8	MP_133	NS_246
1021757	A/mallard/Sweden/3272/2003_H4N6	avian_waterfowl	Northern Europe	H4N6	2003	20030904	PB2_108	PB1_58	PA_99	HA_225	NP_133	NA_107	MP_146	NS_288
1021751	A/mallard/Sweden/1883/2003_H4N3	avian_waterfowl	Northern Europe	H4N3	2003	20030907	PB2_47	PB1_50	PA_100	HA_225	NP_132	NA_74	MP_72	NS_193
1013713	A/Malaysia/25750/2003_H1N1	human	Southeast Asia	H1N1	2003	20030909	PB2_15	PB1_7	PA_27	HA_335	NP_13	NA_20	MP_46	NS_115
1024310	A/mallard/Sweden/3328/2003_H12N5	avian_waterfowl	Northern Europe	H12N5	2003	20030917	PB2_109	PB1_41	PA_151	HA_10	NP_132	NA_3	MP_157	NS_246
1020865	A/swine/Oklahoma/00153/2003_H3N2	swine	North America	H3N2	2003	20030918	PB2_208	PB1_285	PA_165	HA_505	NP_65	NA_471	MP_51	NS_179
1024626	A/mallard/Sweden/1967/2003_H7N7	avian_waterfowl	Northern Europe	H7N7	2003	20030918	PB2_41	PB1_81	PA_99	HA_200	NP_29	NA_51	MP_157	NS_260
1021758	A/mallard/Sweden/3348/2003_H4N6	avian_waterfowl	Northern Europe	H4N6	2003	20030923	PB2_47	PB1_71	PA_151	HA_137	NP_123	NA_106	MP_71	NS_190
1013316	A/Netherlands/312/2003_H3N2	human	Western Europe	H3N2	2003	20030925	PB2_258	PB1_310	PA_369	HA_570	NP_274	NA_493	MP_261	NS_354
1044549	A/mallard duck/Netherlands/2/2003_H3N8	avian_waterfowl	Western Europe	H3N8	2003	20030925	PB2_109	PB1_63	PA_151	HA_121	NP_143	NA_46	MP_146	NS_190
1021753	A/mallard/Sweden/2120/2003_H4N6	avian_waterfowl	Northern Europe	H4N6	2003	20031001	PB2_99	PB1_58	PA_131	HA_225	NP_29	NA_106	MP_72	NS_260
1020729	A/swine/Iowa/00186/2003_H3N2	swine	North America	H3N2	2003	20031002	PB2_267	PB1_295	PA_216	HA_524	NP_158	NA_471	MP_92	NS_311
1020732	A/swine/Minnesota/SG1454/2003_H1N1	swine	North America	H1N1	2003	20031002	PB2_267	PB1_311	PA_216	HA_152	NP_137	NA_186	MP_92	NS_240
1020733	A/swine/Nebraska/00188/2003_H3N2	swine	North America	H3N2	2003	20031003	PB2_225	PB1_285	PA_165	HA_553	NP_65	NA_462	MP_59	NS_179
24639	A/Western Australia/48/2003_H3N2	human	Oceania	H3N2	2003	20031006	PB2_258	PB1_310	PA_369	HA_569	NP_274	NA_481	MP_261	NS_354
1010413	A/Singapore/NHRC0006/2003_H3N2	human	Southeast Asia	H3N2	2003	20031007	PB2_320	PB1_348	PA_421	HA_574	NP_372	NA_495	MP_295	NS_427
1004436	A/swine/Haseluenne/IDT2617/2003_H1N1	swine	Central Europe	H1N1	2003	20031009	PB2_57	PB1_61	PA_28	HA_173	NP_94	NA_254	MP_128	NS_258
1020874	A/swine/Missouri/SG1182/2003_H1N1	swine	North America	H1N1	2003	20031009	PB2_208	PB1_261	PA_194	HA_89	NP_65	NA_64	MP_66	NS_163
1013657	A/Malaysia/26003/2003_H3N2	human	Southeast Asia	H3N2	2003	20031010	PB2_258	PB1_310	PA_369	HA_569	NP_274	NA_481	MP_261	NS_354
1024309	A/mallard/Sweden/2213/2003_H12N5	avian_waterfowl	Northern Europe	H12N5	2003	20031012	PB2_109	PB1_64	PA_151	HA_10	NP_132	NA_3	MP_157	NS_174
1020866	A/swine/Texas/SG1162/2003_H1N1	swine	North America	H1N1	2003	20031015	PB2_208	PB1_285	PA_165	HA_239	NP_65	NA_64	MP_51	NS_179
1020867	A/swine/Texas/00195/2003_H1N1	swine	North America	H1N1	2003	20031015	PB2_208	PB1_285	PA_165	HA_239	NP_65	NA_64	MP_59	NS_179
1055934	A/duck/Hokkaido/119/2003	avian_waterfowl	East Asia	H7N1	2003	20031017	PB2_153	PB1_72	PA_76	HA_223	NP_197	NA_140	MP_228	NS_285
1003299	A/Genoa/14/2003_H3N2	human	Southern Europe	H3N2	2003	20031024	PB2_258	PB1_310	PA_369	HA_551	NP_274	NA_493	MP_261	NS_354
1020380	A/ostrich/Eshkol/1436/2003_H9N2	avian_land birds	West Asia	H9N2	2003	20031030	PB2_41	PB1_57	PA_74	HA_90	NP_63	NA_15	MP_154	NS_191
1021777	A/mallard/Sweden/7582/2003_H4N6	avian_waterfowl	Northern Europe	H4N6	2003	20031105	PB2_99	PB1_81	PA_151	HA_247	NP_133	NA_107	MP_71	NS_193
1003459	A/chicken/East Java/UT1006/2003_H5N1	avian_domestic birds	Southeast Asia	H5N1	2003	20031115	PB2_145	PB1_137	PA_98	HA_169	NP_300	NA_209	MP_145	NS_328
28312	A/England/492/2003_H3N2	human	Western Europe	H3N2	2003	20031121	PB2_258	PB1_310	PA_369	HA_569	NP_274	NA_481	MP_261	NS_354
1020454	A/mallard/Sweden/54/2003_H6N1	avian_waterfowl	Northern Europe	H6N1	2003	20031130	PB2_65	PB1_62	PA_151	HA_47	NP_132	NA_118	MP_133	NS_174
1012021	A/duck/Eastern China/60/2003_H6N2	avian_waterfowl	East Asia	H6N2	2003	20031200	PB2_76	PB1_71	PA_47	HA_46	NP_70	NA_130	MP_98	NS_286
1033391	A/chicken/Shanghai/5/2003_H9N2	avian_domestic birds	East Asia	H9N2	2003	20031202	PB2_137	PB1_112	PA_129	HA_219	NP_318	NA_28	MP_130	NS_199
1020864	A/swine/Texas/00226/2003_H3N2	swine	North America	H3N2	2003	20031204	PB2_267	PB1_295	PA_216	HA_524	NP_108	NA_471	MP_92	NS_335
1012690	A/England/558/2003_H3N2	human	Western Europe	H3N2	2003	20031205	PB2_330	PB1_348	PA_421	HA_574	NP_372	NA_501	MP_295	NS_427
1013658	A/Malaysia/26430/2003_H3N2	human	Southeast Asia	H3N2	2003	20031208	PB2_311	PB1_348	PA_421	HA_575	NP_372	NA_495	MP_295	NS_427
1012693	A/England/909/2003_H3N2	human	Western Europe	H3N2	2003	20031209	PB2_258	PB1_310	PA_369	HA_570	NP_274	NA_493	MP_261	NS_354
1050049	A/chicken/Jordan/13/2003_H9N2	avian_domestic birds	West Asia	H9N2	2003	20031211	PB2_41	PB1_57	PA_74	HA_90	NP_63	NA_15	MP_154	NS_191
1024878	A/Mexico/DIF2662/2003_H3N2	human	North America	H3N2	2003	20031215	PB2_258	PB1_310	PA_369	HA_569	NP_274	NA_481	MP_261	NS_354
1010406	A/California/NHRC0002/2003_H3N2	human	North America	H3N2	2003	20031216	PB2_330	PB1_348	PA_421	HA_573	NP_372	NA_495	MP_295	NS_399
21359	A/New York/59/2003_H3N2	human	North America	H3N2	2003	20031216	PB2_258	PB1_310	PA_369	HA_570	NP_274	NA_493	MP_261	NS_354
1012367	A/HaNoi/BM959/2003_H1N1	human	Southeast Asia	H1N1	2003	20031219	PB2_15	PB1_7	PA_27	HA_319	NP_13	NA_20	MP_46	NS_115
21361	A/New York/64/2003_H3N2	human	North America	H3N2	2003	20031226	PB2_258	PB1_310	PA_369	HA_569	NP_274	NA_481	MP_261	NS_354
1007017	A/chicken/Chakwal/NARC-46/2003_H7N3	avian_domestic birds	South Asia	H7N3	2003	20031228	PB2_27	PB1_59	PA_75	HA_135	NP_84	NA_38	MP_228	NS_173
1002763	A/Taiwan/9/2004_H3N2	human	East Asia	H3N2	2004	20040102	PB2_302	PB1_379	PA_447	HA_572	NP_360	NA_492	MP_318	NS_427
1065094	A/swine/Hassendorf/2929/2004	swine	Central Europe	H3N1	2004	20040126	PB2_83	PB1_61	PA_28	HA_207	NP_94	NA_254	MP_140	NS_268
21311	A/New York/10/2004_H3N2	human	North America	H3N2	2004	20040130	PB2_258	PB1_310	PA_369	HA_569	NP_274	NA_481	MP_261	NS_354
1026372	A/chicken/BC/CN-006/2004_H7N3	avian_domestic birds	North America	H7N3	2004	20040200	PB2_153	PB1_215	PA_382	HA_262	NP_323	NA_428	MP_102	NS_110
1012434	A/HaNoi/HN30130/2004_H3N2	human	Southeast Asia	H3N2	2004	20040202	PB2_311	PB1_348	PA_421	HA_575	NP_372	NA_495	MP_295	NS_427
1020734	A/swine/Texas/00244/2004_H1N1	swine	North America	H1N1	2004	20040204	PB2_208	PB1_285	PA_165	HA_239	NP_65	NA_64	MP_51	NS_179
1011066	A/openbill stork/Thailand/VSMU-4-NSN/2004_H5N1	avian_land birds	Southeast Asia	H5N1	2004	20040205	PB2_126	PB1_111	PA_98	HA_125	NP_258	NA_156	MP_167	NS_328
21185	A/New York/52/2004_H3N2	human	North America	H3N2	2004	20040205	PB2_258	PB1_310	PA_369	HA_570	NP_274	NA_493	MP_261	NS_354
29002	A/swine/Kansas/00246/2004_H1N2	swine	North America	H1N2	2004	20040205	PB2_260	PB1_295	PA_228	HA_305	NP_99	NA_471	MP_151	NS_240
1020744	A/swine/Iowa/00250/2004_H1N1	swine	North America	H1N1	2004	20040219	PB2_267	PB1_311	PA_216	HA_152	NP_108	NA_154	MP_92	NS_311
1065516	A/swine/Gablingen/2998/2004	swine	Central Europe	H1N1	2004	20040226	PB2_57	PB1_61	PA_71	HA_173	NP_94	NA_172	MP_128	NS_258
1014158	A/chicken/Guangdong/TS/2004_H9N2	avian_domestic birds	East Asia	H9N2	2004	20040302	PB2_46	PB1_48	PA_29	HA_177	NP_47	NA_76	MP_130	NS_189
1020740	A/swine/North Carolina/SG1462/2004_H3N2	swine	North America	H3N2	2004	20040303	PB2_295	PB1_295	PA_252	HA_520	NP_99	NA_471	MP_38	NS_187
1011646	A/Hong Kong/HKU7/2004_H3N2	human	East Asia	H3N2	2004	20040310	PB2_258	PB1_310	PA_369	HA_569	NP_274	NA_481	MP_261	NS_354
1020599	A/swine/Tennessee/00264/2004_H1N1	swine	North America	H1N1	2004	20040311	PB2_267	PB1_295	PA_216	HA_218	NP_50	NA_64	MP_92	NS_256
1065323	A/swine/Delmenhorst/3025/2004	swine	Central Europe	H3N2	2004	20040311	PB2_51	PB1_38	PA_28	HA_207	NP_122	NA_222	MP_140	NS_314
1003463	A/duck/East Java/UT1046/2004_H5N1	avian_waterfowl	Southeast Asia	H5N1	2004	20040312	PB2_145	PB1_137	PA_98	HA_169	NP_300	NA_209	MP_145	NS_328
1003976	A/swine/Guangxi/1/2004_H3N2	swine	East Asia	H3N2	2004	20040325	PB2_293	PB1_318	PA_413	HA_529	NP_347	NA_472	MP_287	NS_374
1065517	A/swine/Beienrode/3053/2004	swine	Central Europe	H1N1	2004	20040329	PB2_57	PB1_61	PA_71	HA_173	NP_94	NA_230	MP_119	NS_242
1028360	A/swine/Minnesota/00272/2004_H1N1	swine	North America	H1N1	2004	20040331	PB2_225	PB1_312	PA_174	HA_152	NP_26	NA_154	MP_45	NS_170
1065518	A/swine/Kneheim/3066/2004	swine	Central Europe	H1N1	2004	20040405	PB2_124	PB1_119	PA_180	HA_272	NP_122	NA_254	MP_162	NS_242
1020897	A/swine/North Carolina/SG1202/2004_H1N1	swine	North America	H1N1	2004	20040415	PB2_295	PB1_295	PA_252	HA_321	NP_99	NA_64	MP_38	NS_206
1007031	A/chicken/Karachi/NARC-100/2004_H7N3	avian_domestic birds	South Asia	H7N3	2004	20040424	PB2_27	PB1_62	PA_75	HA_135	NP_84	NA_38	MP_154	NS_232
1050053	A/chicken/Jordan/55/2004_H9N2	avian_domestic birds	West Asia	H9N2	2004	20040426	PB2_41	PB1_57	PA_74	HA_90	NP_63	NA_15	MP_154	NS_191
1020880	A/swine/Minnesota/SG1212/2004_H1N1	swine	North America	H1N1	2004	20040429	PB2_267	PB1_311	PA_216	HA_152	NP_137	NA_186	MP_92	NS_240
1015790	A/duck/Jiangsu/26/2004_H3N2	avian_waterfowl	East Asia	H3N2	2004	20040500	PB2_138	PB1_58	PA_184	HA_164	NP_398	NA_130	MP_98	NS_245
24513	A/Canada/rv504/2004_H7N3	human	North America	H7N3	2004	20040511	PB2_153	PB1_215	PA_382	HA_262	NP_323	NA_428	MP_102	NS_110
1007041	A/chicken/Chakwal/NARC-148/2004_H7N3	avian_domestic birds	South Asia	H7N3	2004	20040512	PB2_27	PB1_59	PA_75	HA_135	NP_84	NA_38	MP_228	NS_173
1016443	A/shorebird/Delaware Bay/10/2004_H10N7	avian_shorebirds	North America	H10N7	2004	20040515	PB2_152	PB1_256	PA_135	HA_309	NP_240	NA_256	MP_65	NS_109
1015172	A/shorebird/Delaware Bay/65/2004_H6N8	avian_shorebirds	North America	H6N8	2004	20040517	PB2_287	PB1_213	PA_164	HA_146	NP_117	NA_272	MP_30	NS_222
1018035	A/ruddy turnstone/New Jersey/1148668/2004_H10N8	avian_shorebirds	North America	H10N8	2004	20040517	PB2_296	PB1_213	PA_144	HA_309	NP_117	NA_272	MP_30	NS_222
1054127	A/ruddy turnstone/New Jersey/1148679/2004	avian_shorebirds	North America	H10N7	2004	20040517	PB2_152	PB1_212	PA_135	HA_309	NP_279	NA_157	MP_171	NS_141
22149	A/shorebird/DE/101/2004_H5N7	avian_shorebirds	North America	H5N7	2004	20040517	PB2_296	PB1_212	PA_144	HA_144	NP_322	NA_157	MP_171	NS_141
31432	A/ruddy turnstone/Delaware Bay/131/2004	avian_shorebirds	North America	H13N9	2004	20040517	PB2_26	PB1_156	PA_18	HA_25	NP_6	NA_195	MP_13	NS_102
1020601	A/swine/Illinois/00303/2004_H3N2	swine	North America	H3N2	2004	20040518	PB2_313	PB1_336	PA_263	HA_528	NP_182	NA_511	MP_150	NS_215
1018036	A/ruddy turnstone/New Jersey/1148669/2004_H10N7	avian_shorebirds	North America	H10N7	2004	20040520	PB2_315	PB1_257	PA_135	HA_309	NP_240	NA_256	MP_65	NS_109
1054123	A/ruddy turnstone/New Jersey/1148664/2004	avian_shorebirds	North America	H10N7	2004	20040520	PB2_296	PB1_212	PA_135	HA_309	NP_279	NA_157	MP_65	NS_109
1054076	A/ruddy turnstone/Delaware/1148666/2004	avian_shorebirds	North America	H10N7	2004	20040521	PB2_296	PB1_214	PA_164	HA_309	NP_117	NA_157	MP_171	NS_61
1054077	A/ruddy turnstone/Delaware/1148667/2004	avian_shorebirds	North America	H10N7	2004	20040521	PB2_296	PB1_214	PA_164	HA_309	NP_240	NA_157	MP_65	NS_109
1003466	A/quail/Yogjakarta/UT1075/2004_H5N1	avian_domestic birds	Southeast Asia	H5N1	2004	20040525	PB2_145	PB1_137	PA_98	HA_169	NP_300	NA_209	MP_145	NS_328
1024263	A/mallard/Sweden/4258/2004_H10N4	avian_waterfowl	Northern Europe	H10N4	2004	20040531	PB2_109	PB1_97	PA_151	HA_243	NP_106	NA_8	MP_157	NS_231
1024264	A/mallard/Sweden/4401/2004_H10N4	avian_waterfowl	Northern Europe	H10N4	2004	20040618	PB2_109	PB1_58	PA_150	HA_198	NP_71	NA_8	MP_71	NS_246
1039011	A/Guangdong/W1/2004_H9N2	human	East Asia	H9N2	2004	20040620	PB2_46	PB1_34	PA_98	HA_111	NP_47	NA_28	MP_143	NS_199
1016450	A/mallard/Alberta/68/2004_H10N7	avian_waterfowl	North America	H10N7	2004	20040703	PB2_286	PB1_264	PA_159	HA_294	NP_323	NA_232	MP_192	NS_201
1016451	A/mallard/Alberta/88/2004_H1N1	avian_waterfowl	North America	H1N1	2004	20040703	PB2_184	PB1_155	PA_102	HA_302	NP_365	NA_344	MP_102	NS_68
1011672	A/Hong Kong/HKU24/2004_H3N2	human	East Asia	H3N2	2004	20040705	PB2_311	PB1_348	PA_421	HA_575	NP_372	NA_495	MP_295	NS_411
1020745	A/swine/Minnesota/00352/2004_H1N1	swine	North America	H1N1	2004	20040723	PB2_332	PB1_311	PA_216	HA_152	NP_182	NA_169	MP_150	NS_239
1024240	A/mallard/Sweden/4486/2004_H8N4	avian_waterfowl	Northern Europe	H8N4	2004	20040723	PB2_109	PB1_58	PA_151	HA_6	NP_71	NA_8	MP_238	NS_193
1020879	A/swine/Missouri/00355/2004_H3N2	swine	North America	H3N2	2004	20040730	PB2_284	PB1_295	PA_252	HA_520	NP_65	NA_471	MP_84	NS_256
1021761	A/mallard/Sweden/4508/2004_H4N6	avian_waterfowl	Northern Europe	H4N6	2004	20040730	PB2_109	PB1_63	PA_47	HA_225	NP_143	NA_107	MP_157	NS_231
1005248	A/ostrich/South Africa/N227/2004_H5N2	avian_land birds	South Africa	H5N2	2004	20040800	PB2_99	PB1_63	PA_47	HA_45	NP_29	NA_60	MP_72	NS_285
1021762	A/mallard/Sweden/4514/2004_H4N6	avian_waterfowl	Northern Europe	H4N6	2004	20040801	PB2_108	PB1_81	PA_108	HA_247	NP_178	NA_107	MP_157	NS_246
1011947	A/mallard/Alberta/192/2004_H3N1	avian_waterfowl	North America	H3N1	2004	20040813	PB2_306	PB1_291	PA_102	HA_281	NP_241	NA_294	MP_65	NS_54
1020748	A/swine/Minnesota/SG1470/2004_H1N1	swine	North America	H1N1	2004	20040813	PB2_267	PB1_311	PA_216	HA_152	NP_108	NA_227	MP_92	NS_240
1037907	A/mallard/Alberta/177/2004_H7N9	avian_waterfowl	North America	H7N9	2004	20040813	PB2_297	PB1_300	PA_193	HA_277	NP_130	NA_280	MP_251	NS_175
1011949	A/mallard/Alberta/241/2004_H3N8	avian_waterfowl	North America	H3N8	2004	20040815	PB2_328	PB1_214	PA_316	HA_280	NP_113	NA_310	MP_65	NS_21
1011950	A/mallard/Alberta/251/2004_H4N6	avian_waterfowl	North America	H4N6	2004	20040815	PB2_227	PB1_214	PA_102	HA_355	NP_113	NA_374	MP_192	NS_110
1013524	A/mallard/Alberta/242/2004_H2N3	avian_waterfowl	North America	H2N3	2004	20040815	PB2_328	PB1_155	PA_125	HA_168	NP_240	NA_428	MP_102	NS_109
1020738	A/swine/Oklahoma/SG1460/2004_H1N1	swine	North America	H1N1	2004	20040826	PB2_208	PB1_261	PA_165	HA_152	NP_65	NA_207	MP_51	NS_179
1020741	A/swine/North Carolina/SG1463/2004_H1N1	swine	North America	H1N1	2004	20040827	PB2_267	PB1_295	PA_216	HA_152	NP_157	NA_64	MP_92	NS_163
1020736	A/swine/Oklahoma/SG1458/2004_H1N1	swine	North America	H1N1	2004	20040901	PB2_252	PB1_295	PA_165	HA_50	NP_99	NA_99	MP_74	NS_357
25383	A/blue-winged teal/Ohio/658/2004_H7N3	avian_waterfowl	North America	H7N3	2004	20040901	PB2_227	PB1_257	PA_373	HA_277	NP_113	NA_429	MP_102	NS_61
1065100	A/swine/Anderlingen/3507/2004	swine	Central Europe	H1N2	2004	20040907	PB2_44	PB1_53	PA_64	HA_68	NP_80	NA_203	MP_120	NS_242
22813	A/Canterbury/106/2004_H1N1	human	Oceania	H1N1	2004	20040912	PB2_15	PB1_7	PA_27	HA_334	NP_13	NA_20	MP_46	NS_115
24285	A/Waikato/26/2004_H3N2	human	Oceania	H3N2	2004	20040916	PB2_339	PB1_348	PA_421	HA_577	NP_419	NA_498	MP_295	NS_427
1003407	A/Hong Kong/HKU37/2004_H3N2	human	East Asia	H3N2	2004	20040917	PB2_302	PB1_388	PA_454	HA_571	NP_360	NA_498	MP_347	NS_427
1044567	A/mallard duck/Netherlands/1/2004_H3N8	avian_waterfowl	Western Europe	H3N8	2004	20040918	PB2_109	PB1_63	PA_151	HA_121	NP_106	NA_46	MP_146	NS_231
1010429	A/Malaysia/NHRC0003/2004_H3N2	human	Southeast Asia	H3N2	2004	20040926	PB2_345	PB1_348	PA_421	HA_576	NP_409	NA_498	MP_295	NS_427
1044525	A/mallard duck/Netherlands/2/2004_H6N8	avian_waterfowl	Western Europe	H6N8	2004	20040927	PB2_139	PB1_58	PA_36	HA_47	NP_123	NA_46	MP_72	NS_193
25049	A/Queensland/48/2004_H3N2	human	Oceania	H3N2	2004	20040930	PB2_302	PB1_310	PA_369	HA_568	NP_274	NA_481	MP_261	NS_354
1020739	A/swine/North Carolina/00371/2004_H1N1	swine	North America	H1N1	2004	20041007	PB2_323	PB1_336	PA_318	HA_152	NP_212	NA_64	MP_136	NS_225
1050071	A/duck/Hokkaido/143/2004_H4N2	avian_waterfowl	East Asia	H4N2	2004	20041015	PB2_76	PB1_72	PA_76	HA_96	NP_82	NA_78	MP_98	NS_97
1020597	A/swine/Texas/SG1186/2004_H3N2	swine	North America	H3N2	2004	20041022	PB2_208	PB1_285	PA_165	HA_505	NP_65	NA_471	MP_51	NS_179
1020876	A/swine/Oklahoma/SG1188/2004_H1N1	swine	North America	H1N1	2004	20041022	PB2_208	PB1_261	PA_165	HA_239	NP_65	NA_64	MP_59	NS_179
1013715	A/Malaysia/30025/2004_H1N1	human	Southeast Asia	H1N1	2004	20041023	PB2_15	PB1_7	PA_27	HA_334	NP_13	NA_20	MP_46	NS_115
1048660	A/duck/Hokkaido/W132/2004_H12N5	avian_waterfowl	East Asia	H12N5	2004	20041024	PB2_75	PB1_72	PA_76	HA_22	NP_82	NA_3	MP_98	NS_84
1055940	A/duck/Hokkaido/W106/2004	avian_waterfowl	East Asia	H7N7	2004	20041024	PB2_73	PB1_123	PA_140	HA_223	NP_123	NA_51	MP_228	NS_287
25919	A/Queensland/50/2004_H3N2	human	Oceania	H3N2	2004	20041027	PB2_339	PB1_348	PA_421	HA_577	NP_419	NA_498	MP_295	NS_427
1050055	A/chicken/Jordan/70/2004_H9N2	avian_domestic birds	West Asia	H9N2	2004	20041028	PB2_41	PB1_57	PA_74	HA_90	NP_63	NA_15	MP_154	NS_191
1024319	A/mallard/Sweden/4932/2004_H9N2	avian_waterfowl	Northern Europe	H9N2	2004	20041030	PB2_99	PB1_114	PA_247	HA_39	NP_62	NA_265	MP_247	NS_287
1012026	A/duck/Eastern China/31/2004_H6N2	avian_waterfowl	East Asia	H6N2	2004	20041100	PB2_76	PB1_42	PA_224	HA_46	NP_70	NA_130	MP_245	NS_211
1029046	A/swine/England/1437/2004_H1N2	swine	Western Europe	H1N2	2004	20041101	PB2_32	PB1_29	PA_40	HA_67	NP_46	NA_203	MP_53	NS_207
1011469	A/swine/Indiana/00427/2004_H1N2	swine	North America	H1N2	2004	20041102	PB2_267	PB1_311	PA_216	HA_152	NP_108	NA_471	MP_92	NS_311
1065101	A/swine/Lippetal/3633/2004	swine	Central Europe	H1N2	2004	20041110	PB2_57	PB1_61	PA_64	HA_68	NP_94	NA_203	MP_128	NS_242
1065102	A/swine/Spelle/3634a/2004	swine	Central Europe	H1N2	2004	20041111	PB2_82	PB1_61	PA_64	HA_68	NP_94	NA_203	MP_140	NS_257
1024320	A/mallard/Sweden/7146/2004_H9N2	avian_waterfowl	Northern Europe	H9N2	2004	20041119	PB2_65	PB1_97	PA_151	HA_39	NP_178	NA_110	MP_268	NS_246
1024234	A/mallard/Sweden/7206/2004_H7N7	avian_waterfowl	Northern Europe	H7N7	2004	20041122	PB2_108	PB1_41	PA_130	HA_200	NP_106	NA_51	MP_157	NS_245
1021760	A/mallard/Sweden/3715/2004_H4N6	avian_waterfowl	Northern Europe	H4N6	2004	20041123	PB2_65	PB1_97	PA_150	HA_247	NP_29	NA_107	MP_157	NS_231
1024243	A/mallard/Sweden/7242/2004_H8N4	avian_waterfowl	Northern Europe	H8N4	2004	20041125	PB2_108	PB1_41	PA_130	HA_6	NP_106	NA_8	MP_72	NS_245
1021624	A/call duck/Maryland/S698/2004_H11N3	avian_waterfowl	North America	H11N3	2004	20041200	PB2_175	PB1_214	PA_373	HA_132	NP_88	NA_428	MP_172	NS_47
21659	A/New York/356/2004_H3N2	human	North America	H3N2	2004	20041201	PB2_362	PB1_348	PA_421	HA_577	NP_392	NA_498	MP_295	NS_411
1033389	A/chicken/Shanghai/2/2004_H9N2	avian_domestic birds	East Asia	H9N2	2004	20041202	PB2_59	PB1_96	PA_73	HA_258	NP_210	NA_163	MP_130	NS_270
1065326	A/swine/Hoerstel/3763/2004	swine	Central Europe	H3N2	2004	20041206	PB2_82	PB1_61	PA_64	HA_206	NP_68	NA_203	MP_140	NS_242
1044464	A/mallard duck/Netherlands/3/2004_H4N6	avian_waterfowl	Western Europe	H4N6	2004	20041216	PB2_109	PB1_81	PA_100	HA_159	NP_133	NA_107	MP_268	NS_192
1065325	A/swine/Sassenberg/3762/2004	swine	Central Europe	H3N2	2004	20041217	PB2_57	PB1_61	PA_64	HA_207	NP_94	NA_203	MP_128	NS_242
1065327	A/swine/Melle/3764/2004	swine	Central Europe	H3N2	2004	20041218	PB2_63	PB1_94	PA_93	HA_206	NP_68	NA_203	MP_140	NS_257
1018038	A/mallard/North Carolina/1321371/2004_H10N7	avian_waterfowl	North America	H10N7	2004	20041221	PB2_296	PB1_213	PA_103	HA_309	NP_322	NA_278	MP_171	NS_110
1018001	A/American black duck/North Carolina/1321373/2004_H3N2	avian_waterfowl	North America	H3N2	2004	20041222	PB2_218	PB1_257	PA_373	HA_228	NP_187	NA_151	MP_335	NS_147
1065328	A/swine/Geseke/3766/2004	swine	Central Europe	H3N2	2004	20041222	PB2_82	PB1_78	PA_93	HA_207	NP_68	NA_245	MP_140	NS_242
1014498	A/parrot/Guangdong/258/2004_H5N2	avian_land birds	East Asia	H5N2	2004	20041229	PB2_153	PB1_154	PA_111	HA_103	NP_279	NA_201	MP_102	NS_58
1020598	A/swine/North Carolina/SG1197/2004_H3N2	swine	North America	H3N2	2004	20041230	PB2_323	PB1_336	PA_318	HA_552	NP_99	NA_507	MP_159	NS_225
1004377	A/spotbill duck/Xuyi/6/2005_H11N2	avian_waterfowl	East Asia	H11N2	2005	20050100	PB2_125	PB1_71	PA_223	HA_13	NP_123	NA_199	MP_189	NS_286
1026920	A/migratory duck/Jiangxi/593/2005_H10N8	avian_waterfowl	East Asia	H10N8	2005	20050109	PB2_127	PB1_71	PA_223	HA_242	NP_209	NA_45	MP_219	NS_287
1065107	A/swine/Wagenfeld/3801/2005	swine	Central Europe	H1N2	2005	20050111	PB2_63	PB1_94	PA_64	HA_68	NP_68	NA_203	MP_128	NS_242
1010689	A/Taiwan/5515/2005_H1N1	human	East Asia	H1N1	2005	20050113	PB2_15	PB1_7	PA_27	HA_335	NP_13	NA_20	MP_46	NS_115
1065111	A/swine/Spenge/3833/2005	swine	Central Europe	H1N2	2005	20050118	PB2_57	PB1_61	PA_64	HA_68	NP_122	NA_203	MP_140	NS_314
1020695	A/swine/Manitoba/00446/2005_H3N2	swine	North America	H3N2	2005	20050125	PB2_364	PB1_431	PA_374	HA_546	NP_287	NA_523	MP_136	NS_445
1020883	A/swine/North Carolina/SG1232/2005_H1N2	swine	North America	H1N2	2005	20050127	PB2_323	PB1_336	PA_318	HA_152	NP_212	NA_507	MP_151	NS_225
1026137	A/swine/Korea/GNO5K1/2005_H1N2	swine	East Asia	H1N2	2005	20050200	PB2_252	PB1_277	PA_165	HA_290	NP_99	NA_471	MP_74	NS_279
28432	A/Baikal teal/Hongze/14/2005_H11N9	avian_waterfowl	East Asia	H11N9	2005	20050200	PB2_125	PB1_71	PA_223	HA_13	NP_197	NA_213	MP_189	NS_286
1014497	A/parrot/Guangdong/C99/2005_H5N1	avian_land birds	East Asia	H5N1	2005	20050201	PB2_136	PB1_102	PA_98	HA_145	NP_258	NA_171	MP_167	NS_328
1002181	A/environment/New York/11653-1/2005_H5N2	others	North America	H5N2	2005	20050202	PB2_328	PB1_155	PA_317	HA_144	NP_187	NA_151	MP_171	NS_202
1065330	A/swine/Huerth/3870/2005	swine	Central Europe	H3N2	2005	20050202	PB2_63	PB1_94	PA_93	HA_206	NP_68	NA_222	MP_140	NS_257
26845	A/environment/New York/11678-4/2005_H7N2	others	North America	H7N2	2005	20050202	PB2_175	PB1_154	PA_111	HA_158	NP_91	NA_182	MP_57	NS_46
1026919	A/duck/Jiangxi/2039/2005_H10N8	avian_waterfowl	East Asia	H10N8	2005	20050204	PB2_127	PB1_58	PA_223	HA_242	NP_209	NA_45	MP_219	NS_287
1010359	A/South Carolina/NHRC0001/2005_H3N2	human	North America	H3N2	2005	20050211	PB2_339	PB1_348	PA_421	HA_577	NP_419	NA_498	MP_295	NS_434
1050056	A/chicken/Jordan/88/2005_H9N2	avian_domestic birds	West Asia	H9N2	2005	20050216	PB2_41	PB1_57	PA_74	HA_90	NP_63	NA_15	MP_154	NS_191
1011673	A/Hong Kong/HKU44/2005_H3N2	human	East Asia	H3N2	2005	20050228	PB2_345	PB1_348	PA_421	HA_578	NP_409	NA_495	MP_295	NS_420
26919	A/chicken/New York/21211-1/2005_H7N2	avian_domestic birds	North America	H7N2	2005	20050301	PB2_175	PB1_154	PA_111	HA_158	NP_91	NA_182	MP_57	NS_46
1020603	A/swine/Oklahoma/SG1216/2005_H3N2	swine	North America	H3N2	2005	20050303	PB2_208	PB1_261	PA_165	HA_510	NP_65	NA_471	MP_51	NS_179
1001949	A/chicken/New York/23165-11/2005_H7N2	avian_domestic birds	North America	H7N2	2005	20050304	PB2_173	PB1_214	PA_55	HA_158	NP_91	NA_182	MP_57	NS_46
1001969	A/Muscovy duck/New York/23165-13/2005_H7N2	avian_waterfowl	North America	H7N2	2005	20050304	PB2_173	PB1_214	PA_55	HA_158	NP_91	NA_182	MP_57	NS_46
1002116	A/environment/New York/23165-4/2005_H7N2	others	North America	H7N2	2005	20050304	PB2_173	PB1_214	PA_55	HA_158	NP_91	NA_182	MP_57	NS_46
1020885	A/swine/Minnesota/SG1235/2005_H1N1	swine	North America	H1N1	2005	20050308	PB2_260	PB1_295	PA_165	HA_257	NP_99	NA_64	MP_74	NS_216
1001961	A/environment/New York/26792-2/2005_H7N2	others	North America	H7N2	2005	20050309	PB2_175	PB1_154	PA_111	HA_158	NP_91	NA_182	MP_57	NS_46
1028394	A/duck/Guangxi/NN/2005_H9N2	avian_waterfowl	East Asia	H9N2	2005	20050310	PB2_96	PB1_48	PA_29	HA_240	NP_464	NA_92	MP_130	NS_189
1001917	A/quail/New York/30732-12/2005_H7N2	avian_domestic birds	North America	H7N2	2005	20050323	PB2_173	PB1_214	PA_55	HA_158	NP_91	NA_182	MP_57	NS_46
1001962	A/environment/New York/30732-3/2005_H7N2	others	North America	H7N2	2005	20050323	PB2_173	PB1_214	PA_55	HA_158	NP_91	NA_182	MP_57	NS_46
1002124	A/Muscovy duck/New York/30732-13/2005_H7N2	avian_waterfowl	North America	H7N2	2005	20050323	PB2_173	PB1_214	PA_55	HA_158	NP_91	NA_182	MP_57	NS_46
1001915	A/environment/New York/31621-5/2005_H7N2	others	North America	H7N2	2005	20050324	PB2_175	PB1_154	PA_111	HA_158	NP_91	NA_182	MP_57	NS_46
1002111	A/chicken/New York/31621-9/2005_H7N2	avian_domestic birds	North America	H7N2	2005	20050324	PB2_175	PB1_154	PA_111	HA_158	NP_91	NA_182	MP_57	NS_46
1020882	A/swine/North Carolina/SG1226/2005_H1N1	swine	North America	H1N1	2005	20050324	PB2_323	PB1_336	PA_318	HA_374	NP_136	NA_64	MP_150	NS_225
1028010	A/swine/Missouri/00564/2005_H1N1	swine	North America	H1N1	2005	20050330	PB2_208	PB1_285	PA_165	HA_239	NP_65	NA_64	MP_51	NS_179
1012054	A/duck/Eastern China/34/2005_H6N1	avian_waterfowl	East Asia	H6N1	2005	20050400	PB2_65	PB1_71	PA_212	HA_84	NP_175	NA_140	MP_200	NS_97
1012376	A/Hanoi/ISBM31/2005_H1N1	human	Southeast Asia	H1N1	2005	20050408	PB2_15	PB1_7	PA_27	HA_335	NP_13	NA_20	MP_46	NS_115
1026562	A/duck/Hunan/316/2005_H5N1	avian_waterfowl	East Asia	H5N1	2005	20050421	PB2_125	PB1_143	PA_262	HA_253	NP_316	NA_252	MP_188	NS_340
1065340	A/swine/Cloppenburg/4056/2005	swine	Central Europe	H3N2	2005	20050421	PB2_83	PB1_120	PA_118	HA_207	NP_122	NA_245	MP_140	NS_267
1020898	A/swine/Alabama/SG1224/2005_H3N2	swine	North America	H3N2	2005	20050426	PB2_284	PB1_295	PA_216	HA_520	NP_65	NA_471	MP_84	NS_143
29019	A/swine/Minnesota/00574/2005_H1N1	swine	North America	H1N1	2005	20050426	PB2_323	PB1_329	PA_336	HA_349	NP_183	NA_64	MP_194	NS_445
1011620	A/black-billed magpie/Guangxi/30/2005_H9N2	avian_land birds	East Asia	H9N2	2005	20050500	PB2_59	PB1_111	PA_83	HA_196	NP_233	NA_129	MP_130	NS_227
1065342	A/swine/Rhede/4098/2005	swine	Central Europe	H3N2	2005	20050509	PB2_82	PB1_94	PA_106	HA_206	NP_68	NA_222	MP_140	NS_257
1018004	A/ruddy turnstone/New Jersey/AI05-1058/2005_H11N6	avian_shorebirds	North America	H11N6	2005	20050517	PB2_327	PB1_257	PA_215	HA_112	NP_322	NA_235	MP_222	NS_10
1018008	A/ruddy turnstone/New Jersey/AI05-1094/2005_H3N6	avian_shorebirds	North America	H3N6	2005	20050517	PB2_327	PB1_257	PA_215	HA_279	NP_322	NA_235	MP_114	NS_253
1054135	A/ruddy turnstone/New Jersey/1321419/2005	avian_shorebirds	North America	H3N9	2005	20050517	PB2_327	PB1_257	PA_215	HA_279	NP_117	NA_195	MP_222	NS_253
1054136	A/ruddy turnstone/New Jersey/1321420/2005	avian_shorebirds	North America	H3N8	2005	20050517	PB2_327	PB1_257	PA_215	HA_279	NP_322	NA_272	MP_222	NS_10
1011951	A/shorebird/Delaware Bay/140/2005_H3N6	avian_shorebirds	North America	H3N6	2005	20050519	PB2_327	PB1_155	PA_299	HA_279	NP_325	NA_235	MP_114	NS_166
1011955	A/shorebird/Delaware Bay/167/2005_H3N8	avian_shorebirds	North America	H3N8	2005	20050519	PB2_327	PB1_257	PA_215	HA_279	NP_117	NA_272	MP_222	NS_253
1011956	A/shorebird/Delaware Bay/170/2005_H3N6	avian_shorebirds	North America	H3N6	2005	20050519	PB2_327	PB1_155	PA_299	HA_279	NP_117	NA_235	MP_114	NS_253
1015174	A/shorebird/Delaware Bay/146/2005_H11N6	avian_shorebirds	North America	H11N6	2005	20050519	PB2_165	PB1_257	PA_215	HA_112	NP_322	NA_235	MP_222	NS_10
1011963	A/shorebird/Delaware Bay/519/2005_H3N6	avian_shorebirds	North America	H3N6	2005	20050521	PB2_327	PB1_257	PA_215	HA_279	NP_117	NA_235	MP_222	NS_253
30690	A/sanderling/Delaware Bay/575/2005	avian_shorebirds	North America	H11N8	2005	20050521	PB2_165	PB1_257	PA_215	HA_112	NP_322	NA_272	MP_222	NS_35
1054128	A/ruddy turnstone/New Jersey/1321398/2005	avian_shorebirds	North America	H3N6	2005	20050522	PB2_327	PB1_214	PA_215	HA_279	NP_322	NA_235	MP_222	NS_166
1054131	A/ruddy turnstone/New Jersey/1321403/2005	avian_shorebirds	North America	H3N6	2005	20050522	PB2_327	PB1_214	PA_299	HA_279	NP_325	NA_235	MP_114	NS_166
1028120	A/environment/Delaware/05OS237/2005_H3N8	others	North America	H3N8	2005	20050523	PB2_327	PB1_257	PA_215	HA_279	NP_117	NA_272	MP_222	NS_166
1018007	A/ruddy turnstone/New Jersey/1321411/2005_H11N8	avian_shorebirds	North America	H11N8	2005	20050526	PB2_327	PB1_154	PA_215	HA_112	NP_322	NA_272	MP_222	NS_10
1054129	A/ruddy turnstone/New Jersey/1321399/2005	avian_shorebirds	North America	H3N8	2005	20050526	PB2_327	PB1_257	PA_299	HA_279	NP_117	NA_272	MP_222	NS_166
1054132	A/ruddy turnstone/New Jersey/1321412/2005	avian_shorebirds	North America	H11N8	2005	20050526	PB2_327	PB1_257	PA_215	HA_112	NP_322	NA_272	MP_222	NS_10
1020607	A/swine/Minnesota/SG1238/2005_H3N2	swine	North America	H3N2	2005	20050602	PB2_371	PB1_392	PA_384	HA_543	NP_305	NA_524	MP_136	NS_445
1010399	A/Australia/NHRC0012/2005_H3N2	human	Oceania	H3N2	2005	20050613	PB2_339	PB1_348	PA_421	HA_578	NP_419	NA_495	MP_295	NS_464
1065343	A/swine/Herzebrock-Clarholz/4193/2005	swine	Central Europe	H3N2	2005	20050616	PB2_82	PB1_78	PA_93	HA_207	NP_68	NA_245	MP_140	NS_242
1003060	A/Hong Kong/HKU75/2005_H3N2	human	East Asia	H3N2	2005	20050617	PB2_353	PB1_427	PA_469	HA_586	NP_360	NA_498	MP_347	NS_389
1020886	A/swine/Minnesota/SG1237/2005_H1N1	swine	North America	H1N1	2005	20050621	PB2_323	PB1_336	PA_327	HA_152	NP_108	NA_250	MP_92	NS_365
1065519	A/swine/Rheda-Wiedenbrueck/4205/2005	swine	Central Europe	H1N1	2005	20050622	PB2_82	PB1_86	PA_106	HA_150	NP_142	NA_253	MP_163	NS_281
1065520	A/swine/Passau/4207/2005	swine	Central Europe	H1N1	2005	20050622	PB2_134	PB1_119	PA_209	HA_287	NP_229	NA_230	MP_162	NS_348
1001956	A/duck/New York/22067-11/2005_H7N2	avian_waterfowl	North America	H7N2	2005	20050627	PB2_175	PB1_154	PA_111	HA_158	NP_91	NA_182	MP_57	NS_46
1005651	A/environment/Maryland/1183/2005_H3N8	others	North America	H3N8	2005	20050627	PB2_287	PB1_213	PA_299	HA_279	NP_338	NA_135	MP_171	NS_202
1009600	A/mallard/Maryland/1111/2005_H11N9	avian_waterfowl	North America	H11N9	2005	20050627	PB2_327	PB1_213	PA_317	HA_132	NP_113	NA_195	MP_104	NS_110
1009615	A/mallard/Maryland/1127/2005_H3N8	avian_waterfowl	North America	H3N8	2005	20050627	PB2_327	PB1_214	PA_288	HA_228	NP_292	NA_272	MP_171	NS_110
1033483	A/mallard/Maryland/05OS606/2005_H6N8	avian_waterfowl	North America	H6N8	2005	20050630	PB2_165	PB1_213	PA_288	HA_126	NP_117	NA_272	MP_171	NS_68
1033484	A/mallard/Maryland/05OS622/2005_H3N8	avian_waterfowl	North America	H3N8	2005	20050630	PB2_306	PB1_154	PA_288	HA_250	NP_117	NA_272	MP_114	NS_68
1033487	A/mallard/Maryland/05OS693/2005_H3N2	avian_waterfowl	North America	H3N2	2005	20050630	PB2_165	PB1_257	PA_115	HA_250	NP_322	NA_151	MP_114	NS_251
1033490	A/mallard/Maryland/05OS713/2005_H3N2	avian_waterfowl	North America	H3N2	2005	20050630	PB2_306	PB1_257	PA_115	HA_250	NP_322	NA_151	MP_114	NS_251
1000324	A/bar-headed goose/Mongolia/1/05_H5N1	avian_waterfowl	East Asia	H5N1	2005	20050700	PB2_167	PB1_121	PA_98	HA_169	NP_285	NA_188	MP_180	NS_317
1000325	A/whooper swan/Mongolia/3/05_H5N1	avian_waterfowl	East Asia	H5N1	2005	20050700	PB2_167	PB1_121	PA_98	HA_169	NP_285	NA_188	MP_180	NS_317
1006186	A/swine/Shanghai/2/2005_H1N1	swine	East Asia	H1N1	2005	20050700	PB2_6	PB1_6	PA_20	HA_110	NP_32	NA_64	MP_38	NS_157
1002121	A/environment/New York/81928-2/2005_H7N2	others	North America	H7N2	2005	20050707	PB2_175	PB1_214	PA_55	HA_158	NP_91	NA_182	MP_57	NS_46
1065344	A/swine/Feldbach/4262/2005	swine	Central Europe	H3N2	2005	20050708	PB2_82	PB1_78	PA_93	HA_207	NP_68	NA_245	MP_140	NS_242
1016453	A/mallard/Alberta/240/2005_H1N1	avian_waterfowl	North America	H1N1	2005	20050710	PB2_287	PB1_239	PA_177	HA_35	NP_243	NA_369	MP_102	NS_18
1016455	A/canvasback/Alberta/276/2005_H1N1	avian_waterfowl	North America	H1N1	2005	20050711	PB2_315	PB1_297	PA_381	HA_333	NP_217	NA_344	MP_57	NS_109
1065524	A/swine/Zeitlarn/4287/2005	swine	Central Europe	H1N1	2005	20050713	PB2_82	PB1_78	PA_93	HA_150	NP_68	NA_254	MP_140	NS_242
1020881	A/swine/Arkansas/SG1214/2005_H1N1	swine	North America	H1N1	2005	20050719	PB2_267	PB1_295	PA_216	HA_152	NP_146	NA_64	MP_92	NS_163
1002021	A/chicken/New York/88291-6/2005_H7N2	avian_domestic birds	North America	H7N2	2005	20050720	PB2_175	PB1_214	PA_55	HA_158	NP_91	NA_182	MP_57	NS_46
1002322	A/duck/New York/88291-13/2005_H7N2	avian_waterfowl	North America	H7N2	2005	20050720	PB2_175	PB1_214	PA_55	HA_158	NP_91	NA_182	MP_57	NS_46
24897	A/Western Australia/72/2005_H3N2	human	Oceania	H3N2	2005	20050721	PB2_353	PB1_416	PA_469	HA_582	NP_360	NA_498	MP_347	NS_411
28953	A/pintail/Alberta/69/2005_H1N1	avian_waterfowl	North America	H1N1	2005	20050727	PB2_287	PB1_248	PA_382	HA_347	NP_281	NA_344	MP_192	NS_54
1013716	A/Malaysia/32110/2005_H1N1	human	Southeast Asia	H1N1	2005	20050729	PB2_15	PB1_7	PA_27	HA_334	NP_13	NA_20	MP_46	NS_115
1021778	A/mallard/Sweden/7925/2005_H4N6	avian_waterfowl	Northern Europe	H4N6	2005	20050729	PB2_109	PB1_97	PA_100	HA_247	NP_62	NA_107	MP_332	NS_193
1004224	A/green-winged teal/Alberta/11383/2005_H4N6	avian_waterfowl	North America	H4N6	2005	20050731	PB2_287	PB1_240	PA_102	HA_380	NP_340	NA_374	MP_169	NS_68
23041	A/Canterbury/236/2005_H3N2	human	Oceania	H3N2	2005	20050731	PB2_353	PB1_416	PA_474	HA_580	NP_360	NA_498	MP_347	NS_427
1013676	A/Malaysia/32171/2005_H3N2	human	Southeast Asia	H3N2	2005	20050804	PB2_353	PB1_405	PA_469	HA_582	NP_360	NA_498	MP_347	NS_420
1065525	A/swine/Wenzendorf/4353/2005	swine	Central Europe	H1N1	2005	20050808	PB2_124	PB1_119	PA_180	HA_272	NP_122	NA_254	MP_162	NS_242
24223	A/pintail/Alaska/53/2005_H3N6	avian_waterfowl	North America	H3N6	2005	20050808	PB2_131	PB1_194	PA_317	HA_280	NP_113	NA_301	MP_134	NS_47
26335	A/pintail/Alaska/49/2005_H3N8	avian_waterfowl	North America	H3N8	2005	20050808	PB2_226	PB1_235	PA_317	HA_280	NP_113	NA_292	MP_102	NS_47
1005195	A/ruddy shelduck/Mongolia/P52/2005_H12N3	avian_waterfowl	East Asia	H12N3	2005	20050809	PB2_159	PB1_58	PA_86	HA_10	NP_177	NA_74	MP_208	NS_301
1005196	A/whooper swan/Mongolia/232/2005_H12N3	avian_waterfowl	East Asia	H12N3	2005	20050809	PB2_159	PB1_58	PA_86	HA_10	NP_285	NA_74	MP_208	NS_301
24117	A/pintail duck/Alaska/20/2005_H12N5	avian_waterfowl	North America	H12N5	2005	20050809	PB2_300	PB1_240	PA_344	HA_22	NP_75	NA_44	MP_251	NS_131
24427	A/Waikato/16/2005_H3N2	human	Oceania	H3N2	2005	20050809	PB2_339	PB1_348	PA_421	HA_578	NP_419	NA_495	MP_295	NS_464
25083	A/pintail duck/Alaska/102/2005_H12N5	avian_waterfowl	North America	H12N5	2005	20050809	PB2_300	PB1_240	PA_344	HA_22	NP_75	NA_44	MP_251	NS_47
26101	A/Western Australia/77/2005_H1N1	human	Oceania	H1N1	2005	20050809	PB2_15	PB1_7	PA_27	HA_335	NP_13	NA_20	MP_46	NS_115
1011965	A/blue-winged teal/Alberta/222/2005_H3N8	avian_waterfowl	North America	H3N8	2005	20050810	PB2_262	PB1_256	PA_144	HA_267	NP_365	NA_342	MP_65	NS_47
26345	A/environment/Ohio/1007/2005_H1N1	others	North America	H1N1	2005	20050810	PB2_327	PB1_214	PA_288	HA_285	NP_119	NA_313	MP_114	NS_110
25085	A/pintail/Alaska/310/2005_H4N6	avian_waterfowl	North America	H4N6	2005	20050811	PB2_131	PB1_194	PA_391	HA_226	NP_89	NA_301	MP_134	NS_47
1065526	A/swine/Grossharie/4372/2005	swine	Central Europe	H1N1	2005	20050816	PB2_37	PB1_24	PA_46	HA_108	NP_60	NA_191	MP_86	NS_207
1012447	A/TayNguyen/TN363/2005_H3N2	human	Southeast Asia	H3N2	2005	20050818	PB2_353	PB1_442	PA_459	HA_583	NP_360	NA_498	MP_347	NS_427
24753	A/mallard/Alaska/715/2005_H3N8	avian_waterfowl	North America	H3N8	2005	20050819	PB2_226	PB1_235	PA_144	HA_280	NP_241	NA_292	MP_44	NS_10
25087	A/mallard/Alaska/708/2005_H8N4	avian_waterfowl	North America	H8N4	2005	20050819	PB2_219	PB1_273	PA_193	HA_6	NP_323	NA_9	MP_8	NS_61
1004218	A/mallard/British Columbia/07706/2005_H3N8	avian_waterfowl	North America	H3N8	2005	20050822	PB2_262	PB1_256	PA_144	HA_267	NP_150	NA_342	MP_65	NS_9
1028114	A/environment/Maryland/05OS1169/2005_H3N6	others	North America	H3N6	2005	20050824	PB2_287	PB1_213	PA_299	HA_279	NP_117	NA_301	MP_171	NS_202
1028115	A/environment/Maryland/05OS1173/2005_H10N7	others	North America	H10N7	2005	20050824	PB2_328	PB1_280	PA_164	HA_342	NP_327	NA_316	MP_293	NS_109
1028116	A/environment/Maryland/05OS1177/2005_H3N6	others	North America	H3N6	2005	20050824	PB2_305	PB1_213	PA_299	HA_279	NP_243	NA_301	MP_171	NS_109
1033491	A/mallard/Maryland/05OS1244/2005_H1N1	avian_waterfowl	North America	H1N1	2005	20050825	PB2_327	PB1_257	PA_288	HA_285	NP_119	NA_313	MP_114	NS_110
1004221	A/mallard/British Columbia/07826/2005_H5N2	avian_waterfowl	North America	H5N2	2005	20050830	PB2_152	PB1_215	PA_144	HA_143	NP_113	NA_307	MP_65	NS_47
1022339	A/New York/1000/2005_H3N2	human	North America	H3N2	2005	20050830	PB2_302	PB1_416	PA_469	HA_584	NP_360	NA_498	MP_347	NS_389
1065527	A/swine/Bocholt/4414/2005	swine	Central Europe	H1N1	2005	20050830	PB2_104	PB1_86	PA_180	HA_286	NP_192	NA_210	MP_162	NS_313
24765	A/Waikato/11/2005_H1N1	human	Oceania	H1N1	2005	20050831	PB2_15	PB1_7	PA_27	HA_335	NP_13	NA_20	MP_46	NS_115
1024245	A/mallard/Sweden/8005/2005_H8N4	avian_waterfowl	Northern Europe	H8N4	2005	20050911	PB2_109	PB1_113	PA_47	HA_6	NP_29	NA_8	MP_72	NS_246
1024882	A/Mexico/DIF2246/2005_H3N2	human	North America	H3N2	2005	20050911	PB2_353	PB1_397	PA_469	HA_583	NP_360	NA_498	MP_347	NS_434
1024270	A/mallard/Sweden/8023/2005_H10N4	avian_waterfowl	Northern Europe	H10N4	2005	20050917	PB2_77	PB1_113	PA_151	HA_242	NP_29	NA_8	MP_72	NS_246
1048634	A/duck/Mongolia/144/2005_H3N8	avian_waterfowl	East Asia	H3N8	2005	20050917	PB2_147	PB1_71	PA_140	HA_164	NP_97	NA_45	MP_189	NS_245
28863	A/mallard/Italy/3401/2005_H5N1	avian_waterfowl	Southern Europe	H5N1	2005	20050919	PB2_99	PB1_58	PA_201	HA_45	NP_132	NA_139	MP_133	NS_246
1024242	A/mallard/Sweden/5389/2005_H8N4	avian_waterfowl	Northern Europe	H8N4	2005	20050920	PB2_109	PB1_97	PA_120	HA_6	NP_132	NA_8	MP_268	NS_245
1020750	A/swine/Oklahoma/00790/2005_H1N1	swine	North America	H1N1	2005	20050923	PB2_208	PB1_261	PA_165	HA_152	NP_65	NA_207	MP_51	NS_179
1044485	A/Eurasian wigeon/Netherlands/1/2005_H4N6	avian_waterfowl	Western Europe	H4N6	2005	20050926	PB2_65	PB1_41	PA_151	HA_159	NP_143	NA_106	MP_72	NS_245
1002659	A/mallard/Yan chen/2005_H4N6	avian_waterfowl	East Asia	H4N6	2005	20051000	PB2_155	PB1_58	PA_223	HA_96	NP_153	NA_107	MP_189	NS_352
1020752	A/swine/Oklahoma/00801/2005_H1N1	swine	North America	H1N1	2005	20051004	PB2_208	PB1_261	PA_165	HA_348	NP_65	NA_64	MP_194	NS_179
1018003	A/blue-winged teal/North Carolina/NC674-362/2005_H11N3	avian_waterfowl	North America	H11N3	2005	20051005	PB2_287	PB1_248	PA_196	HA_132	NP_341	NA_428	MP_171	NS_130
24569	A/Wellington/14/2005_H1N1	human	Oceania	H1N1	2005	20051005	PB2_15	PB1_7	PA_27	HA_335	NP_13	NA_20	MP_46	NS_115
1065095	A/swine/Luenne/4529/2005	swine	Central Europe	H3N1	2005	20051006	PB2_82	PB1_94	PA_137	HA_206	NP_68	NA_230	MP_140	NS_257
1012453	A/TayNguyen/TN403/2005_H3N2	human	Southeast Asia	H3N2	2005	20051010	PB2_339	PB1_348	PA_421	HA_577	NP_419	NA_498	MP_295	NS_411
1020753	A/swine/Texas/00816/2005_H3N2	swine	North America	H3N2	2005	20051012	PB2_267	PB1_295	PA_216	HA_524	NP_137	NA_471	MP_92	NS_256
1065346	A/swine/Schapen/4566/2005	swine	Central Europe	H3N2	2005	20051017	PB2_82	PB1_94	PA_106	HA_206	NP_68	NA_222	MP_140	NS_257
1044593	A/mallard duck/Netherlands/12/2005_H1N1	avian_waterfowl	Western Europe	H1N1	2005	20051018	PB2_108	PB1_71	PA_236	HA_18	NP_62	NA_139	MP_267	NS_145
1065096	A/swine/Feldbach/4589/2005	swine	Central Europe	H3N1	2005	20051020	PB2_82	PB1_94	PA_106	HA_206	NP_244	NA_230	MP_140	NS_325
1026905	A/migratory duck/Jiangxi/9334/2005_H10N6	avian_waterfowl	East Asia	H10N6	2005	20051026	PB2_159	PB1_71	PA_223	HA_242	NP_209	NA_125	MP_97	NS_272
1011490	A/swine/North Carolina/00839/2005_H1N1	swine	North America	H1N1	2005	20051027	PB2_284	PB1_295	PA_216	HA_335	NP_65	NA_20	MP_84	NS_143
1050779	A/Eurasian wigeon/Netherlands/4/2005_H9N2	avian_waterfowl	Western Europe	H9N2	2005	20051028	PB2_119	PB1_58	PA_151	HA_39	NP_178	NA_110	MP_268	NS_245
1021763	A/mallard/Sweden/5640/2005_H4N6	avian_waterfowl	Northern Europe	H4N6	2005	20051029	PB2_108	PB1_58	PA_130	HA_225	NP_71	NA_107	MP_71	NS_246
1044432	A/mallard duck/Netherlands/24/2005_H11N3	avian_waterfowl	Western Europe	H11N3	2005	20051029	PB2_109	PB1_58	PA_151	HA_13	NP_178	NA_57	MP_267	NS_145
1003975	A/mallard/ON/499/2005_H5N1	avian_waterfowl	North America	H5N1	2005	20051100	PB2_327	PB1_155	PA_317	HA_144	NP_292	NA_344	MP_171	NS_138
1011603	A/aquatic bird/Korea/W69/2005_H6N5	avian_waterfowl	East Asia	H6N5	2005	20051100	PB2_76	PB1_70	PA_223	HA_84	NP_82	NA_3	MP_189	NS_272
1014901	A/wild bird/Korea/GD42/2005_H4N6	avian_land birds	East Asia	H4N6	2005	20051100	PB2_76	PB1_240	PA_226	HA_96	NP_196	NA_237	MP_189	NS_84
1015566	A/swine/Guangxi/12/2005_H1N1	swine	East Asia	H1N1	2005	20051100	PB2_6	PB1_6	PA_20	HA_110	NP_32	NA_64	MP_38	NS_157
1034718	A/turtle dove/Guangdong/300/2005_H5N1	avian_land birds	East Asia	H5N1	2005	20051101	PB2_145	PB1_158	PA_250	HA_210	NP_316	NA_252	MP_188	NS_340
1021764	A/mallard/Sweden/5709/2005_H4N2	avian_waterfowl	Northern Europe	H4N2	2005	20051102	PB2_109	PB1_97	PA_47	HA_247	NP_29	NA_150	MP_268	NS_246
1021765	A/mallard/Sweden/5714/2005_H4N6	avian_waterfowl	Northern Europe	H4N6	2005	20051102	PB2_65	PB1_105	PA_151	HA_159	NP_143	NA_107	MP_71	NS_246
1021766	A/mallard/Sweden/5724/2005_H4N2	avian_waterfowl	Northern Europe	H4N2	2005	20051102	PB2_99	PB1_97	PA_151	HA_159	NP_71	NA_150	MP_71	NS_193
1021767	A/mallard/Sweden/5734/2005_H4N6	avian_waterfowl	Northern Europe	H4N6	2005	20051102	PB2_109	PB1_97	PA_47	HA_183	NP_29	NA_107	MP_219	NS_174
1021768	A/mallard/Sweden/5754/2005_H4N6	avian_waterfowl	Northern Europe	H4N6	2005	20051103	PB2_65	PB1_72	PA_151	HA_247	NP_29	NA_107	MP_71	NS_174
1021769	A/mallard/Sweden/5755/2005_H4N6	avian_waterfowl	Northern Europe	H4N6	2005	20051103	PB2_99	PB1_105	PA_224	HA_159	NP_133	NA_107	MP_258	NS_246
1021775	A/mallard/Sweden/6134/2005_H4N6	avian_waterfowl	Northern Europe	H4N6	2005	20051103	PB2_109	PB1_113	PA_47	HA_247	NP_29	NA_107	MP_71	NS_341
1021770	A/mallard/Sweden/5763/2005_H4N6	avian_waterfowl	Northern Europe	H4N6	2005	20051104	PB2_65	PB1_105	PA_224	HA_247	NP_123	NA_107	MP_71	NS_246
1015477	A/wild bird/Korea/8G39/2005_H9N2	avian_land birds	East Asia	H9N2	2005	20051105	PB2_30	PB1_71	PA_344	HA_23	NP_294	NA_166	MP_189	NS_10
1021776	A/mallard/Sweden/6149/2005_H4N6	avian_waterfowl	Northern Europe	H4N6	2005	20051105	PB2_99	PB1_97	PA_151	HA_159	NP_143	NA_107	MP_71	NS_158
1024269	A/mallard/Sweden/6148/2005_H10N7	avian_waterfowl	Northern Europe	H10N7	2005	20051105	PB2_88	PB1_41	PA_224	HA_242	NP_133	NA_51	MP_258	NS_246
1021772	A/mallard/Sweden/5803/2005_H4N6	avian_waterfowl	Northern Europe	H4N6	2005	20051107	PB2_65	PB1_105	PA_150	HA_247	NP_143	NA_107	MP_71	NS_246
1021773	A/mallard/Sweden/5811/2005_H4N6	avian_waterfowl	Northern Europe	H4N6	2005	20051107	PB2_99	PB1_105	PA_224	HA_159	NP_143	NA_107	MP_71	NS_158
1024266	A/mallard/Sweden/5812/2005_H10N9	avian_waterfowl	Northern Europe	H10N9	2005	20051107	PB2_109	PB1_41	PA_151	HA_242	NP_132	NA_144	MP_267	NS_246
1044361	A/mallard duck/Netherlands/13/2005_H6N2	avian_waterfowl	Western Europe	H6N2	2005	20051107	PB2_99	PB1_26	PA_170	HA_47	NP_153	NA_180	MP_72	NS_369
1020816	A/swine/North Carolina/00850/2005_H1N1	swine	North America	H1N1	2005	20051108	PB2_295	PB1_295	PA_252	HA_337	NP_99	NA_64	MP_38	NS_266
1024267	A/mallard/Sweden/5824/2005_H10N7	avian_waterfowl	Northern Europe	H10N7	2005	20051108	PB2_65	PB1_113	PA_151	HA_242	NP_178	NA_51	MP_258	NS_192
1002967	A/swine/Hong Kong/1562/2005_H1N2	swine	East Asia	H1N2	2005	20051111	PB2_208	PB1_311	PA_195	HA_322	NP_73	NA_470	MP_66	NS_170
1048612	A/duck/Hokkaido/W259/2005_H2N5	avian_waterfowl	East Asia	H2N5	2005	20051111	PB2_159	PB1_123	PA_226	HA_3	NP_55	NA_3	MP_189	NS_286
1026904	A/migratory duck/Jiangxi/10861/2005_H10N2	avian_waterfowl	East Asia	H10N2	2005	20051112	PB2_159	PB1_71	PA_224	HA_242	NP_209	NA_265	MP_189	NS_272
1026906	A/migratory duck/Jiangxi/10974/2005_H10N6	avian_waterfowl	East Asia	H10N6	2005	20051112	PB2_147	PB1_139	PA_223	HA_242	NP_209	NA_125	MP_97	NS_272
1065533	A/swine/Krerensen/4662/2005	swine	Central Europe	H1N1	2005	20051114	PB2_83	PB1_157	PA_118	HA_173	NP_122	NA_254	MP_185	NS_314
1020749	A/swine/Texas/00867/2005_H1N1	swine	North America	H1N1	2005	20051117	PB2_208	PB1_285	PA_165	HA_239	NP_65	NA_64	MP_51	NS_179
1065534	A/swine/Hemmoor/4674/2005	swine	Central Europe	H1N1	2005	20051121	PB2_83	PB1_150	PA_118	HA_173	NP_122	NA_254	MP_185	NS_314
1024879	A/Mexico/MEX2640/2005_H3N2	human	North America	H3N2	2005	20051122	PB2_401	PB1_448	PA_493	HA_591	NP_457	NA_514	MP_347	NS_459
1024232	A/mallard/Sweden/5932/2005_H10N7	avian_waterfowl	Northern Europe	H10N7	2005	20051123	PB2_65	PB1_97	PA_224	HA_242	NP_133	NA_51	MP_258	NS_246
1050774	A/Eurasian wigeon/Netherlands/6/2005_H6N2	avian_waterfowl	Western Europe	H6N2	2005	20051125	PB2_128	PB1_71	PA_99	HA_47	NP_195	NA_265	MP_238	NS_174
1065349	A/swine/Brilon/4685/2005	swine	Central Europe	H3N2	2005	20051125	PB2_51	PB1_53	PA_51	HA_187	NP_60	NA_222	MP_128	NS_280
1000645	A/Cygnus olor/Astrakhan/Ast05-2-6/2005_H5N1	avian_waterfowl	Eastern Europe	H5N1	2005	20051126	PB2_167	PB1_121	PA_98	HA_169	NP_285	NA_188	MP_180	NS_317
1024375	A/mallard/Sweden/5944/2005_H7N7	avian_waterfowl	Northern Europe	H7N7	2005	20051126	PB2_88	PB1_89	PA_151	HA_200	NP_143	NA_51	MP_72	NS_231
1002668	A/chicken/Vietnam/200/2005_H5N1	avian_domestic birds	Southeast Asia	H5N1	2005	20051202	PB2_178	PB1_130	PA_98	HA_209	NP_332	NA_229	MP_167	NS_300
29138	A/Quebec/26-031205/2005_H3N2	human	North America	H3N2	2005	20051203	PB2_339	PB1_348	PA_421	HA_576	NP_401	NA_498	MP_295	NS_389
1004009	A/green-winged teal/California/K218/2005_H4N6	avian_waterfowl	North America	H4N6	2005	20051204	PB2_315	PB1_291	PA_382	HA_184	NP_340	NA_237	MP_24	NS_109
1002821	A/chicken/Vietnam/202/2005_H5N1	avian_domestic birds	Southeast Asia	H5N1	2005	20051205	PB2_178	PB1_166	PA_298	HA_210	NP_344	NA_295	MP_199	NS_360
1044603	A/common teal/Netherlands/3/2005_H1N1	avian_waterfowl	Western Europe	H1N1	2005	20051205	PB2_119	PB1_64	PA_151	HA_18	NP_29	NA_118	MP_71	NS_245
1065536	A/swine/Engelsberg/4721/2005	swine	Central Europe	H1N1	2005	20051205	PB2_195	PB1_119	PA_233	HA_287	NP_298	NA_230	MP_162	NS_348
25093	A/longtail duck/Maryland/291/2005_H3N8	avian_waterfowl	North America	H3N8	2005	20051205	PB2_131	PB1_257	PA_164	HA_228	NP_279	NA_135	MP_114	NS_10
26341	A/longtail duck/Maryland/295/2005_H10N8	avian_waterfowl	North America	H10N8	2005	20051205	PB2_165	PB1_213	PA_142	HA_294	NP_113	NA_270	MP_114	NS_68
26343	A/common scoter/Maryland/297/2005_H10N8	avian_waterfowl	North America	H10N8	2005	20051205	PB2_165	PB1_154	PA_382	HA_294	NP_113	NA_378	MP_114	NS_68
26597	A/white-winged scoter/Maryland/301/2005_H4N6	avian_waterfowl	North America	H4N6	2005	20051205	PB2_299	PB1_239	PA_142	HA_184	NP_89	NA_237	MP_285	NS_54
1003339	A/duck/Vietnam/203/2005_H5N1	avian_waterfowl	Southeast Asia	H5N1	2005	20051206	PB2_64	PB1_130	PA_98	HA_230	NP_332	NA_229	MP_167	NS_300
1013719	A/Malaysia/33166/2005_H1N1	human	Southeast Asia	H1N1	2005	20051206	PB2_15	PB1_7	PA_27	HA_334	NP_13	NA_20	MP_46	NS_115
1024233	A/mallard/Sweden/5994/2005_H7N7	avian_waterfowl	Northern Europe	H7N7	2005	20051206	PB2_88	PB1_63	PA_151	HA_200	NP_143	NA_51	MP_146	NS_245
1065352	A/swine/Krempel/4722/2005	swine	Central Europe	H3N2	2005	20051206	PB2_82	PB1_78	PA_93	HA_207	NP_114	NA_245	MP_161	NS_313
1002568	A/swine/Doetlingen/IDT4735/2005_H1N2	swine	Central Europe	H1N2	2005	20051207	PB2_57	PB1_119	PA_179	HA_68	NP_68	NA_222	MP_128	NS_257
1002986	A/Muscovy duck/Vietnam/213/2005_H5N1	avian_waterfowl	Southeast Asia	H5N1	2005	20051209	PB2_178	PB1_166	PA_287	HA_210	NP_344	NA_295	MP_199	NS_360
1020757	A/swine/North Carolina/00925/2005_H1N1	swine	North America	H1N1	2005	20051213	PB2_295	PB1_295	PA_252	HA_407	NP_99	NA_64	MP_38	NS_356
25097	A/snow goose/Maryland/410/2005_H6N1	avian_waterfowl	North America	H6N1	2005	20051213	PB2_286	PB1_248	PA_55	HA_47	NP_341	NA_313	MP_114	NS_6
25385	A/snow goose/Maryland/353/2005_H6N1	avian_waterfowl	North America	H6N1	2005	20051213	PB2_286	PB1_215	PA_399	HA_47	NP_117	NA_313	MP_135	NS_10
1002834	A/swine/Chibi/01/2005_H3N8	swine	East Asia	H3N8	2005	20051215	PB2_10	PB1_5	PA_12	HA_29	NP_4	NA_4	MP_16	NS_117
1044565	A/common teal/Netherlands/7/2005_H11N9	avian_waterfowl	Western Europe	H11N9	2005	20051215	PB2_128	PB1_71	PA_99	HA_13	NP_62	NA_144	MP_268	NS_246
26533	A/mallard/Delaware/418/2005_H7N3	avian_waterfowl	North America	H7N3	2005	20051215	PB2_327	PB1_213	PA_288	HA_327	NP_119	NA_446	MP_335	NS_6
1018012	A/bufflehead/North Carolina/NC6412-125/2005_H4N8	avian_waterfowl	North America	H4N8	2005	20051220	PB2_299	PB1_214	PA_309	HA_328	NP_323	NA_272	MP_102	NS_50
1065538	A/swine/Brakel/4806/2005	swine	Central Europe	H1N1	2005	20051223	PB2_83	PB1_61	PA_118	HA_173	NP_94	NA_230	MP_175	NS_314
1026907	A/duck/Jiangxi/13875/2005_H10N3	avian_waterfowl	East Asia	H10N3	2005	20051226	PB2_76	PB1_139	PA_223	HA_179	NP_175	NA_74	MP_208	NS_352
1010678	A/Taiwan/10393/2005_H1N1	human	East Asia	H1N1	2005	20051228	PB2_15	PB1_7	PA_27	HA_334	NP_13	NA_20	MP_46	NS_115
1020608	A/swine/Minnesota/00938/2005_H1N1	swine	North America	H1N1	2005	20051230	PB2_322	PB1_446	PA_375	HA_152	NP_183	NA_154	MP_194	NS_445
1012805	A/duck/Shantou/8/2006_H6N2	avian_waterfowl	East Asia	H6N2	2006	20060100	PB2_85	PB1_55	PA_95	HA_171	NP_82	NA_29	MP_109	NS_229
1012806	A/duck/Shantou/1165/2006_H6N6	avian_waterfowl	East Asia	H6N6	2006	20060100	PB2_85	PB1_55	PA_95	HA_213	NP_97	NA_196	MP_108	NS_219
1012821	A/duck/Fujian/416/2006_H6N2	avian_waterfowl	East Asia	H6N2	2006	20060100	PB2_85	PB1_55	PA_65	HA_213	NP_97	NA_180	MP_78	NS_229
1039384	A/greater white-fronted goose/Netherlands/3/2006_H6N8	avian_waterfowl	Western Europe	H6N8	2006	20060103	PB2_65	PB1_41	PA_100	HA_47	NP_95	NA_46	MP_71	NS_193
1003000	A/swine/Anhui/01/2006_H3N8	swine	East Asia	H3N8	2006	20060106	PB2_10	PB1_5	PA_12	HA_29	NP_4	NA_4	MP_16	NS_117
1005235	A/green-winged teal/California/K481/2006_H1N3	avian_waterfowl	North America	H1N3	2006	20060107	PB2_268	PB1_258	PA_309	HA_302	NP_163	NA_428	MP_391	NS_61
1039240	A/barnacle goose/Netherlands/1/2006_H1N1	avian_waterfowl	Western Europe	H1N1	2006	20060109	PB2_109	PB1_139	PA_258	HA_18	NP_143	NA_139	MP_98	NS_158
1012508	A/TayNguyen/HCM52/2006_H3N2	human	Southeast Asia	H3N2	2006	20060110	PB2_353	PB1_416	PA_469	HA_581	NP_360	NA_498	MP_347	NS_441
1039437	A/brent goose/Netherlands/1/2006_H1N1	avian_waterfowl	Western Europe	H1N1	2006	20060110	PB2_109	PB1_97	PA_150	HA_18	NP_29	NA_139	MP_268	NS_193
1013680	A/Malaysia/33464/2006_H3N2	human	Southeast Asia	H3N2	2006	20060111	PB2_353	PB1_442	PA_464	HA_583	NP_360	NA_498	MP_347	NS_411
1026913	A/duck/Jiangxi/501/2006_H10N3	avian_waterfowl	East Asia	H10N3	2006	20060111	PB2_76	PB1_139	PA_223	HA_179	NP_175	NA_74	MP_208	NS_352
1010694	A/Taiwan/2900/2006_H1N1	human	East Asia	H1N1	2006	20060113	PB2_15	PB1_7	PA_27	HA_334	NP_13	NA_20	MP_46	NS_115
1039387	A/greater white-fronted goose/Netherlands/1/2006_H6N2	avian_waterfowl	Western Europe	H6N2	2006	20060114	PB2_109	PB1_58	PA_140	HA_47	NP_178	NA_219	MP_125	NS_286
1039436	A/mallard duck/Netherlands/16/2006_H10N7	avian_waterfowl	Western Europe	H10N7	2006	20060114	PB2_108	PB1_41	PA_100	HA_133	NP_132	NA_51	MP_269	NS_190
1024889	A/Mexico/DIF29/2006_H3N2	human	North America	H3N2	2006	20060116	PB2_353	PB1_434	PA_469	HA_583	NP_360	NA_498	MP_347	NS_434
1033493	A/mallard/Maryland/06OS101/2006_H7N4	avian_waterfowl	North America	H7N4	2006	20060116	PB2_327	PB1_213	PA_158	HA_327	NP_279	NA_9	MP_135	NS_68
1033494	A/mallard/Maryland/06OS120/2006_H6N8	avian_waterfowl	North America	H6N8	2006	20060116	PB2_101	PB1_215	PA_299	HA_64	NP_352	NA_272	MP_135	NS_11
1028154	A/mallard/Maryland/06OS186/2006_H10N4	avian_waterfowl	North America	H10N4	2006	20060121	PB2_327	PB1_248	PA_158	HA_260	NP_162	NA_9	MP_169	NS_61
1028155	A/mallard/Maryland/06OS194/2006_H10N4	avian_waterfowl	North America	H10N4	2006	20060121	PB2_327	PB1_215	PA_288	HA_260	NP_279	NA_9	MP_135	NS_68
1028156	A/mallard/Maryland/06OS196/2006_H6N2	avian_waterfowl	North America	H6N2	2006	20060121	PB2_325	PB1_300	PA_317	HA_47	NP_117	NA_151	MP_171	NS_213
1028397	A/duck/Guangxi/NN/2006_H9N2	avian_waterfowl	East Asia	H9N2	2006	20060125	PB2_59	PB1_103	PA_30	HA_323	NP_273	NA_198	MP_198	NS_283
1029474	A/Quebec/26-270106/2006_H3N2	human	North America	H3N2	2006	20060127	PB2_339	PB1_348	PA_421	HA_576	NP_401	NA_498	MP_295	NS_389
1039325	A/gadwall duck/Netherlands/2/2006_H9N2	avian_waterfowl	Western Europe	H9N2	2006	20060127	PB2_108	PB1_58	PA_236	HA_39	NP_29	NA_110	MP_268	NS_174
1039467	A/greater white-fronted goose/Netherlands/4/2006_H6N8	avian_waterfowl	Western Europe	H6N8	2006	20060127	PB2_109	PB1_113	PA_236	HA_47	NP_195	NA_46	MP_71	NS_231
1000497	A/swan/Germany/R65/2006_H5N1	avian_waterfowl	Central Europe	H5N1	2006	20060200	PB2_167	PB1_121	PA_98	HA_169	NP_285	NA_188	MP_180	NS_317
1001237	A/cat/Germany/R606/06_H5N1	others	Central Europe	H5N1	2006	20060200	PB2_167	PB1_121	PA_98	HA_169	NP_285	NA_188	MP_180	NS_317
1012796	A/duck/Guizhou/888/2006_H6N5	avian_waterfowl	East Asia	H6N5	2006	20060200	PB2_169	PB1_139	PA_140	HA_84	NP_153	NA_3	MP_98	NS_272
1012797	A/duck/Guizhou/1084/2006_H6N2	avian_waterfowl	East Asia	H6N2	2006	20060200	PB2_169	PB1_139	PA_140	HA_84	NP_197	NA_265	MP_246	NS_272
1012807	A/wild duck/Shantou/2441/2006_H6N6	avian_waterfowl	East Asia	H6N6	2006	20060200	PB2_86	PB1_55	PA_72	HA_190	NP_232	NA_196	MP_108	NS_229
1012808	A/mallard duck/Shantou/2459/2006_H6N2	avian_waterfowl	East Asia	H6N2	2006	20060200	PB2_85	PB1_55	PA_95	HA_213	NP_97	NA_29	MP_109	NS_219
1012809	A/duck/Shantou/2765/2006_H6N2	avian_waterfowl	East Asia	H6N2	2006	20060200	PB2_85	PB1_55	PA_95	HA_147	NP_197	NA_29	MP_109	NS_229
1012824	A/duck/Fujian/1878/2006_H6N2	avian_waterfowl	East Asia	H6N2	2006	20060200	PB2_85	PB1_55	PA_65	HA_213	NP_97	NA_77	MP_109	NS_229
1012877	A/duck/Shantou/2798/2006_H6N6	avian_waterfowl	East Asia	H6N6	2006	20060200	PB2_86	PB1_55	PA_95	HA_190	NP_232	NA_196	MP_109	NS_229
1012878	A/duck/Shantou/2823/2006_H6N2	avian_waterfowl	East Asia	H6N2	2006	20060200	PB2_73	PB1_55	PA_95	HA_213	NP_232	NA_29	MP_109	NS_229
1012880	A/duck/Shantou/4110/2006_H6N2	avian_waterfowl	East Asia	H6N2	2006	20060200	PB2_85	PB1_55	PA_95	HA_213	NP_232	NA_29	MP_109	NS_229
1012881	A/duck/Shantou/4129/2006_H6N6	avian_waterfowl	East Asia	H6N6	2006	20060200	PB2_86	PB1_55	PA_94	HA_213	NP_232	NA_196	MP_108	NS_229
1014900	A/wild bird/Korea/GS26/2006_H4N6	avian_land birds	East Asia	H4N6	2006	20060200	PB2_76	PB1_123	PA_223	HA_96	NP_221	NA_125	MP_189	NS_152
1016669	A/cinnamon teal/Mexico/2817/2006_H7N3	avian_waterfowl	North America	H7N3	2006	20060200	PB2_304	PB1_297	PA_364	HA_296	NP_162	NA_440	MP_334	NS_233
1046005	A/duck/Niger/2090/2006_H5N1	avian_waterfowl	West Africa	H5N1	2006	20060200	PB2_167	PB1_121	PA_98	HA_169	NP_285	NA_188	MP_180	NS_317
1044486	A/European herring gull/Netherlands/1/2006_H4N6	avian_shorebirds	Western Europe	H4N6	2006	20060203	PB2_109	PB1_139	PA_258	HA_247	NP_143	NA_107	MP_98	NS_158
1005233	A/mallard/California/K752/2006_H10N7	avian_waterfowl	North America	H10N7	2006	20060204	PB2_152	PB1_258	PA_166	HA_325	NP_282	NA_316	MP_230	NS_68
1008293	A/duck/Cambodia/D14AL/2006_H5N1	avian_waterfowl	Southeast Asia	H5N1	2006	20060204	PB2_126	PB1_111	PA_98	HA_125	NP_258	NA_156	MP_167	NS_328
1037532	A/environment/Korea/W109/2006_H7N7	others	East Asia	H7N7	2006	20060213	PB2_88	PB1_64	PA_223	HA_245	NP_95	NA_51	MP_219	NS_287
1044400	A/European herring gull/Netherlands/5/2006_H16N3	avian_shorebirds	Western Europe	H16N3	2006	20060215	PB2_40	PB1_23	PA_18	HA_12	NP_16	NA_6	MP_54	NS_103
1011688	A/environment/New York/19501-2/2006_H7N2	others	North America	H7N2	2006	20060217	PB2_175	PB1_214	PA_55	HA_158	NP_91	NA_182	MP_57	NS_46
1004181	A/chicken/New York/19495-5/2006_H7N2	avian_domestic birds	North America	H7N2	2006	20060221	PB2_175	PB1_214	PA_55	HA_158	NP_91	NA_182	MP_57	NS_46
1013319	A/Netherlands/42/2006_H3N2	human	Western Europe	H3N2	2006	20060225	PB2_345	PB1_348	PA_421	HA_578	NP_409	NA_498	MP_295	NS_467
1012789	A/duck/Guangxi/1074/2006_H6N2	avian_waterfowl	East Asia	H6N2	2006	20060300	PB2_159	PB1_123	PA_223	HA_84	NP_197	NA_164	MP_189	NS_152
1012798	A/duck/Guizhou/1426/2006_H6N1	avian_waterfowl	East Asia	H6N1	2006	20060300	PB2_169	PB1_71	PA_140	HA_84	NP_197	NA_140	MP_246	NS_272
1012887	A/duck/Shantou/5051/2006_H6N6	avian_waterfowl	East Asia	H6N6	2006	20060300	PB2_85	PB1_55	PA_94	HA_213	NP_97	NA_196	MP_109	NS_229
1012888	A/duck/Shantou/5091/2006_H6N2	avian_waterfowl	East Asia	H6N2	2006	20060300	PB2_85	PB1_55	PA_95	HA_213	NP_232	NA_29	MP_109	NS_229
1012889	A/duck/Shantou/6089/2006_H6N2	avian_waterfowl	East Asia	H6N2	2006	20060300	PB2_85	PB1_55	PA_94	HA_213	NP_232	NA_29	MP_108	NS_229
1012890	A/duck/Shantou/6104/2006_H6N2	avian_waterfowl	East Asia	H6N2	2006	20060300	PB2_85	PB1_55	PA_95	HA_147	NP_232	NA_29	MP_109	NS_229
27503	A/New York/938/2006_H3N2	human	North America	H3N2	2006	20060302	PB2_353	PB1_405	PA_469	HA_585	NP_360	NA_498	MP_347	NS_434
1005232	A/pekin duck/California/P30/2006_H4N2	avian_waterfowl	North America	H4N2	2006	20060306	PB2_7	PB1_3	PA_7	HA_58	NP_5	NA_95	MP_3	NS_96
1065544	A/swine/Nordkirchen/5062/2006	swine	Central Europe	H1N1	2006	20060310	PB2_134	PB1_119	PA_209	HA_287	NP_219	NA_230	MP_162	NS_348
1020725	A/swine/Alberta/SG1415/2006_H1N1	swine	North America	H1N1	2006	20060313	PB2_385	PB1_409	PA_356	HA_50	NP_261	NA_116	MP_150	NS_277
1020761	A/swine/North Carolina/01052/2006_H3N2	swine	North America	H3N2	2006	20060314	PB2_284	PB1_336	PA_216	HA_552	NP_65	NA_507	MP_150	NS_255
1012377	A/Hanoi/Q177/2006_H1N1	human	Southeast Asia	H1N1	2006	20060315	PB2_15	PB1_7	PA_27	HA_335	NP_13	NA_20	MP_46	NS_115
1016690	A/domestic green-winged teal/Hunan/3450/2006_H5N1	avian_waterfowl	East Asia	H5N1	2006	20060316	PB2_115	PB1_71	PA_223	HA_210	NP_197	NA_252	MP_268	NS_152
1007533	A/tufted duck/PT/13771/2006_H7N3	avian_waterfowl	Southern Europe	H7N3	2006	20060322	PB2_128	PB1_97	PA_151	HA_200	NP_71	NA_57	MP_219	NS_231
1065545	A/swine/Holzheim/5102/2006	swine	Central Europe	H1N1	2006	20060322	PB2_82	PB1_86	PA_106	HA_150	NP_142	NA_253	MP_141	NS_281
1010364	A/South Carolina/NHRC0001/2006_H3N2	human	North America	H3N2	2006	20060328	PB2_339	PB1_348	PA_421	HA_585	NP_419	NA_498	MP_347	NS_427
1002853	A/England/594/2006_H1N1	human	Western Europe	H1N1	2006	20060331	PB2_15	PB1_7	PA_27	HA_334	NP_13	NA_20	MP_46	NS_115
1012790	A/duck/Guangxi/1157/2006_H6N2	avian_waterfowl	East Asia	H6N2	2006	20060400	PB2_107	PB1_71	PA_223	HA_84	NP_231	NA_164	MP_246	NS_261
1012791	A/duck/Guangxi/1248/2006_H6N2	avian_waterfowl	East Asia	H6N2	2006	20060400	PB2_107	PB1_139	PA_223	HA_84	NP_231	NA_164	MP_246	NS_287
1012800	A/duck/Hunan/2110/2006_H6N2	avian_waterfowl	East Asia	H6N2	2006	20060400	PB2_107	PB1_71	PA_223	HA_84	NP_231	NA_180	MP_189	NS_97
1012814	A/duck/Shantou/7904/2006_H6N2	avian_waterfowl	East Asia	H6N2	2006	20060400	PB2_125	PB1_49	PA_53	HA_84	NP_62	NA_78	MP_72	NS_286
1003017	A/England/493/2006_H1N1	human	Western Europe	H1N1	2006	20060410	PB2_15	PB1_7	PA_27	HA_335	NP_13	NA_20	MP_46	NS_115
1027984	A/swine/Minnesota/01082/2006_H1N2	swine	North America	H1N2	2006	20060410	PB2_358	PB1_382	PA_328	HA_385	NP_213	NA_507	MP_117	NS_277
1065547	A/swine/Ortensburg/5144/2006	swine	Central Europe	H1N1	2006	20060410	PB2_134	PB1_119	PA_209	HA_287	NP_229	NA_230	MP_162	NS_347
1003018	A/England/494/2006_H1N1	human	Western Europe	H1N1	2006	20060411	PB2_15	PB1_7	PA_27	HA_335	NP_13	NA_20	MP_46	NS_115
1065361	A/swine/Melle/5190/2006	swine	Central Europe	H3N2	2006	20060425	PB2_94	PB1_119	PA_161	HA_207	NP_192	NA_268	MP_140	NS_337
1065363	A/swine/Nienburg/5208/2006	swine	Central Europe	H3N2	2006	20060430	PB2_63	PB1_94	PA_93	HA_206	NP_68	NA_222	MP_140	NS_257
1001085	A/common goldeneye/Mongolia/12/2006_H5N1	avian_waterfowl	East Asia	H5N1	2006	20060500	PB2_167	PB1_121	PA_98	HA_169	NP_285	NA_188	MP_180	NS_317
1012799	A/duck/Guizhou/2773/2006_H6N2	avian_waterfowl	East Asia	H6N2	2006	20060500	PB2_97	PB1_71	PA_223	HA_63	NP_230	NA_265	MP_189	NS_287
1012815	A/wild duck/Shantou/9466/2006_H6N6	avian_waterfowl	East Asia	H6N6	2006	20060500	PB2_86	PB1_55	PA_95	HA_190	NP_232	NA_196	MP_108	NS_229
1012895	A/duck/Shantou/9395/2006_H6N2	avian_waterfowl	East Asia	H6N2	2006	20060500	PB2_85	PB1_55	PA_95	HA_213	NP_232	NA_29	MP_109	NS_219
1012897	A/duck/Shantou/9689/2006_H6N2	avian_waterfowl	East Asia	H6N2	2006	20060500	PB2_86	PB1_55	PA_94	HA_190	NP_232	NA_29	MP_108	NS_229
1012898	A/duck/Shantou/10124/2006_H6N2	avian_waterfowl	East Asia	H6N2	2006	20060500	PB2_85	PB1_55	PA_95	HA_147	NP_232	NA_29	MP_109	NS_229
1012899	A/duck/Shantou/10143/2006_H6N6	avian_waterfowl	East Asia	H6N6	2006	20060500	PB2_85	PB1_55	PA_95	HA_147	NP_232	NA_196	MP_109	NS_229
1012900	A/duck/Shantou/10162/2006_H6N2	avian_waterfowl	East Asia	H6N2	2006	20060500	PB2_85	PB1_55	PA_95	HA_213	NP_97	NA_29	MP_109	NS_219
1020700	A/swine/Saskatchewan/01114/2006_H3N2	swine	North America	H3N2	2006	20060501	PB2_355	PB1_420	PA_365	HA_558	NP_261	NA_516	MP_149	NS_445
1020609	A/swine/Arkansas/SG1241/2006_H1N1	swine	North America	H1N1	2006	20060502	PB2_322	PB1_446	PA_366	HA_152	NP_183	NA_154	MP_194	NS_445
1020716	A/swine/Oklahoma/01117/2006_H1N2	swine	North America	H1N2	2006	20060502	PB2_208	PB1_261	PA_165	HA_360	NP_65	NA_515	MP_194	NS_294
1020621	A/swine/Illinois/01131/2006_H3N2	swine	North America	H3N2	2006	20060505	PB2_314	PB1_373	PA_328	HA_550	NP_201	NA_508	MP_183	NS_206
1020619	A/swine/Minnesota/01136/2006_H1N1	swine	North America	H1N1	2006	20060511	PB2_314	PB1_366	PA_278	HA_152	NP_108	NA_154	MP_194	NS_278
1020717	A/swine/Georgia/SG1251/2006_H1N1	swine	North America	H1N1	2006	20060512	PB2_349	PB1_391	PA_252	HA_407	NP_183	NA_64	MP_183	NS_277
1018016	A/ruddy turnstone/New Jersey/AI06-179/2006_H7N3	avian_shorebirds	North America	H7N3	2006	20060517	PB2_327	PB1_257	PA_215	HA_296	NP_228	NA_428	MP_191	NS_196
1020758	A/swine/Oklahoma/01139/2006_H1N1	swine	North America	H1N1	2006	20060517	PB2_208	PB1_303	PA_165	HA_336	NP_65	NA_99	MP_74	NS_357
1011493	A/swine/Minnesota/SG1144/2006_H1N1	swine	North America	H1N1	2006	20060519	PB2_323	PB1_438	PA_365	HA_152	NP_108	NA_274	MP_92	NS_445
1054059	A/red knot/New Jersey/1523496/2006	avian_shorebirds	North America	H1N1	2006	20060519	PB2_327	PB1_214	PA_173	HA_347	NP_324	NA_369	MP_65	NS_196
1054187	A/sanderling/New Jersey/1523498/2006	avian_shorebirds	North America	H6N1	2006	20060519	PB2_182	PB1_257	PA_215	HA_126	NP_240	NA_369	MP_171	NS_68
1003400	A/shorebird/Delaware/133/2006_H6N8	avian_shorebirds	North America	H6N8	2006	20060522	PB2_327	PB1_214	PA_299	HA_126	NP_178	NA_135	MP_169	NS_141
1003752	A/shorebird/Delaware/249/2006_H9N2	avian_shorebirds	North America	H9N2	2006	20060522	PB2_327	PB1_194	PA_215	HA_39	NP_338	NA_326	MP_222	NS_130
1003764	A/shorebird/Delaware/221/2006_H13N9	avian_shorebirds	North America	H13N9	2006	20060522	PB2_39	PB1_156	PA_18	HA_25	NP_12	NA_195	MP_76	NS_103
1011691	A/avian/Delaware Bay/226/2006_H7N3	avian_unknown	North America	H7N3	2006	20060522	PB2_279	PB1_215	PA_156	HA_296	NP_228	NA_428	MP_191	NS_196
1011968	A/ruddy turnstone/Delaware Bay/282/2006_H7N3	avian_shorebirds	North America	H7N3	2006	20060522	PB2_327	PB1_215	PA_215	HA_296	NP_228	NA_428	MP_191	NS_196
1024653	A/ruddy turnstone/Delaware Bay/262/2006_H7N3	avian_shorebirds	North America	H7N3	2006	20060522	PB2_279	PB1_215	PA_215	HA_296	NP_228	NA_428	MP_24	NS_141
30948	A/ruddy turnstone/Delaware Bay/293/2006	avian_shorebirds	North America	H6N2	2006	20060522	PB2_327	PB1_257	PA_215	HA_126	NP_117	NA_326	MP_222	NS_141
30951	A/ruddy turnstone/Delaware Bay/284/2006	avian_shorebirds	North America	H12N4	2006	20060522	PB2_210	PB1_215	PA_156	HA_22	NP_228	NA_9	MP_191	NS_196
1011969	A/shorebird/Delaware Bay/332/2006_H7N3	avian_shorebirds	North America	H7N3	2006	20060523	PB2_279	PB1_215	PA_156	HA_296	NP_228	NA_428	MP_191	NS_196
1011970	A/sanderling/Delaware Bay/449/2006_H9N2	avian_shorebirds	North America	H9N2	2006	20060523	PB2_327	PB1_215	PA_156	HA_39	NP_228	NA_326	MP_191	NS_196
30692	A/sanderling/Delaware Bay/350/2006	avian_shorebirds	North America	H1N1	2006	20060523	PB2_327	PB1_214	PA_215	HA_347	NP_228	NA_369	MP_65	NS_196
1010685	A/Taiwan/0045/2006_H1N1	human	East Asia	H1N1	2006	20060524	PB2_15	PB1_7	PA_27	HA_334	NP_13	NA_20	MP_46	NS_115
1018013	A/ruddy turnstone/New Jersey/AI06-582/2006_H6N7	avian_shorebirds	North America	H6N7	2006	20060524	PB2_254	PB1_257	PA_103	HA_126	NP_327	NA_316	MP_309	NS_68
1018017	A/ruddy turnstone/New Jersey/AI06-539/2006_H9N2	avian_shorebirds	North America	H9N2	2006	20060524	PB2_327	PB1_194	PA_215	HA_39	NP_89	NA_326	MP_24	NS_141
1054079	A/ruddy turnstone/Delaware/1523543/2006	avian_shorebirds	North America	H7N7	2006	20060524	PB2_279	PB1_215	PA_156	HA_296	NP_228	NA_316	MP_191	NS_196
1011466	A/swine/Minnesota/01146/2006_H3N2	swine	North America	H3N2	2006	20060525	PB2_394	PB1_438	PA_357	HA_556	NP_183	NA_523	MP_194	NS_445
1012792	A/duck/Guangxi/2140/2006_H6N2	avian_waterfowl	East Asia	H6N2	2006	20060600	PB2_107	PB1_71	PA_140	HA_84	NP_231	NA_164	MP_189	NS_261
1012804	A/duck/Yunnan/3136/2006_H6N2	avian_waterfowl	East Asia	H6N2	2006	20060600	PB2_73	PB1_42	PA_213	HA_84	NP_70	NA_242	MP_97	NS_97
1012816	A/duck/Shantou/10776/2006_H6N2	avian_waterfowl	East Asia	H6N2	2006	20060600	PB2_85	PB1_55	PA_95	HA_147	NP_232	NA_29	MP_108	NS_229
1012829	A/duck/Fujian/5498/2006_H6N6	avian_waterfowl	East Asia	H6N6	2006	20060600	PB2_85	PB1_55	PA_65	HA_213	NP_97	NA_217	MP_78	NS_229
1039427	A/mallard duck/Netherlands/6/2006_H4N6	avian_waterfowl	Western Europe	H4N6	2006	20060603	PB2_65	PB1_58	PA_150	HA_247	NP_29	NA_126	MP_219	NS_192
1021779	A/mallard/Sweden/50041/2006_H4N6	avian_waterfowl	Northern Europe	H4N6	2006	20060605	PB2_109	PB1_97	PA_151	HA_247	NP_29	NA_107	MP_72	NS_246
1044439	A/mallard duck/Netherlands/7/2006_H10N6	avian_waterfowl	Western Europe	H10N6	2006	20060605	PB2_65	PB1_58	PA_150	HA_133	NP_133	NA_126	MP_268	NS_245
1003520	A/goose/Hungary/14756/2006_H5N1	avian_waterfowl	Central Europe	H5N1	2006	20060606	PB2_167	PB1_121	PA_98	HA_169	NP_285	NA_188	MP_180	NS_317
1020611	A/swine/Oklahoma/SG1244/2006_H1N1	swine	North America	H1N1	2006	20060607	PB2_208	PB1_261	PA_165	HA_152	NP_65	NA_207	MP_51	NS_179
1020786	A/swine/Oklahoma/SG1249/2006_H1N1	swine	North America	H1N1	2006	20060607	PB2_208	PB1_261	PA_165	HA_152	NP_65	NA_207	MP_51	NS_179
1024246	A/mallard/Sweden/50055/2006_H8N4	avian_waterfowl	Northern Europe	H8N4	2006	20060607	PB2_109	PB1_113	PA_247	HA_6	NP_29	NA_8	MP_258	NS_192
1012378	A/HaNoi/Q421/2006_H1N1	human	Southeast Asia	H1N1	2006	20060619	PB2_15	PB1_7	PA_27	HA_334	NP_13	NA_20	MP_46	NS_115
1033495	A/mallard/Maryland/06OS444/2006_H12N8	avian_waterfowl	North America	H12N8	2006	20060619	PB2_328	PB1_155	PA_317	HA_21	NP_228	NA_272	MP_171	NS_167
1033496	A/mallard/Maryland/06OS471/2006_H5N2	avian_waterfowl	North America	H5N2	2006	20060619	PB2_328	PB1_155	PA_299	HA_144	NP_162	NA_151	MP_309	NS_167
1033497	A/mallard/Maryland/06OS479/2006_H3N6	avian_waterfowl	North America	H3N6	2006	20060619	PB2_296	PB1_155	PA_299	HA_228	NP_353	NA_364	MP_102	NS_160
1033498	A/mallard/Maryland/06OS480/2006_H12N8	avian_waterfowl	North America	H12N8	2006	20060619	PB2_328	PB1_155	PA_299	HA_21	NP_364	NA_272	MP_309	NS_167
1020615	A/swine/North Carolina/01169/2006_H1N2	swine	North America	H1N2	2006	20060622	PB2_323	PB1_336	PA_216	HA_218	NP_99	NA_471	MP_150	NS_225
1000683	A/grebe/Tyva/Tyv06-8/2006_H5N1	avian_land birds	Eastern Europe	H5N1	2006	20060624	PB2_167	PB1_121	PA_98	HA_169	NP_285	NA_188	MP_180	NS_317
1012793	A/duck/Guangxi/2736/2006_H6N8	avian_waterfowl	East Asia	H6N8	2006	20060700	PB2_107	PB1_71	PA_223	HA_84	NP_231	NA_31	MP_125	NS_287
1012812	A/duck/Shantou/14167/2006_H6N2	avian_waterfowl	East Asia	H6N2	2006	20060700	PB2_85	PB1_55	PA_95	HA_213	NP_97	NA_29	MP_78	NS_219
1012929	A/duck/Fujian/6605/2006_H6N6	avian_waterfowl	East Asia	H6N6	2006	20060700	PB2_85	PB1_55	PA_65	HA_213	NP_97	NA_217	MP_109	NS_229
1033499	A/mallard/Maryland/06OS487/2006_H6N5	avian_waterfowl	North America	H6N5	2006	20060706	PB2_327	PB1_248	PA_135	HA_105	NP_117	NA_43	MP_135	NS_110
1008743	A/mallard/Washington/44242-124/2006_H3N2	avian_waterfowl	North America	H3N2	2006	20060723	PB2_152	PB1_248	PA_55	HA_281	NP_323	NA_94	MP_309	NS_61
1044613	A/mallard duck/Netherlands/11/2006_H8N4	avian_waterfowl	Western Europe	H8N4	2006	20060724	PB2_109	PB1_105	PA_224	HA_6	NP_29	NA_8	MP_258	NS_192
1003167	A/environment/New York/46545-1/2006_H7N2	others	North America	H7N2	2006	20060726	PB2_175	PB1_214	PA_55	HA_158	NP_91	NA_182	MP_57	NS_46
1003168	A/Guinea fowl/New York/32084/2006_H7N2	avian_domestic birds	North America	H7N2	2006	20060726	PB2_175	PB1_214	PA_55	HA_158	NP_91	NA_182	MP_57	NS_46
1009129	A/slaty-backed gull/Japan/6KS0185/2006_H4N8	avian_shorebirds	East Asia	H4N8	2006	20060726	PB2_45	PB1_15	PA_41	HA_57	NP_7	NA_46	MP_28	NS_190
1016457	A/mallard/Alberta/80/2006_H1N3	avian_waterfowl	North America	H1N3	2006	20060726	PB2_350	PB1_248	PA_143	HA_347	NP_363	NA_435	MP_230	NS_16
1027874	A/duck/Taiwan/DV413/2006_H5N2	avian_waterfowl	East Asia	H5N2	2006	20060728	PB2_125	PB1_71	PA_223	HA_16	NP_197	NA_242	MP_90	NS_286
1003812	A/pelican/Zambia/01/2006_H3N6	avian_shorebirds	South Africa	H3N6	2006	20060800	PB2_65	PB1_105	PA_224	HA_121	NP_29	NA_106	MP_168	NS_193
1008375	A/canine/Guangdong/2/2006_H3N2	others	East Asia	H3N2	2006	20060800	PB2_105	PB1_72	PA_110	HA_164	NP_123	NA_78	MP_245	NS_200
1012801	A/duck/Hunan/4056/2006_H6N8	avian_waterfowl	East Asia	H6N8	2006	20060800	PB2_86	PB1_72	PA_41	HA_213	NP_95	NA_45	MP_109	NS_209
1012802	A/duck/Jiangxi/5748/2006_H6N2	avian_waterfowl	East Asia	H6N2	2006	20060800	PB2_105	PB1_55	PA_95	HA_213	NP_197	NA_77	MP_78	NS_219
1012813	A/duck/Shantou/15808/2006_H6N2	avian_waterfowl	East Asia	H6N2	2006	20060800	PB2_85	PB1_55	PA_94	HA_147	NP_232	NA_29	MP_108	NS_229
1012817	A/duck/Shantou/14841/2006_H6N6	avian_waterfowl	East Asia	H6N6	2006	20060800	PB2_86	PB1_55	PA_94	HA_213	NP_232	NA_196	MP_108	NS_229
1012831	A/duck/Fujian/7574/2006_H6N2	avian_waterfowl	East Asia	H6N2	2006	20060800	PB2_85	PB1_55	PA_65	HA_213	NP_97	NA_77	MP_109	NS_229
1012901	A/duck/Shantou/14543/2006_H6N6	avian_waterfowl	East Asia	H6N6	2006	20060800	PB2_85	PB1_55	PA_94	HA_147	NP_232	NA_196	MP_109	NS_229
1012902	A/duck/Shantou/14587/2006_H6N2	avian_waterfowl	East Asia	H6N2	2006	20060800	PB2_85	PB1_55	PA_94	HA_147	NP_232	NA_29	MP_109	NS_229
1002949	A/swine/Hong Kong/1110/2006_H1N2	swine	East Asia	H1N2	2006	20060801	PB2_208	PB1_311	PA_195	HA_322	NP_73	NA_470	MP_66	NS_170
1033502	A/mallard/Maryland/06OS1110/2006_H4N6	avian_waterfowl	North America	H4N6	2006	20060801	PB2_296	PB1_155	PA_299	HA_160	NP_353	NA_364	MP_102	NS_160
1028143	A/environment/Maryland/06OS1194/2006_H5N1	others	North America	H5N1	2006	20060802	PB2_183	PB1_155	PA_317	HA_144	NP_292	NA_344	MP_134	NS_167
1065366	A/swine/Bueren/5439/2006	swine	Central Europe	H3N2	2006	20060802	PB2_82	PB1_119	PA_180	HA_207	NP_68	NA_202	MP_140	NS_267
1016458	A/mallard/Alberta/128/2006_H1N1	avian_waterfowl	North America	H1N1	2006	20060803	PB2_308	PB1_239	PA_381	HA_302	NP_367	NA_344	MP_334	NS_54
1016459	A/mallard/Alberta/152/2006_H1N3	avian_waterfowl	North America	H1N3	2006	20060803	PB2_334	PB1_306	PA_364	HA_318	NP_354	NA_428	MP_24	NS_27
1016460	A/mallard/Alberta/166/2006_H1N1	avian_waterfowl	North America	H1N1	2006	20060804	PB2_304	PB1_154	PA_176	HA_302	NP_366	NA_344	MP_191	NS_54
1033503	A/mallard/Maryland/06OS1207/2006_H3N6	avian_waterfowl	North America	H3N6	2006	20060807	PB2_327	PB1_248	PA_116	HA_228	NP_162	NA_301	MP_134	NS_61
1033504	A/mallard/Maryland/06OS1236/2006_H11N9	avian_waterfowl	North America	H11N9	2006	20060807	PB2_175	PB1_155	PA_382	HA_178	NP_228	NA_280	MP_171	NS_249
1009058	A/mallard/Interior Alaska/6MP0758/2006_H10N8	avian_waterfowl	North America	H10N8	2006	20060808	PB2_287	PB1_240	PA_226	HA_294	NP_174	NA_271	MP_6	NS_305
1009065	A/mallard/Interior Alaska/6MP0745/2006_H4N6	avian_waterfowl	North America	H4N6	2006	20060808	PB2_287	PB1_240	PA_409	HA_356	NP_217	NA_349	MP_251	NS_183
1009091	A/northern pintail/Interior Alaska/6MP0741R2/2006_H4N6	avian_waterfowl	North America	H4N6	2006	20060808	PB2_131	PB1_240	PA_103	HA_226	NP_81	NA_301	MP_251	NS_47
1008894	A/mallard/Alberta/221/2006_H12N6	avian_waterfowl	North America	H12N6	2006	20060809	PB2_152	PB1_257	PA_135	HA_21	NP_339	NA_398	MP_57	NS_109
1008897	A/mallard/Alberta/224/2006_H12N5	avian_waterfowl	North America	H12N5	2006	20060809	PB2_328	PB1_215	PA_135	HA_21	NP_339	NA_30	MP_250	NS_248
1011973	A/mallard/Alberta/212/2006_H3N8	avian_waterfowl	North America	H3N8	2006	20060809	PB2_174	PB1_250	PA_381	HA_267	NP_323	NA_309	MP_192	NS_54
1011978	A/mallard/Alberta/225/2006_H3N8	avian_waterfowl	North America	H3N8	2006	20060809	PB2_286	PB1_215	PA_381	HA_267	NP_174	NA_342	MP_147	NS_54
1011981	A/mallard/Alberta/243/2006_H7N3	avian_waterfowl	North America	H7N3	2006	20060809	PB2_202	PB1_257	PA_135	HA_296	NP_118	NA_427	MP_57	NS_21
1011983	A/mallard/Alberta/254/2006_H4N6	avian_waterfowl	North America	H4N6	2006	20060809	PB2_379	PB1_289	PA_364	HA_356	NP_376	NA_391	MP_102	NS_11
1011986	A/mallard/Alberta/279/2006_H3N8	avian_waterfowl	North America	H3N8	2006	20060809	PB2_328	PB1_235	PA_226	HA_280	NP_292	NA_310	MP_65	NS_24
1008748	A/mallard/Washington/44242-264/2006_H5N2	avian_waterfowl	North America	H5N2	2006	20060810	PB2_131	PB1_292	PA_197	HA_144	NP_323	NA_94	MP_251	NS_18
1009077	A/northern pintail/Interior Alaska/6MP0792/2006_H2N3	avian_waterfowl	North America	H2N3	2006	20060810	PB2_300	PB1_240	PA_391	HA_168	NP_323	NA_408	MP_192	NS_109
1009102	A/mallard/Interior Alaska/6MP0124/2006_H3N8	avian_waterfowl	North America	H3N8	2006	20060810	PB2_278	PB1_72	PA_227	HA_141	NP_76	NA_272	MP_115	NS_47
31030	A/Thailand/NBL1/2006_H5N1	human	Southeast Asia	H5N1	2006	20060810	PB2_126	PB1_111	PA_98	HA_125	NP_258	NA_156	MP_167	NS_328
1009074	A/mallard/Interior Alaska/6MP0050R1/2006_H3N8	avian_waterfowl	North America	H3N8	2006	20060811	PB2_153	PB1_240	PA_400	HA_227	NP_81	NA_271	MP_6	NS_47
1009088	A/mallard/Interior Alaska/6MP0163AR2/2006_H3N8	avian_waterfowl	North America	H3N8	2006	20060812	PB2_131	PB1_240	PA_391	HA_227	NP_81	NA_271	MP_5	NS_47
1021780	A/mallard/Sweden/50108/2006_H4N6	avian_waterfowl	Northern Europe	H4N6	2006	20060812	PB2_88	PB1_58	PA_150	HA_247	NP_29	NA_107	MP_157	NS_193
1008749	A/mallard/Washington/44242-271/2006_H4N6	avian_waterfowl	North America	H4N6	2006	20060815	PB2_202	PB1_248	PA_125	HA_356	NP_217	NA_349	MP_309	NS_110
1008746	A/mallard/Washington/44242-290/2006_H4N6	avian_waterfowl	North America	H4N6	2006	20060816	PB2_131	PB1_215	PA_125	HA_356	NP_69	NA_407	MP_335	NS_183
1009078	A/mallard/Interior Alaska/6MP0891/2006_H4N6	avian_waterfowl	North America	H4N6	2006	20060816	PB2_131	PB1_194	PA_391	HA_226	NP_89	NA_301	MP_134	NS_47
1020763	A/swine/North Carolina/01216/2006_H3N2	swine	North America	H3N2	2006	20060816	PB2_284	PB1_295	PA_216	HA_552	NP_65	NA_507	MP_150	NS_225
1065831	A/tree sparrow/Gangcha/03/2006_H7N2	avian_land birds	East Asia	H7N2	2006	20060816	PB2_33	PB1_13	PA_37	HA_94	NP_41	NA_42	MP_80	NS_107
1065833	A/long-billed calandra/Gonghe/01/2006_H7N2	others	East Asia	H7N2	2006	20060816	PB2_33	PB1_13	PA_37	HA_94	NP_41	NA_42	MP_80	NS_107
1065838	A/pika/QH-Maduo/03/2006_H7N2	others	East Asia	H7N2	2006	20060816	PB2_33	PB1_13	PA_37	HA_94	NP_41	NA_42	MP_80	NS_107
1009081	A/green-winged teal/Interior Alaska/6MP0936R1/2006_H3N8	avian_waterfowl	North America	H3N8	2006	20060817	PB2_153	PB1_240	PA_226	HA_227	NP_76	NA_271	MP_6	NS_47
1009083	A/northern pintail/Interior Alaska/6MP0964/2006_H3N8	avian_waterfowl	North America	H3N8	2006	20060817	PB2_300	PB1_240	PA_344	HA_227	NP_323	NA_271	MP_7	NS_47
1009084	A/mallard/Interior Alaska/6MP0935R1/2006_H3N8	avian_waterfowl	North America	H3N8	2006	20060817	PB2_131	PB1_240	PA_103	HA_227	NP_81	NA_271	MP_5	NS_47
1009085	A/mallard/Interior Alaska/6MP0972R1/2006_H3N8	avian_waterfowl	North America	H3N8	2006	20060817	PB2_153	PB1_265	PA_391	HA_280	NP_240	NA_310	MP_102	NS_11
1009073	A/mallard/Interior Alaska/6MP0952/2006_H3N6	avian_waterfowl	North America	H3N6	2006	20060818	PB2_131	PB1_240	PA_103	HA_141	NP_76	NA_374	MP_251	NS_47
1009086	A/mallard/Interior Alaska/6MP0956R1/2006_H4N6	avian_waterfowl	North America	H4N6	2006	20060818	PB2_287	PB1_240	PA_409	HA_356	NP_81	NA_349	MP_251	NS_183
1003990	A/mallard/Quebec/11063/2006_H2N3	avian_waterfowl	North America	H2N3	2006	20060819	PB2_254	PB1_257	PA_288	HA_168	NP_162	NA_443	MP_309	NS_109
1004206	A/mallard/Quebec/11040/2006_H3N2	avian_waterfowl	North America	H3N2	2006	20060819	PB2_287	PB1_212	PA_103	HA_228	NP_187	NA_201	MP_171	NS_154
1004222	A/mallard/Quebec/11002/2006_H4N6	avian_waterfowl	North America	H4N6	2006	20060819	PB2_287	PB1_212	PA_288	HA_160	NP_322	NA_301	MP_171	NS_68
1009066	A/mallard/Interior Alaska/6MP0991/2006_H3N2	avian_waterfowl	North America	H3N2	2006	20060819	PB2_153	PB1_273	PA_391	HA_280	NP_240	NA_94	MP_82	NS_129
1009114	A/mallard/Interior Alaska/6MP0984/2006_H7N3	avian_waterfowl	North America	H7N3	2006	20060819	PB2_300	PB1_248	PA_144	HA_296	NP_89	NA_428	MP_192	NS_109
1003992	A/mallard/Quebec/11111/2006_H11N9	avian_waterfowl	North America	H11N9	2006	20060820	PB2_327	PB1_213	PA_373	HA_132	NP_279	NA_195	MP_171	NS_160
1009067	A/green-winged teal/Interior Alaska/6MP1077/2006_H3N8	avian_waterfowl	North America	H3N8	2006	20060820	PB2_300	PB1_240	PA_391	HA_141	NP_323	NA_272	MP_115	NS_47
1008753	A/northern pintail/Oregon/44249-559/2006_H3N8	avian_waterfowl	North America	H3N8	2006	20060822	PB2_238	PB1_235	PA_432	HA_267	NP_163	NA_310	MP_285	NS_196
1039413	A/mute swan/Netherlands/2/2006_H4N6	avian_waterfowl	Western Europe	H4N6	2006	20060823	PB2_42	PB1_41	PA_151	HA_247	NP_29	NA_107	MP_146	NS_190
1004229	A/mallard/Quebec/11182/2006_H4N6	avian_waterfowl	North America	H4N6	2006	20060824	PB2_287	PB1_214	PA_177	HA_160	NP_322	NA_417	MP_171	NS_68
1004235	A/mallard/Quebec/11247/2006_H3N2	avian_waterfowl	North America	H3N2	2006	20060824	PB2_238	PB1_271	PA_103	HA_228	NP_187	NA_201	MP_171	NS_154
1039241	A/mallard duck/Netherlands/23/2006_H1N1	avian_waterfowl	Western Europe	H1N1	2006	20060825	PB2_109	PB1_97	PA_151	HA_18	NP_178	NA_118	MP_268	NS_246
1012794	A/duck/Guangxi/3333/2006_H6N1	avian_waterfowl	East Asia	H6N1	2006	20060900	PB2_107	PB1_71	PA_140	HA_84	NP_231	NA_140	MP_109	NS_245
1012795	A/duck/Guangxi/3574/2006_H6N2	avian_waterfowl	East Asia	H6N2	2006	20060900	PB2_67	PB1_54	PA_52	HA_213	NP_97	NA_29	MP_55	NS_228
1012832	A/duck/Fujian/9062/2006_H6N6	avian_waterfowl	East Asia	H6N6	2006	20060900	PB2_85	PB1_55	PA_65	HA_213	NP_97	NA_217	MP_109	NS_229
1012903	A/duck/Shantou/16784/2006_H6N2	avian_waterfowl	East Asia	H6N2	2006	20060900	PB2_86	PB1_55	PA_94	HA_190	NP_232	NA_29	MP_108	NS_229
1009231	A/northern shoveler/Interior Alaska/6MP1283/2006_H3N6	avian_waterfowl	North America	H3N6	2006	20060902	PB2_131	PB1_240	PA_103	HA_227	NP_81	NA_301	MP_251	NS_47
1039368	A/gadwall duck/Netherlands/3/2006_H3N8	avian_waterfowl	Western Europe	H3N8	2006	20060903	PB2_65	PB1_97	PA_150	HA_121	NP_29	NA_46	MP_157	NS_287
1005181	A/black headed gull/Mongolia/1756/2006_H16N3	avian_shorebirds	East Asia	H16N3	2006	20060908	PB2_88	PB1_22	PA_18	HA_12	NP_16	NA_6	MP_54	NS_103
1005187	A/black headed gull/Mongolia/1766/2006_H13N6	avian_shorebirds	East Asia	H13N6	2006	20060908	PB2_88	PB1_23	PA_18	HA_25	NP_16	NA_56	MP_54	NS_95
1028145	A/environment/Maryland/06OS1627/2006_H7N3	others	North America	H7N3	2006	20060908	PB2_343	PB1_239	PA_158	HA_311	NP_338	NA_446	MP_115	NS_61
1028146	A/environment/Maryland/06OS1628/2006_H7N3	others	North America	H7N3	2006	20060908	PB2_343	PB1_257	PA_158	HA_311	NP_338	NA_446	MP_115	NS_61
1028151	A/environment/Maryland/06OS1656/2006_H7N3	others	North America	H7N3	2006	20060908	PB2_343	PB1_239	PA_158	HA_311	NP_227	NA_446	MP_115	NS_11
1028161	A/environment/Maryland/06OS268/2006_H7N3	others	North America	H7N3	2006	20060908	PB2_343	PB1_155	PA_158	HA_311	NP_338	NA_446	MP_115	NS_61
1009080	A/northern shoveler/Interior Alaska/6MP1339/2006_H3N8	avian_waterfowl	North America	H3N8	2006	20060909	PB2_278	PB1_240	PA_226	HA_141	NP_76	NA_272	MP_115	NS_47
1021709	A/mallard/QC/2323-25/2006_H5N2	avian_waterfowl	North America	H5N2	2006	20060910	PB2_327	PB1_256	PA_103	HA_144	NP_322	NA_151	MP_135	NS_47
1039249	A/mallard duck/Netherlands/36/2006_H5N3	avian_waterfowl	Western Europe	H5N3	2006	20060911	PB2_65	PB1_81	PA_224	HA_45	NP_143	NA_74	MP_268	NS_303
1039410	A/mallard duck/Netherlands/34/2006_H3N8	avian_waterfowl	Western Europe	H3N8	2006	20060911	PB2_128	PB1_105	PA_130	HA_79	NP_62	NA_46	MP_71	NS_341
1065551	A/swine/Friesoythe/5548/2006	swine	Central Europe	H1N1	2006	20060911	PB2_114	PB1_119	PA_180	HA_286	NP_191	NA_210	MP_162	NS_325
1021484	A/duck/Shanghai/Y20/2006_H4N6	avian_waterfowl	East Asia	H4N6	2006	20060914	PB2_76	PB1_42	PA_110	HA_96	NP_231	NA_107	MP_189	NS_286
1039362	A/mallard duck/Netherlands/12/2006_H5N2	avian_waterfowl	Western Europe	H5N2	2006	20060916	PB2_42	PB1_89	PA_236	HA_45	NP_95	NA_110	MP_245	NS_286
1039457	A/mallard duck/Netherlands/40/2006_H6N8	avian_waterfowl	Western Europe	H6N8	2006	20060916	PB2_99	PB1_50	PA_236	HA_47	NP_133	NA_46	MP_71	NS_192
1021704	A/duck/AB/329/2006_H5N9	avian_waterfowl	North America	H5N9	2006	20060918	PB2_306	PB1_256	PA_146	HA_144	NP_367	NA_214	MP_147	NS_54
1039364	A/mallard duck/Netherlands/43/2006_H5N2	avian_waterfowl	Western Europe	H5N2	2006	20060918	PB2_99	PB1_114	PA_236	HA_45	NP_143	NA_110	MP_247	NS_192
1044614	A/mallard duck/Netherlands/53/2006_H4N2	avian_waterfowl	Western Europe	H4N2	2006	20060918	PB2_99	PB1_50	PA_100	HA_247	NP_143	NA_110	MP_247	NS_193
1005193	A/red crested pochard/Mongolia/1915/2006_H3N6	avian_waterfowl	East Asia	H3N6	2006	20060919	PB2_99	PB1_71	PA_223	HA_164	NP_231	NA_107	MP_268	NS_286
1065555	A/swine/Ostercappeln/5553/2006	swine	Central Europe	H1N1	2006	20060920	PB2_134	PB1_119	PA_209	HA_287	NP_219	NA_230	MP_162	NS_348
1039471	A/mallard duck/Netherlands/64/2006_H1N1	avian_waterfowl	Western Europe	H1N1	2006	20060922	PB2_109	PB1_58	PA_258	HA_18	NP_123	NA_139	MP_98	NS_174
1001852	A/gull/Moscow/3100/2006_H6N2	avian_shorebirds	Eastern Europe	H6N2	2006	20061000	PB2_65	PB1_97	PA_86	HA_47	NP_29	NA_265	MP_237	NS_245
1012906	A/duck/Shantou/18088/2006_H6N6	avian_waterfowl	East Asia	H6N6	2006	20061000	PB2_86	PB1_55	PA_94	HA_213	NP_232	NA_196	MP_72	NS_229
1004044	A/mallard/Washington/20010-002/2006_H3N8	avian_waterfowl	North America	H3N8	2006	20061001	PB2_285	PB1_248	PA_227	HA_281	NP_160	NA_291	MP_191	NS_166
1013722	A/Malaysia/35405/2006_H1N1	human	Southeast Asia	H1N1	2006	20061005	PB2_15	PB1_7	PA_27	HA_334	NP_13	NA_20	MP_46	NS_115
1021781	A/mallard/Sweden/50709/2006_H4N5	avian_waterfowl	Northern Europe	H4N5	2006	20061005	PB2_99	PB1_105	PA_150	HA_247	NP_143	NA_3	MP_258	NS_246
1065372	A/swine/Reken/5580/2006	swine	Central Europe	H3N2	2006	20061005	PB2_82	PB1_94	PA_106	HA_206	NP_68	NA_222	MP_140	NS_257
1020610	A/swine/Oklahoma/SG1243/2006_H1N1	swine	North America	H1N1	2006	20061006	PB2_208	PB1_320	PA_290	HA_239	NP_212	NA_64	MP_194	NS_385
1024311	A/mallard/Sweden/50968/2006_H12N5	avian_waterfowl	Northern Europe	H12N5	2006	20061008	PB2_99	PB1_97	PA_150	HA_10	NP_29	NA_3	MP_72	NS_193
1024321	A/mallard/Sweden/50980/2006_H11N9	avian_waterfowl	Northern Europe	H11N9	2006	20061009	PB2_109	PB1_105	PA_151	HA_13	NP_178	NA_233	MP_268	NS_287
1013684	A/Malaysia/1657167/2006_H3N2	human	Southeast Asia	H3N2	2006	20061012	PB2_345	PB1_348	PA_421	HA_588	NP_439	NA_506	MP_295	NS_411
1008744	A/mallard/Oregon/44221-105/2006_H3N6	avian_waterfowl	North America	H3N6	2006	20061014	PB2_261	PB1_299	PA_206	HA_141	NP_89	NA_301	MP_286	NS_47
1028121	A/blue-winged teal/Maryland/06MD462/2006_H12N2	avian_waterfowl	North America	H12N2	2006	20061014	PB2_351	PB1_316	PA_173	HA_22	NP_323	NA_166	MP_171	NS_10
1065556	A/swine/Balve/5603/2006	swine	Central Europe	H1N1	2006	20061016	PB2_83	PB1_136	PA_118	HA_173	NP_122	NA_254	MP_185	NS_314
1065557	A/swine/Gueterlsoh/5610/2006	swine	Central Europe	H1N1	2006	20061017	PB2_83	PB1_119	PA_118	HA_272	NP_122	NA_254	MP_185	NS_314
1024272	A/mallard/Sweden/51582/2006_H10N4	avian_waterfowl	Northern Europe	H10N4	2006	20061019	PB2_65	PB1_105	PA_151	HA_242	NP_71	NA_8	MP_72	NS_192
1028122	A/American green-winged teal/Maryland/06MD700/2006_H6N8	avian_waterfowl	North America	H6N8	2006	20061021	PB2_183	PB1_212	PA_124	HA_47	NP_279	NA_135	MP_114	NS_56
1039412	A/mallard duck/Netherlands/78/2006_H6N8	avian_waterfowl	Western Europe	H6N8	2006	20061021	PB2_109	PB1_97	PA_236	HA_47	NP_208	NA_46	MP_71	NS_287
1055509	A/green-winged teal/Ohio/06OS2054/2006	avian_waterfowl	North America	H1N2	2006	20061021	PB2_327	PB1_300	PA_317	HA_318	NP_279	NA_151	MP_171	NS_6
1055510	A/mallard/Ohio/06OS2050/2006	avian_waterfowl	North America	H6N5	2006	20061021	PB2_327	PB1_215	PA_408	HA_47	NP_279	NA_30	MP_114	NS_6
1055511	A/northern pintail/Ohio/06-2166/2006	avian_waterfowl	North America	H6N1	2006	20061021	PB2_304	PB1_213	PA_382	HA_47	NP_279	NA_379	MP_285	NS_249
1055512	A/northern pintail/Ohio/06OS2067/2006	avian_waterfowl	North America	H11N9	2006	20061021	PB2_319	PB1_248	PA_173	HA_132	NP_387	NA_195	MP_102	NS_68
1065559	A/swine/Feldbach/5625/2006	swine	Central Europe	H1N1	2006	20061022	PB2_124	PB1_119	PA_180	HA_272	NP_68	NA_254	MP_162	NS_242
31829	A/Oriental white stork/Zhalong/183/2006_H11N9	avian_waterfowl	East Asia	H11N9	2006	20061022	PB2_159	PB1_104	PA_223	HA_13	NP_82	NA_194	MP_189	NS_286
1021805	A/mallard/Sweden/51905/2006_H4N6	avian_waterfowl	Northern Europe	H4N6	2006	20061023	PB2_109	PB1_97	PA_86	HA_247	NP_143	NA_107	MP_258	NS_246
1065558	A/swine/Rotthalmuenster/5616/2006	swine	Central Europe	H1N1	2006	20061023	PB2_124	PB1_119	PA_180	HA_272	NP_68	NA_254	MP_162	NS_242
1048608	A/duck/Hokkaido/W189/2006_H13N6	avian_waterfowl	East Asia	H13N6	2006	20061025	PB2_246	PB1_58	PA_223	HA_24	NP_12	NA_56	MP_77	NS_103
1048610	A/duck/Hokkaido/W215/2006_H4N9	avian_waterfowl	East Asia	H4N9	2006	20061025	PB2_159	PB1_72	PA_223	HA_96	NP_82	NA_194	MP_98	NS_286
1048611	A/duck/Hokkaido/W242/2006_H11N9	avian_waterfowl	East Asia	H11N9	2006	20061025	PB2_75	PB1_72	PA_223	HA_13	NP_82	NA_194	MP_246	NS_318
1008750	A/northern shoveler/Washington/44249-603/2006_H6N1	avian_waterfowl	North America	H6N1	2006	20061026	PB2_286	PB1_250	PA_254	HA_189	NP_367	NA_344	MP_270	NS_120
1021822	A/mallard/Sweden/52299/2006_H4N6	avian_waterfowl	Northern Europe	H4N6	2006	20061027	PB2_99	PB1_58	PA_236	HA_202	NP_178	NA_107	MP_268	NS_341
1021823	A/mallard/Sweden/52334/2006_H4N6	avian_waterfowl	Northern Europe	H4N6	2006	20061028	PB2_109	PB1_105	PA_151	HA_225	NP_29	NA_107	MP_258	NS_174
1021825	A/mallard/Sweden/52366/2006_H4N6	avian_waterfowl	Northern Europe	H4N6	2006	20061028	PB2_65	PB1_105	PA_86	HA_247	NP_71	NA_107	MP_258	NS_192
1021826	A/mallard/Sweden/52371/2006_H4N1	avian_waterfowl	Northern Europe	H4N1	2006	20061028	PB2_73	PB1_97	PA_150	HA_247	NP_143	NA_139	MP_258	NS_246
1021830	A/mallard/Sweden/52462/2006_H4N6	avian_waterfowl	Northern Europe	H4N6	2006	20061028	PB2_109	PB1_113	PA_151	HA_247	NP_178	NA_107	MP_245	NS_192
1021833	A/mallard/Sweden/52484/2006_H4N6	avian_waterfowl	Northern Europe	H4N6	2006	20061029	PB2_109	PB1_97	PA_151	HA_247	NP_178	NA_107	MP_258	NS_246
1007532	A/mallard/PT/35910-2/2006_H4N6	avian_waterfowl	Southern Europe	H4N6	2006	20061030	PB2_109	PB1_50	PA_151	HA_247	NP_143	NA_107	MP_72	NS_246
1065115	A/swine/Geseke/5638/2006	swine	Central Europe	H1N2	2006	20061030	PB2_83	PB1_227	PA_118	HA_68	NP_122	NA_203	MP_185	NS_314
1020760	A/swine/North Carolina/01506/2006_H3N2	swine	North America	H3N2	2006	20061031	PB2_323	PB1_336	PA_319	HA_524	NP_99	NA_507	MP_150	NS_385
1021835	A/mallard/Sweden/52870/2006_H4N6	avian_waterfowl	Northern Europe	H4N6	2006	20061031	PB2_65	PB1_97	PA_100	HA_183	NP_123	NA_107	MP_237	NS_165
1024278	A/mallard/Sweden/52837/2006_H10N9	avian_waterfowl	Northern Europe	H10N9	2006	20061031	PB2_109	PB1_41	PA_151	HA_242	NP_143	NA_144	MP_157	NS_246
1002787	A/chicken/East Java/UT6021/2006_H5N1	avian_domestic birds	Southeast Asia	H5N1	2006	20061100	PB2_145	PB1_137	PA_98	HA_169	NP_300	NA_209	MP_145	NS_328
1003108	A/chicken/South Kalimantan/UT6028/2006_H5N1	avian_domestic birds	Southeast Asia	H5N1	2006	20061100	PB2_145	PB1_137	PA_98	HA_169	NP_300	NA_209	MP_145	NS_328
1003460	A/chicken/East Java/UT6016/2006_H5N1	avian_domestic birds	Southeast Asia	H5N1	2006	20061100	PB2_145	PB1_137	PA_98	HA_169	NP_300	NA_209	MP_132	NS_328
1010249	A/duck/Vietnam/G119/2006_H3N8	avian_waterfowl	Southeast Asia	H3N8	2006	20061100	PB2_125	PB1_71	PA_223	HA_164	NP_82	NA_47	MP_189	NS_302
1012803	A/wild duck/Jiangxi/8462/2006_H6N1	avian_waterfowl	East Asia	H6N1	2006	20061100	PB2_88	PB1_139	PA_224	HA_84	NP_175	NA_140	MP_189	NS_97
1012834	A/duck/Fujian/11224/2006_H6N2	avian_waterfowl	East Asia	H6N2	2006	20061100	PB2_85	PB1_55	PA_65	HA_213	NP_97	NA_77	MP_109	NS_229
1012908	A/duck/Shantou/19073/2006_H6N2	avian_waterfowl	East Asia	H6N2	2006	20061100	PB2_86	PB1_55	PA_94	HA_190	NP_232	NA_29	MP_108	NS_229
1024279	A/mallard/Sweden/52903/2006_H10N9	avian_waterfowl	Northern Europe	H10N9	2006	20061101	PB2_65	PB1_41	PA_151	HA_242	NP_178	NA_144	MP_157	NS_246
1014113	A/mallard/Sweden/58112/2006_H2N2	avian_waterfowl	Northern Europe	H2N2	2006	20061102	PB2_73	PB1_105	PA_150	HA_3	NP_29	NA_265	MP_237	NS_174
1020612	A/swine/Texas/01308/2006_H1N2	swine	North America	H1N2	2006	20061102	PB2_208	PB1_336	PA_252	HA_305	NP_212	NA_471	MP_194	NS_294
1020617	A/swine/North Carolina/01484/2006_H3N2	swine	North America	H3N2	2006	20061103	PB2_323	PB1_336	PA_301	HA_552	NP_212	NA_507	MP_149	NS_225
1024248	A/mallard/Sweden/58256/2006_H8N4	avian_waterfowl	Northern Europe	H8N4	2006	20061103	PB2_65	PB1_41	PA_150	HA_6	NP_29	NA_8	MP_258	NS_192
1008751	A/northern shoveler/Washington/44249-645/2006_H5N2	avian_waterfowl	North America	H5N2	2006	20061104	PB2_350	PB1_215	PA_409	HA_144	NP_130	NA_151	MP_171	NS_22
1014114	A/mallard/Sweden/58451/2006_H2N2	avian_waterfowl	Northern Europe	H2N2	2006	20061105	PB2_65	PB1_105	PA_86	HA_3	NP_71	NA_265	MP_258	NS_287
1065560	A/swine/Schloss Holte/5647/2006	swine	Central Europe	H1N1	2006	20061106	PB2_154	PB1_119	PA_199	HA_287	NP_270	NA_230	MP_162	NS_348
1008754	A/northern shoveler/Washington/44249-675/2006_H10N2	avian_waterfowl	North America	H10N2	2006	20061107	PB2_131	PB1_194	PA_144	HA_325	NP_89	NA_151	MP_285	NS_109
1008755	A/northern shoveler/Washington/44249-664/2006_H7N3	avian_waterfowl	North America	H7N3	2006	20061107	PB2_342	PB1_266	PA_227	HA_379	NP_163	NA_440	MP_57	NS_68
1008762	A/mallard/Washington/44256-527/2006_H11N9	avian_waterfowl	North America	H11N9	2006	20061108	PB2_300	PB1_235	PA_103	HA_274	NP_323	NA_280	MP_65	NS_159
1008763	A/mallard/Washington/44256-522/2006_H11N3	avian_waterfowl	North America	H11N3	2006	20061108	PB2_328	PB1_235	PA_309	HA_259	NP_118	NA_428	MP_181	NS_236
1024322	A/mallard/Sweden/58705/2006_H5N2	avian_waterfowl	Northern Europe	H5N2	2006	20061108	PB2_99	PB1_71	PA_130	HA_32	NP_132	NA_265	MP_308	NS_285
1001872	A/mallard/Italy/4223-2/2006_H5N2	avian_waterfowl	Southern Europe	H5N2	2006	20061111	PB2_99	PB1_71	PA_150	HA_45	NP_95	NA_60	MP_157	NS_287
1008757	A/northern shoveler/Washington/44249-700/2006_H10N1	avian_waterfowl	North America	H10N1	2006	20061111	PB2_261	PB1_250	PA_409	HA_325	NP_150	NA_294	MP_65	NS_236
1065116	A/swine/Haltern/5670/2006	swine	Central Europe	H1N2	2006	20061111	PB2_83	PB1_184	PA_118	HA_68	NP_122	NA_203	MP_185	NS_314
1011492	A/swine/Minnesota/01358/2006_H1N1	swine	North America	H1N1	2006	20061116	PB2_347	PB1_459	PA_384	HA_152	NP_108	NA_83	MP_150	NS_444
1020616	A/swine/North Carolina/01312/2006_H3N2	swine	North America	H3N2	2006	20061116	PB2_295	PB1_295	PA_252	HA_552	NP_99	NA_507	MP_38	NS_364
1011480	A/swine/Minnesota/001332/2006_H3N2	swine	North America	H3N2	2006	20061117	PB2_386	PB1_452	PA_385	HA_552	NP_224	NA_507	MP_137	NS_277
1039333	A/bewicks swan/Netherlands/4/2006_H9N2	avian_waterfowl	Western Europe	H9N2	2006	20061117	PB2_109	PB1_41	PA_150	HA_39	NP_29	NA_110	MP_292	NS_369
1039401	A/bewicks swan/Netherlands/3/2006_H1N1	avian_waterfowl	Western Europe	H1N1	2006	20061117	PB2_65	PB1_97	PA_151	HA_18	NP_178	NA_139	MP_237	NS_231
1028158	A/mallard/Maryland/06OS2334/2006_H12N5	avian_waterfowl	North America	H12N5	2006	20061120	PB2_296	PB1_271	PA_373	HA_21	NP_279	NA_30	MP_170	NS_110
1045407	A/herring gull/Massachusetts/A00080257/2006_H13N2	avian_shorebirds	North America	H13N2	2006	20061121	PB2_39	PB1_156	PA_317	HA_25	NP_12	NA_151	MP_76	NS_103
1039408	A/bewicks swan/Netherlands/6/2006_H1N1	avian_waterfowl	Western Europe	H1N1	2006	20061122	PB2_65	PB1_105	PA_190	HA_18	NP_132	NA_140	MP_166	NS_158
1065374	A/swine/Vilsbiburg/5733/2006	swine	Central Europe	H3N2	2006	20061123	PB2_134	PB1_120	PA_199	HA_206	NP_122	NA_222	MP_162	NS_242
1065562	A/swine/Gottfrieding/5732/2006	swine	Central Europe	H1N1	2006	20061126	PB2_166	PB1_119	PA_221	HA_287	NP_229	NA_230	MP_140	NS_348
1065373	A/swine/Reken/5731/2006	swine	Central Europe	H3N2	2006	20061127	PB2_114	PB1_119	PA_180	HA_207	NP_193	NA_289	MP_140	NS_325
1020614	A/swine/Virginia/01359/2006_H1N1	swine	North America	H1N1	2006	20061128	PB2_295	PB1_295	PA_252	HA_152	NP_99	NA_64	MP_38	NS_266
1003083	A/chicken/Hunan/3157/2006_H5N1	avian_domestic birds	East Asia	H5N1	2006	20061130	PB2_98	PB1_151	PA_250	HA_210	NP_316	NA_252	MP_188	NS_340
1003428	A/duck/Hunan/3315/2006_H5N1	avian_waterfowl	East Asia	H5N1	2006	20061130	PB2_64	PB1_158	PA_250	HA_210	NP_316	NA_229	MP_188	NS_340
1008756	A/northern shoveler/Washington/44249-731/2006_H10N7	avian_waterfowl	North America	H10N7	2006	20061130	PB2_131	PB1_248	PA_142	HA_325	NP_81	NA_193	MP_323	NS_110
1003854	A/northern pintail/Akita/714/2006_H5N2	avian_waterfowl	East Asia	H5N2	2006	20061200	PB2_125	PB1_139	PA_223	HA_32	NP_143	NA_265	MP_189	NS_84
1017010	A/Chinese Hwamei/Vietnam/38/2006_H9N2	avian_land birds	Southeast Asia	H9N2	2006	20061200	PB2_46	PB1_34	PA_98	HA_90	NP_106	NA_28	MP_177	NS_181
26293	A/turkey/Ivory Coast/4372-4/2006_H5N1	avian_domestic birds	West Africa	H5N1	2006	20061200	PB2_167	PB1_121	PA_98	HA_169	NP_285	NA_188	MP_180	NS_317
1008719	A/northern shoveler/California/44241-862/2006_H11N9	avian_waterfowl	North America	H11N9	2006	20061202	PB2_238	PB1_235	PA_325	HA_241	NP_323	NA_214	MP_65	NS_166
1033390	A/chicken/Shanghai/4/2006_H9N2	avian_domestic birds	East Asia	H9N2	2006	20061202	PB2_59	PB1_48	PA_98	HA_219	NP_198	NA_163	MP_130	NS_199
1013723	A/Malaysia/1686034/2006_H1N1	human	Southeast Asia	H1N1	2006	20061203	PB2_15	PB1_7	PA_27	HA_334	NP_13	NA_20	MP_46	NS_115
1061108	A/Common Eider/Massachusetts/A00165665/2006	avian_waterfowl	North America	H10N2	2006	20061204	PB2_287	PB1_212	PA_193	HA_342	NP_327	NA_151	MP_324	NS_47
1008835	A/bufflehead/California/JN1016/2006_H2N9	avian_waterfowl	North America	H2N9	2006	20061206	PB2_286	PB1_239	PA_325	HA_168	NP_111	NA_280	MP_286	NS_196
1020759	A/swine/Oklahoma/01382/2006_H1N2	swine	North America	H1N2	2006	20061206	PB2_276	PB1_446	PA_366	HA_305	NP_183	NA_471	MP_194	NS_445
1065564	A/swine/Wadersloh/5761/2006	swine	Central Europe	H1N1	2006	20061206	PB2_143	PB1_119	PA_199	HA_287	NP_244	NA_230	MP_162	NS_347
1008760	A/northern shoveler/Washington/44249-749/2006_H7N3	avian_waterfowl	North America	H7N3	2006	20061207	PB2_334	PB1_248	PA_206	HA_296	NP_342	NA_429	MP_181	NS_320
1008759	A/northern shoveler/Washington/44249-765/2006_H10N2	avian_waterfowl	North America	H10N2	2006	20061209	PB2_131	PB1_266	PA_144	HA_342	NP_327	NA_94	MP_169	NS_18
1037533	A/environment/Korea/W133/2006_H7N7	others	East Asia	H7N7	2006	20061212	PB2_76	PB1_72	PA_47	HA_245	NP_197	NA_51	MP_246	NS_318
1037535	A/environment/Korea/W143/2006_H7N7	others	East Asia	H7N7	2006	20061212	PB2_156	PB1_123	PA_273	HA_245	NP_82	NA_51	MP_246	NS_286
1003430	A/duck/Hunan/689/2006_H5N1	avian_waterfowl	East Asia	H5N1	2006	20061215	PB2_98	PB1_151	PA_250	HA_210	NP_316	NA_252	MP_188	NS_340
1028160	A/mallard/Maryland/06OS2460/2006_H2N2	avian_waterfowl	North America	H2N2	2006	20061215	PB2_327	PB1_212	PA_103	HA_168	NP_162	NA_151	MP_134	NS_61
1021703	A/duck/BC/8038/2006_H5N2	avian_waterfowl	North America	H5N2	2006	20061216	PB2_202	PB1_215	PA_125	HA_143	NP_241	NA_307	MP_134	NS_166
1021707	A/goose/MB/428/2006_H5N2	avian_waterfowl	North America	H5N2	2006	20061218	PB2_289	PB1_306	PA_381	HA_144	NP_217	NA_339	MP_334	NS_54
1020762	A/swine/South Carolina/01414/2006_H1N1	swine	North America	H1N1	2006	20061219	PB2_284	PB1_295	PA_216	HA_335	NP_65	NA_20	MP_84	NS_143
1039434	A/Eurasian wigeon/Netherlands/1/2006_H6N2	avian_waterfowl	Western Europe	H6N2	2006	20061221	PB2_109	PB1_71	PA_150	HA_47	NP_62	NA_265	MP_71	NS_287
1013320	A/Netherlands/363/2006_H3N2	human	Western Europe	H3N2	2006	20061224	PB2_369	PB1_348	PA_485	HA_587	NP_430	NA_504	MP_295	NS_434
1037537	A/environment/Korea/W152/2006_H7N7	others	East Asia	H7N7	2006	20061226	PB2_41	PB1_139	PA_212	HA_245	NP_197	NA_51	MP_246	NS_302
20869	A/swine/Minnesota/65767/2006_H3N2	swine	North America	H3N2	2006	20061226	PB2_355	PB1_336	PA_356	HA_543	NP_261	NA_524	MP_150	NS_445
1015466	A/chicken/Ca Mau/1180/2006_H5N1	avian_domestic birds	Southeast Asia	H5N1	2006	20061227	PB2_126	PB1_111	PA_98	HA_125	NP_258	NA_156	MP_167	NS_328
1022387	A/New York/1053/2006_H1N1	human	North America	H1N1	2006	20061227	PB2_15	PB1_7	PA_27	HA_335	NP_13	NA_20	MP_46	NS_115
1028159	A/mallard/Maryland/06OS2409/2006_H10N4	avian_waterfowl	North America	H10N4	2006	20061230	PB2_328	PB1_248	PA_373	HA_342	NP_327	NA_9	MP_135	NS_68
1002955	A/chicken/East Java/UT6031/2007_H5N1	avian_domestic birds	Southeast Asia	H5N1	2007	20070100	PB2_145	PB1_137	PA_98	HA_169	NP_300	NA_209	MP_132	NS_328
1014895	A/wild bird/Korea/YS109/2007_H4N6	avian_land birds	East Asia	H4N6	2007	20070100	PB2_76	PB1_139	PA_47	HA_96	NP_231	NA_125	MP_97	NS_318
27988	A/duck/Egypt/D2br10/2007_H5N1	avian_waterfowl	North Africa	H5N1	2007	20070100	PB2_167	PB1_121	PA_98	HA_169	NP_285	NA_188	MP_180	NS_317
1013724	A/Malaysia/1706215/2007_H1N1	human	Southeast Asia	H1N1	2007	20070105	PB2_15	PB1_7	PA_27	HA_334	NP_13	NA_20	MP_46	NS_115
1015472	A/chicken/Bac Lieu/1214/2007_H5N1	avian_domestic birds	Southeast Asia	H5N1	2007	20070106	PB2_126	PB1_111	PA_98	HA_125	NP_258	NA_156	MP_167	NS_328
1026943	A/chicken/Henan/Z01/2007_H9N2	avian_domestic birds	East Asia	H9N2	2007	20070107	PB2_59	PB1_138	PA_98	HA_307	NP_333	NA_304	MP_206	NS_199
1037539	A/environment/Korea/W169/2007_H7N7	others	East Asia	H7N7	2007	20070109	PB2_156	PB1_123	PA_273	HA_245	NP_175	NA_51	MP_247	NS_318
1012325	A/HaNoi/N015/2007_H3N2	human	Southeast Asia	H3N2	2007	20070110	PB2_369	PB1_348	PA_485	HA_587	NP_430	NA_504	MP_295	NS_434
1026944	A/chicken/Jiangsu/01/2007_H9N2	avian_domestic birds	East Asia	H9N2	2007	20070111	PB2_137	PB1_152	PA_129	HA_196	NP_155	NA_59	MP_187	NS_189
1039250	A/bean goose/Netherlands/1/2007_H1N1	avian_waterfowl	Western Europe	H1N1	2007	20070115	PB2_99	PB1_41	PA_130	HA_18	NP_133	NA_139	MP_237	NS_145
1037540	A/environment/Korea/W178/2007_H7N7	others	East Asia	H7N7	2007	20070117	PB2_159	PB1_123	PA_224	HA_245	NP_197	NA_51	MP_189	NS_302
1011479	A/swine/Minnesota/001444/2007_H3N2	swine	North America	H3N2	2007	20070119	PB2_322	PB1_329	PA_263	HA_528	NP_182	NA_511	MP_150	NS_445
1028199	A/mallard/Maryland/07OS92/2007_H10N7	avian_waterfowl	North America	H10N7	2007	20070120	PB2_328	PB1_280	PA_164	HA_342	NP_327	NA_316	MP_301	NS_109
1028200	A/mallard/Maryland/07OS97/2007_H3N8	avian_waterfowl	North America	H3N8	2007	20070120	PB2_287	PB1_213	PA_299	HA_279	NP_338	NA_135	MP_171	NS_202
1001192	A/Colorado/UR06-0053/2007_H1N1	human	North America	H1N1	2007	20070122	PB2_15	PB1_7	PA_27	HA_334	NP_13	NA_20	MP_46	NS_115
1003082	A/chicken/Hunan/1793/2007_H5N1	avian_domestic birds	East Asia	H5N1	2007	20070123	PB2_64	PB1_158	PA_98	HA_210	NP_316	NA_229	MP_188	NS_340
1039482	A/greater white-fronted goose/Netherlands/1/2007_H1N1	avian_waterfowl	Western Europe	H1N1	2007	20070123	PB2_65	PB1_105	PA_190	HA_18	NP_132	NA_140	MP_166	NS_158
1008718	A/northern shoveler/California/44287-088/2007_H10N7	avian_waterfowl	North America	H10N7	2007	20070124	PB2_304	PB1_215	PA_373	HA_325	NP_187	NA_212	MP_192	NS_68
1008766	A/American green-winged teal/California/44287-066/2007_H11N9	avian_waterfowl	North America	H11N9	2007	20070124	PB2_153	PB1_247	PA_144	HA_241	NP_187	NA_299	MP_286	NS_54
1008767	A/American green-winged teal/California/44287-084/2007_H7N3	avian_waterfowl	North America	H7N3	2007	20070124	PB2_238	PB1_155	PA_197	HA_366	NP_162	NA_455	MP_286	NS_166
1008768	A/northern shoveler/California/44287-164/2007_H7N7	avian_waterfowl	North America	H7N7	2007	20070124	PB2_286	PB1_213	PA_156	HA_366	NP_89	NA_316	MP_285	NS_110
1008769	A/northern shoveler/California/27985/2007_H7N6	avian_waterfowl	North America	H7N6	2007	20070124	PB2_153	PB1_306	PA_135	HA_354	NP_375	NA_237	MP_24	NS_108
1008771	A/northern shoveler/California/44287-162/2007_H10N7	avian_waterfowl	North America	H10N7	2007	20070124	PB2_286	PB1_248	PA_197	HA_325	NP_150	NA_193	MP_334	NS_110
1020899	A/swine/Oklahoma/01452/2007_H1N2	swine	North America	H1N2	2007	20070126	PB2_208	PB1_336	PA_252	HA_305	NP_212	NA_471	MP_194	NS_294
1008722	A/American green-winged teal/California/28228/2007_H7N6	avian_waterfowl	North America	H7N6	2007	20070127	PB2_153	PB1_235	PA_135	HA_354	NP_368	NA_237	MP_24	NS_54
1008774	A/cinnamon teal/California/44287-234/2007_H11N9	avian_waterfowl	North America	H11N9	2007	20070127	PB2_238	PB1_248	PA_382	HA_274	NP_241	NA_280	MP_334	NS_236
1008778	A/northern shoveler/California/44287-364/2007_H7N3	avian_waterfowl	North America	H7N3	2007	20070127	PB2_238	PB1_155	PA_144	HA_366	NP_162	NA_455	MP_323	NS_54
1008777	A/gadwall/California/44287-543/2007_H10N7	avian_waterfowl	North America	H10N7	2007	20070128	PB2_261	PB1_266	PA_373	HA_342	NP_187	NA_212	MP_286	NS_110
1002903	A/chicken/Hubei/2856/2007_H5N1	avian_domestic birds	East Asia	H5N1	2007	20070129	PB2_98	PB1_158	PA_250	HA_210	NP_316	NA_252	MP_188	NS_340
1002904	A/duck/Hubei/2911/2007_H5N1	avian_waterfowl	East Asia	H5N1	2007	20070129	PB2_98	PB1_151	PA_250	HA_210	NP_316	NA_252	MP_188	NS_340
1020622	A/swine/Arkansas/01460/2007_H1N1	swine	North America	H1N1	2007	20070131	PB2_322	PB1_446	PA_366	HA_152	NP_183	NA_154	MP_194	NS_445
1012840	A/duck/Guizhou/1073/2007_H6N8	avian_waterfowl	East Asia	H6N8	2007	20070200	PB2_115	PB1_72	PA_223	HA_213	NP_231	NA_45	MP_70	NS_209
1014896	A/wild bird/Korea/YJ117/2007_H4N6	avian_land birds	East Asia	H4N6	2007	20070200	PB2_107	PB1_104	PA_226	HA_226	NP_82	NA_125	MP_189	NS_286
1020718	A/swine/North Carolina/SG1281/2007_H1N1	swine	North America	H1N1	2007	20070201	PB2_284	PB1_295	PA_216	HA_335	NP_65	NA_20	MP_183	NS_445
1003300	A/Taiwan/70307/2007_H3N2	human	East Asia	H3N2	2007	20070203	PB2_353	PB1_416	PA_469	HA_582	NP_360	NA_498	MP_347	NS_381
1008779	A/cinnamon teal/California/44287-659/2007_H10N3	avian_waterfowl	North America	H10N3	2007	20070203	PB2_238	PB1_306	PA_177	HA_325	NP_228	NA_455	MP_334	NS_108
1002610	A/Brisbane/10/2007_H3N2	human	Oceania	H3N2	2007	20070206	PB2_390	PB1_460	PA_489	HA_589	NP_457	NA_514	MP_347	NS_467
1022395	A/New York/1062/2007_H1N1	human	North America	H1N1	2007	20070206	PB2_15	PB1_7	PA_27	HA_334	NP_13	NA_20	MP_46	NS_115
1022429	A/New York/1102/2007_H3N2	human	North America	H3N2	2007	20070206	PB2_353	PB1_416	PA_469	HA_582	NP_360	NA_498	MP_347	NS_381
1065377	A/swine/Feldbach/5907/2007	swine	Central Europe	H3N2	2007	20070206	PB2_82	PB1_94	PA_106	HA_206	NP_68	NA_222	MP_140	NS_257
1000827	A/New York/UR06-0199/2007_H1N1	human	North America	H1N1	2007	20070207	PB2_15	PB1_7	PA_27	HA_334	NP_13	NA_20	MP_46	NS_115
1000819	A/Kentucky/UR06-0220/2007_H1N1	human	North America	H1N1	2007	20070208	PB2_15	PB1_7	PA_27	HA_335	NP_13	NA_20	MP_46	NS_115
1001383	A/Texas/UR06-0217/2007_H1N1	human	North America	H1N1	2007	20070208	PB2_15	PB1_7	PA_27	HA_334	NP_13	NA_20	MP_46	NS_115
1012460	A/HaNoi/BM38/2007_H3N2	human	Southeast Asia	H3N2	2007	20070209	PB2_353	PB1_416	PA_469	HA_582	NP_360	NA_498	MP_347	NS_381
1013727	A/Malaysia/1718958/2007_H1N1	human	Southeast Asia	H1N1	2007	20070209	PB2_15	PB1_7	PA_27	HA_334	NP_13	NA_20	MP_46	NS_115
1009278	A/Netherlands/26/2007_H1N1	human	Western Europe	H1N1	2007	20070212	PB2_15	PB1_7	PA_27	HA_335	NP_13	NA_20	MP_46	NS_115
1000749	A/chicken/Moscow/2/2007_H5N1	avian_domestic birds	Eastern Europe	H5N1	2007	20070213	PB2_167	PB1_121	PA_98	HA_169	NP_285	NA_188	MP_180	NS_317
1028190	A/snow goose/Delaware/07OS206/2007_H1N8	avian_waterfowl	North America	H1N8	2007	20070215	PB2_165	PB1_300	PA_373	HA_318	NP_139	NA_272	MP_169	NS_13
1013321	A/Netherlands/69/2007_H3N2	human	Western Europe	H3N2	2007	20070219	PB2_411	PB1_465	PA_501	HA_592	NP_457	NA_531	MP_356	NS_467
1065380	A/swine/Herford/5932/2007	swine	Central Europe	H3N2	2007	20070219	PB2_82	PB1_217	PA_106	HA_206	NP_68	NA_203	MP_140	NS_314
20868	A/swine/Minnesota/5947/2007_H3N2	swine	North America	H3N2	2007	20070220	PB2_314	PB1_367	PA_318	HA_552	NP_212	NA_507	MP_151	NS_225
1001430	A/Kentucky/UR06-0370/2007_H3N2	human	North America	H3N2	2007	20070221	PB2_369	PB1_348	PA_485	HA_587	NP_430	NA_504	MP_295	NS_434
1020765	A/swine/North Carolina/01469/2007_H3N2	swine	North America	H3N2	2007	20070221	PB2_372	PB1_400	PA_385	HA_552	NP_99	NA_507	MP_136	NS_277
1029048	A/swine/England/267/2007_H1N1	swine	Western Europe	H1N1	2007	20070222	PB2_32	PB1_29	PA_40	HA_66	NP_46	NA_101	MP_53	NS_207
1065381	A/swine/Heiden/5945/2007	swine	Central Europe	H3N2	2007	20070222	PB2_82	PB1_94	PA_106	HA_206	NP_68	NA_222	MP_140	NS_257
1001753	A/Vermont/UR06-0471/2007_H3N2	human	North America	H3N2	2007	20070228	PB2_416	PB1_448	PA_493	HA_591	NP_457	NA_514	MP_347	NS_467
28067	A/swine/Minnesota/7931/2007_H3N2	swine	North America	H3N2	2007	20070228	PB2_377	PB1_438	PA_365	HA_567	NP_261	NA_523	MP_105	NS_436
1003106	A/chicken/East Java/UT6045/2007_H5N1	avian_domestic birds	Southeast Asia	H5N1	2007	20070300	PB2_145	PB1_137	PA_98	HA_169	NP_300	NA_209	MP_145	NS_328
1004819	A/environment/Hunan/1-35/2007_H5N1	others	East Asia	H5N1	2007	20070300	PB2_59	PB1_131	PA_170	HA_104	NP_272	NA_188	MP_180	NS_328
1004822	A/environment/Hunan/1-12/2007_H5N1	others	East Asia	H5N1	2007	20070300	PB2_157	PB1_121	PA_170	HA_104	NP_272	NA_188	MP_180	NS_328
1004823	A/environment/Hunan/1-8/2007_H5N1	others	East Asia	H5N1	2007	20070300	PB2_98	PB1_158	PA_250	HA_210	NP_334	NA_252	MP_188	NS_340
1005462	A/feces/Hunan/1-23/2007_H9N2	others	East Asia	H9N2	2007	20070300	PB2_59	PB1_131	PA_119	HA_339	NP_317	NA_304	MP_206	NS_243
1012027	A/duck/Eastern China/38/2007_H6N2	avian_waterfowl	East Asia	H6N2	2007	20070300	PB2_68	PB1_50	PA_76	HA_213	NP_95	NA_29	MP_109	NS_228
1012836	A/duck/Guangxi/890/2007_H6N8	avian_waterfowl	East Asia	H6N8	2007	20070300	PB2_76	PB1_139	PA_223	HA_190	NP_70	NA_272	MP_190	NS_200
1012842	A/duck/Guizhou/1560/2007_H6N8	avian_waterfowl	East Asia	H6N8	2007	20070300	PB2_105	PB1_58	PA_224	HA_63	NP_95	NA_47	MP_201	NS_286
1012850	A/duck/Yunnan/1330/2007_H6N6	avian_waterfowl	East Asia	H6N6	2007	20070300	PB2_115	PB1_72	PA_223	HA_213	NP_231	NA_107	MP_70	NS_209
1020788	A/swine/Texas/SG1270/2007_H3N2	swine	North America	H3N2	2007	20070301	PB2_377	PB1_438	PA_365	HA_567	NP_65	NA_516	MP_150	NS_179
1008733	A/American coot/California/20181-006/2007_H10N3	avian_land birds	North America	H10N3	2007	20070302	PB2_268	PB1_282	PA_423	HA_325	NP_5	NA_429	MP_192	NS_96
1001408	A/Tennessee/UR06-0523/2007_H1N1	human	West Asia	H1N1	2007	20070305	PB2_15	PB1_7	PA_27	HA_335	NP_13	NA_20	MP_46	NS_115
1001418	A/New York/UR06-0515/2007_H3N2	human	North America	H3N2	2007	20070305	PB2_369	PB1_348	PA_421	HA_578	NP_430	NA_498	MP_295	NS_434
1004357	A/chicken/Israel/375/2007_H9N2	avian_domestic birds	West Asia	H9N2	2007	20070306	PB2_41	PB1_57	PA_74	HA_90	NP_63	NA_15	MP_154	NS_191
1000839	A/Kentucky/UR06-0539/2007_H1N1	human	North America	H1N1	2007	20070307	PB2_15	PB1_7	PA_27	HA_335	NP_13	NA_20	MP_46	NS_115
1000997	A/Texas/UR06-0542/2007_H1N1	human	North America	H1N1	2007	20070307	PB2_15	PB1_7	PA_27	HA_335	NP_13	NA_20	MP_46	NS_115
1018024	A/ruddy turnstone/New Jersey/AI07-72/2007_H9N1	avian_shorebirds	North America	H9N1	2007	20070308	PB2_327	PB1_257	PA_215	HA_39	NP_452	NA_344	MP_222	NS_141
1020627	A/swine/Texas/01492/2007_H1N2	swine	North America	H1N2	2007	20070308	PB2_208	PB1_261	PA_165	HA_360	NP_261	NA_515	MP_194	NS_294
1065383	A/swine/Vreden/5982/2007	swine	Central Europe	H3N2	2007	20070308	PB2_82	PB1_94	PA_221	HA_206	NP_68	NA_222	MP_140	NS_314
1020623	A/swine/Texas/01522/2007_H1N1	swine	North America	H1N1	2007	20070313	PB2_267	PB1_295	PA_216	HA_152	NP_137	NA_207	MP_92	NS_256
1065565	A/swine/Geseke/6004/2007	swine	Central Europe	H1N1	2007	20070315	PB2_166	PB1_119	PA_181	HA_287	NP_244	NA_230	MP_162	NS_325
1020629	A/swine/Kentucky/SG1277/2007_H1N1	swine	North America	H1N1	2007	20070316	PB2_372	PB1_408	PA_385	HA_398	NP_237	NA_64	MP_136	NS_277
1026942	A/chicken/Jiangsu/03/2007_H9N2	avian_domestic birds	East Asia	H9N2	2007	20070317	PB2_59	PB1_112	PA_129	HA_363	NP_318	NA_322	MP_187	NS_316
1010688	A/Taiwan/3700/2007_H1N1	human	East Asia	H1N1	2007	20070319	PB2_15	PB1_7	PA_27	HA_334	NP_13	NA_20	MP_46	NS_115
1065566	A/swine/Bad Wuennenberg/6005/2007	swine	Central Europe	H1N1	2007	20070319	PB2_114	PB1_119	PA_161	HA_255	NP_191	NA_230	MP_162	NS_347
1039504	A/mallard duck/Netherlands/2/2007_H10N7	avian_waterfowl	Western Europe	H10N7	2007	20070323	PB2_109	PB1_97	PA_247	HA_133	NP_133	NA_51	MP_268	NS_245
1003006	A/swine/Shanghai/1/2007_H1N2	swine	East Asia	H1N2	2007	20070324	PB2_208	PB1_311	PA_195	HA_130	NP_73	NA_470	MP_66	NS_170
1039236	A/mallard duck/Netherlands/1/2007_H10N7	avian_waterfowl	Western Europe	H10N7	2007	20070326	PB2_65	PB1_105	PA_258	HA_133	NP_29	NA_51	MP_300	NS_145
1012837	A/duck/Guangxi/1330/2007_H6N8	avian_waterfowl	East Asia	H6N8	2007	20070400	PB2_76	PB1_71	PA_223	HA_190	NP_70	NA_272	MP_190	NS_200
1012838	A/duck/Guangxi/1533/2007_H6N2	avian_waterfowl	East Asia	H6N2	2007	20070400	PB2_107	PB1_71	PA_223	HA_84	NP_231	NA_164	MP_189	NS_261
1013691	A/Malaysia/1756937/2007_H3N2	human	Southeast Asia	H3N2	2007	20070402	PB2_390	PB1_448	PA_493	HA_591	NP_457	NA_514	MP_347	NS_467
1065568	A/swine/Schmallenberg/6049/2007	swine	Central Europe	H1N1	2007	20070403	PB2_82	PB1_68	PA_161	HA_237	NP_105	NA_253	MP_140	NS_242
1020768	A/swine/North Carolina/01550/2007_H1N1	swine	North America	H1N1	2007	20070404	PB2_284	PB1_295	PA_216	HA_335	NP_65	NA_20	MP_84	NS_143
1020638	A/swine/Minnesota/SG1294/2007_H3N2	swine	North America	H3N2	2007	20070405	PB2_341	PB1_336	PA_383	HA_552	NP_275	NA_512	MP_150	NS_444
1020637	A/swine/Minnesota/SG1293/2007_H3N2	swine	North America	H3N2	2007	20070406	PB2_377	PB1_409	PA_365	HA_550	NP_305	NA_524	MP_150	NS_445
1022404	A/New York/1072/2007_H1N1	human	North America	H1N1	2007	20070410	PB2_15	PB1_7	PA_27	HA_335	NP_13	NA_20	MP_46	NS_115
1065121	A/swine/Heiden/6058/2007	swine	Central Europe	H1N2	2007	20070410	PB2_83	PB1_175	PA_118	HA_68	NP_122	NA_203	MP_185	NS_314
1020900	A/swine/Iowa/SG1290/2007_H1N2	swine	North America	H1N2	2007	20070412	PB2_386	PB1_452	PA_385	HA_348	NP_224	NA_471	MP_150	NS_277
1065569	A/swine/Fronhausen/6059/2007	swine	Central Europe	H1N1	2007	20070412	PB2_83	PB1_142	PA_118	HA_173	NP_122	NA_254	MP_185	NS_314
1024885	A/Mexico/NAY2090/2007_H3N2	human	North America	H3N2	2007	20070414	PB2_401	PB1_448	PA_493	HA_591	NP_457	NA_514	MP_347	NS_459
1065570	A/swine/Feldbach/6072/2007	swine	Central Europe	H1N1	2007	20070415	PB2_166	PB1_119	PA_181	HA_287	NP_244	NA_230	MP_162	NS_325
1013693	A/Malaysia/1768035/2007_H3N2	human	Southeast Asia	H3N2	2007	20070420	PB2_369	PB1_348	PA_485	HA_587	NP_430	NA_504	MP_295	NS_434
1020764	A/swine/North Carolina/01591/2007_H1N1	swine	North America	H1N1	2007	20070424	PB2_295	PB1_295	PA_252	HA_416	NP_99	NA_64	MP_38	NS_345
1011482	A/swine/Minnesota/001581/2007_H1N1	swine	North America	H1N1	2007	20070426	PB2_322	PB1_446	PA_366	HA_152	NP_183	NA_154	MP_194	NS_445
1005726	A/canine/Korea/GCVP01/2007_H3N2	others	East Asia	H3N2	2007	20070500	PB2_105	PB1_72	PA_110	HA_164	NP_123	NA_78	MP_245	NS_200
1007529	A/rosy-billed pochard/Argentina/CIP051-575/2007_H6N8	avian_waterfowl	Southern South America	H6N8	2007	20070500	PB2_3	PB1_155	PA_12	HA_85	NP_4	NA_32	MP_13	NS_63
1012030	A/duck/Eastern China/41/2007_H6N2	avian_waterfowl	East Asia	H6N2	2007	20070500	PB2_68	PB1_50	PA_76	HA_213	NP_95	NA_29	MP_109	NS_259
1012843	A/duck/Guizhou/2492/2007_H6N1	avian_waterfowl	East Asia	H6N1	2007	20070500	PB2_170	PB1_139	PA_67	HA_84	NP_175	NA_140	MP_246	NS_152
1012851	A/duck/Shantou/168/2007_H6N8	avian_waterfowl	East Asia	H6N8	2007	20070500	PB2_64	PB1_49	PA_53	HA_190	NP_82	NA_272	MP_190	NS_200
1012852	A/duck/Shantou/358/2007_H6N6	avian_waterfowl	East Asia	H6N6	2007	20070500	PB2_85	PB1_55	PA_94	HA_213	NP_232	NA_196	MP_108	NS_229
1012853	A/duck/Shantou/494/2007_H6N6	avian_waterfowl	East Asia	H6N6	2007	20070500	PB2_85	PB1_55	PA_94	HA_213	NP_232	NA_196	MP_108	NS_229
1012858	A/duck/Fujian/378/2007_H6N6	avian_waterfowl	East Asia	H6N6	2007	20070500	PB2_85	PB1_55	PA_121	HA_213	NP_63	NA_217	MP_88	NS_193
1012859	A/duck/Fujian/603/2007_H6N6	avian_waterfowl	East Asia	H6N6	2007	20070500	PB2_85	PB1_55	PA_65	HA_213	NP_97	NA_217	MP_109	NS_229
1012934	A/duck/Fujian/679/2007_H6N6	avian_waterfowl	East Asia	H6N6	2007	20070500	PB2_85	PB1_55	PA_65	HA_213	NP_97	NA_217	MP_109	NS_229
1026135	A/duck/Korea/U11-1/2007_H1N2	avian_waterfowl	East Asia	H1N2	2007	20070500	PB2_125	PB1_123	PA_223	HA_18	NP_82	NA_78	MP_189	NS_285
31419	A/rosy-billed pochard/Argentina/CIP051-272/2007	avian_waterfowl	Southern South America	H6N2	2007	20070500	PB2_3	PB1_155	PA_12	HA_85	NP_4	NA_62	MP_13	NS_63
1020636	A/swine/Minnesota/01604/2007_H1N2	swine	North America	H1N2	2007	20070501	PB2_395	PB1_438	PA_383	HA_348	NP_65	NA_471	MP_149	NS_445
1032137	A/Thailand/KS07007/2007_H3N2	human	Southeast Asia	H3N2	2007	20070504	PB2_353	PB1_416	PA_479	HA_582	NP_360	NA_498	MP_347	NS_495
1003785	A/least sandpiper/Alaska/7KW0411/2007_H4N8	avian_shorebirds	North America	H4N8	2007	20070510	PB2_268	PB1_248	PA_167	HA_356	NP_340	NA_310	MP_181	NS_109
1009220	A/avian/Southcentral Alaska/7KW0388R1/2007_H4N8	avian_unknown	North America	H4N8	2007	20070510	PB2_268	PB1_248	PA_167	HA_356	NP_340	NA_310	MP_181	NS_109
1026544	A/Singapore/30L/2007_H1N1	human	Southeast Asia	H1N1	2007	20070510	PB2_15	PB1_7	PA_27	HA_334	NP_13	NA_20	MP_46	NS_115
1065385	A/swine/Friedberg/6140/2007	swine	Central Europe	H3N2	2007	20070511	PB2_177	PB1_119	PA_221	HA_206	NP_298	NA_222	MP_162	NS_348
1065571	A/swine/Wuelknitz/6141/2007	swine	Central Europe	H1N1	2007	20070511	PB2_134	PB1_119	PA_209	HA_287	NP_219	NA_230	MP_140	NS_348
1011094	A/rosy-billed pochard/Argentina/CIP051-269/2007_H6N8	avian_waterfowl	Southern South America	H6N8	2007	20070513	PB2_3	PB1_155	PA_12	HA_85	NP_4	NA_32	MP_13	NS_63
1026539	A/Singapore/64K/2007_H3N2	human	Southeast Asia	H3N2	2007	20070516	PB2_421	PB1_475	PA_506	HA_593	NP_457	NA_518	MP_356	NS_467
1054182	A/ruddy turnstone/New Jersey/AI07-371/2007	avian_shorebirds	North America	H7N3	2007	20070516	PB2_304	PB1_239	PA_382	HA_354	NP_364	NA_449	MP_210	NS_110
1003265	A/ruddy turnstone/Delaware Bay/123/2007_H7N3	avian_shorebirds	North America	H7N3	2007	20070522	PB2_328	PB1_248	PA_373	HA_344	NP_460	NA_440	MP_134	NS_54
1015177	A/ruddy turnstone/Delaware Bay/136/2007_H6N1	avian_shorebirds	North America	H6N1	2007	20070522	PB2_182	PB1_257	PA_134	HA_126	NP_162	NA_344	MP_171	NS_249
30689	A/semipalmated sandpiper/Delaware Bay/142/2007	avian_shorebirds	North America	H13N9	2007	20070522	PB2_39	PB1_156	PA_317	HA_25	NP_12	NA_195	MP_77	NS_103
31420	A/ruddy turnstone/Delaware Bay/102/2007	avian_shorebirds	North America	H12N5	2007	20070522	PB2_227	PB1_214	PA_288	HA_22	NP_378	NA_44	MP_192	NS_249
1015178	A/ruddy turnstone/Delaware Bay/173/2007_H6N2	avian_shorebirds	North America	H6N2	2007	20070523	PB2_328	PB1_306	PA_288	HA_126	NP_130	NA_339	MP_171	NS_248
30723	A/ruddy turnstone/Delaware Bay/380/2007	avian_shorebirds	North America	H12N5	2007	20070523	PB2_227	PB1_266	PA_288	HA_22	NP_378	NA_44	MP_114	NS_159
30726	A/ruddy turnstone/Delaware Bay/364/2007	avian_shorebirds	North America	H12N1	2007	20070523	PB2_327	PB1_214	PA_288	HA_22	NP_378	NA_344	MP_192	NS_249
1008898	A/shorebird/Delaware/554/2007_H9N1	avian_shorebirds	North America	H9N1	2007	20070524	PB2_327	PB1_214	PA_288	HA_39	NP_162	NA_344	MP_171	NS_249
1015179	A/shorebird/Delaware Bay/424/2007_H13N9	avian_shorebirds	North America	H13N9	2007	20070524	PB2_39	PB1_156	PA_317	HA_25	NP_12	NA_195	MP_77	NS_103
30709	A/ruddy turnstone/Delaware Bay/554/2007	avian_shorebirds	North America	H12N1	2007	20070524	PB2_327	PB1_214	PA_288	HA_22	NP_162	NA_344	MP_171	NS_249
1012023	A/chicken/Eastern China/44/2007_H6N2	avian_domestic birds	East Asia	H6N2	2007	20070600	PB2_85	PB1_139	PA_95	HA_213	NP_70	NA_264	MP_78	NS_318
1012058	A/chicken/Eastern China/43/2007_H6N2	avian_domestic birds	East Asia	H6N2	2007	20070600	PB2_85	PB1_139	PA_224	HA_213	NP_70	NA_265	MP_78	NS_318
1012839	A/duck/Guangxi/2281/2007_H6N6	avian_waterfowl	East Asia	H6N6	2007	20070600	PB2_74	PB1_55	PA_58	HA_190	NP_97	NA_177	MP_108	NS_228
1012854	A/duck/Shantou/1080/2007_H6N2	avian_waterfowl	East Asia	H6N2	2007	20070600	PB2_86	PB1_55	PA_94	HA_212	NP_232	NA_29	MP_96	NS_228
1053607	A/quail/New York/07-501360-001/2007	avian_domestic birds	North America	H5N2	2007	20070602	PB2_304	PB1_248	PA_288	HA_144	NP_279	NA_326	MP_250	NS_249
1006678	A/Egyptian goose/South Africa/AI1448/2007_H1N8	avian_waterfowl	South Africa	H1N8	2007	20070605	PB2_99	PB1_124	PA_272	HA_18	NP_62	NA_46	MP_168	NS_158
1024281	A/mallard/Sweden/64476/2007_H10N4	avian_waterfowl	Northern Europe	H10N4	2007	20070607	PB2_128	PB1_105	PA_100	HA_243	NP_143	NA_8	MP_268	NS_231
1007396	A/Vietnam/UT31244II/2007_H5N1	human	Southeast Asia	H5N1	2007	20070609	PB2_178	PB1_176	PA_308	HA_210	NP_344	NA_229	MP_218	NS_360
1065386	A/swine/Vreden/6235/2007	swine	Central Europe	H3N2	2007	20070614	PB2_82	PB1_94	PA_106	HA_206	NP_68	NA_222	MP_140	NS_242
1033505	A/mallard/Maryland/07OS832/2007_H9N1	avian_waterfowl	North America	H9N1	2007	20070618	PB2_296	PB1_154	PA_158	HA_71	NP_81	NA_344	MP_169	NS_110
1002055	A/Managua/22/2007_H3N2	human	Middle America	H3N2	2007	20070620	PB2_382	PB1_448	PA_493	HA_591	NP_457	NA_514	MP_347	NS_467
1020703	A/swine/Manitoba/01643/2007_H3N2	swine	North America	H3N2	2007	20070620	PB2_364	PB1_438	PA_365	HA_540	NP_261	NA_516	MP_137	NS_429
1020626	A/swine/Texas/01657/2007_H1N1	swine	North America	H1N1	2007	20070621	PB2_377	PB1_438	PA_365	HA_152	NP_261	NA_207	MP_150	NS_256
1033506	A/mallard/Maryland/07OS864/2007_H5N8	avian_waterfowl	North America	H5N8	2007	20070627	PB2_286	PB1_280	PA_407	HA_144	NP_338	NA_135	MP_285	NS_202
1033507	A/mallard/Maryland/07OS871/2007_H10N9	avian_waterfowl	North America	H10N9	2007	20070627	PB2_286	PB1_280	PA_407	HA_342	NP_203	NA_195	MP_169	NS_160
1033508	A/mallard/Maryland/07OS882/2007_H3N6	avian_waterfowl	North America	H3N6	2007	20070627	PB2_360	PB1_212	PA_288	HA_228	NP_327	NA_417	MP_323	NS_68
1012846	A/duck/Hunan/1590/2007_H6N9	avian_waterfowl	East Asia	H6N9	2007	20070700	PB2_76	PB1_71	PA_121	HA_63	NP_231	NA_174	MP_112	NS_230
1012855	A/duck/Shantou/1240/2007_H6N6	avian_waterfowl	East Asia	H6N6	2007	20070700	PB2_86	PB1_55	PA_94	HA_213	NP_232	NA_196	MP_108	NS_228
1012862	A/duck/Fujian/2018/2007_H6N6	avian_waterfowl	East Asia	H6N6	2007	20070700	PB2_85	PB1_55	PA_121	HA_213	NP_63	NA_217	MP_109	NS_193
1012937	A/duck/Fujian/2278/2007_H6N6	avian_waterfowl	East Asia	H6N6	2007	20070700	PB2_85	PB1_55	PA_94	HA_213	NP_97	NA_217	MP_109	NS_229
1039271	A/black-headed gull/Netherlands/8/2007_H16N3	avian_shorebirds	Western Europe	H16N3	2007	20070705	PB2_40	PB1_22	PA_18	HA_12	NP_16	NA_6	MP_54	NS_103
1039272	A/black-headed gull/Netherlands/4/2007_H13N6	avian_shorebirds	Western Europe	H13N6	2007	20070705	PB2_40	PB1_23	PA_18	HA_24	NP_16	NA_56	MP_77	NS_95
1039446	A/black-headed gull/Netherlands/7/2007_H16N3	avian_shorebirds	Western Europe	H16N3	2007	20070705	PB2_40	PB1_23	PA_18	HA_12	NP_16	NA_6	MP_34	NS_103
1065573	A/swine/Lippetal/6292/2007	swine	Central Europe	H1N1	2007	20070717	PB2_83	PB1_227	PA_118	HA_287	NP_122	NA_230	MP_185	NS_314
1033509	A/mallard/Maryland/07OS1217/2007_H5N9	avian_waterfowl	North America	H5N9	2007	20070719	PB2_327	PB1_248	PA_55	HA_144	NP_324	NA_280	MP_250	NS_249
1008735	A/California gull/Washington/20371-003/2007_H10N7	avian_shorebirds	North America	H10N7	2007	20070724	PB2_131	PB1_215	PA_373	HA_342	NP_217	NA_212	MP_345	NS_110
1018021	A/ruddy turnstone/New Jersey/AI07-69/2007_H5N1	avian_shorebirds	North America	H5N1	2007	20070726	PB2_327	PB1_214	PA_288	HA_144	NP_162	NA_344	MP_171	NS_249
1018023	A/ruddy turnstone/New Jersey/AI07-296/2007_H6N1	avian_shorebirds	North America	H6N1	2007	20070727	PB2_327	PB1_214	PA_134	HA_126	NP_162	NA_344	MP_171	NS_249
1020635	A/swine/Nebraska/01711/2007_H3N2	swine	North America	H3N2	2007	20070731	PB2_394	PB1_438	PA_366	HA_556	NP_183	NA_523	MP_194	NS_445
1039369	A/dunlin/Netherlands/2/2007_H3N8	avian_shorebirds	Western Europe	H3N8	2007	20070731	PB2_109	PB1_105	PA_100	HA_121	NP_71	NA_46	MP_316	NS_245
1012856	A/duck/Shantou/1984/2007_H6N6	avian_waterfowl	East Asia	H6N6	2007	20070800	PB2_76	PB1_33	PA_94	HA_213	NP_97	NA_238	MP_78	NS_219
1012865	A/duck/Fujian/3264/2007_H6N6	avian_waterfowl	East Asia	H6N6	2007	20070800	PB2_85	PB1_55	PA_121	HA_213	NP_63	NA_217	MP_72	NS_193
1020855	A/duck/Eastern China/057/2007_H5N1	avian_waterfowl	East Asia	H5N1	2007	20070800	PB2_188	PB1_185	PA_275	HA_210	NP_316	NA_229	MP_187	NS_360
1006946	A/blue-winged teal/Minnesota/Sg-00029/2007_H4N6	avian_waterfowl	North America	H4N6	2007	20070803	PB2_304	PB1_213	PA_175	HA_463	NP_279	NA_236	MP_115	NS_307
1006955	A/mallard/Minnesota/Sg-00062/2007_H8N4	avian_waterfowl	North America	H8N4	2007	20070803	PB2_271	PB1_352	PA_143	HA_6	NP_367	NA_9	MP_116	NS_212
1006956	A/mallard/Minnesota/Sg-00063/2007_H4N6	avian_waterfowl	North America	H4N6	2007	20070803	PB2_304	PB1_352	PA_381	HA_451	NP_367	NA_236	MP_116	NS_307
1006966	A/mallard/Minnesota/Sg-00057/2007_H10N7	avian_waterfowl	North America	H10N7	2007	20070803	PB2_334	PB1_308	PA_230	HA_364	NP_239	NA_347	MP_191	NS_262
1006968	A/mallard/Minnesota/Sg-00061/2007_H3N8	avian_waterfowl	North America	H3N8	2007	20070803	PB2_304	PB1_266	PA_143	HA_280	NP_367	NA_310	MP_309	NS_3
1006970	A/blue-winged teal/Minnesota/Sg-00043/2007_H4N6	avian_waterfowl	North America	H4N6	2007	20070803	PB2_304	PB1_266	PA_381	HA_445	NP_442	NA_236	MP_115	NS_307
1006971	A/blue-winged teal/Minnesota/Sg-00042/2007_H4N6	avian_waterfowl	North America	H4N6	2007	20070803	PB2_304	PB1_352	PA_143	HA_439	NP_442	NA_236	MP_115	NS_212
1006973	A/mallard/Minnesota/Sg-00048/2007_H3N8	avian_waterfowl	North America	H3N8	2007	20070803	PB2_255	PB1_248	PA_143	HA_280	NP_367	NA_310	MP_309	NS_5
1012001	A/mallard/Alberta/234/2007_H12N5	avian_waterfowl	North America	H12N5	2007	20070803	PB2_328	PB1_250	PA_144	HA_21	NP_375	NA_30	MP_334	NS_108
1012002	A/northern pintail/Alberta/265/2007_H4N6	avian_waterfowl	North America	H4N6	2007	20070804	PB2_254	PB1_235	PA_309	HA_368	NP_89	NA_422	MP_324	NS_109
1016464	A/blue-winged teal/Alberta/271/2007_H10N7	avian_waterfowl	North America	H10N7	2007	20070804	PB2_334	PB1_258	PA_254	HA_342	NP_187	NA_333	MP_286	NS_289
1008736	A/mallard/California/20385-002/2007_H1N1	avian_waterfowl	North America	H1N1	2007	20070805	PB2_328	PB1_235	PA_309	HA_347	NP_405	NA_344	MP_334	NS_108
1015426	A/American black duck/New Brunswick/01989/2007_H1N1	avian_waterfowl	North America	H1N1	2007	20070806	PB2_319	PB1_332	PA_381	HA_302	NP_296	NA_344	MP_102	NS_54
1008902	A/northern pintail/Interior Alaska/7MP1246/2007_H4N6	avian_waterfowl	North America	H4N6	2007	20070808	PB2_308	PB1_215	PA_125	HA_356	NP_363	NA_349	MP_324	NS_110
1015370	A/American black duck/Nova Scotia/02043/2007_H8N4	avian_waterfowl	North America	H8N4	2007	20070808	PB2_328	PB1_213	PA_134	HA_6	NP_327	NA_9	MP_169	NS_68
1015376	A/mallard/Nova Scotia/02151/2007_H1N1	avian_waterfowl	North America	H1N1	2007	20070808	PB2_319	PB1_332	PA_381	HA_302	NP_296	NA_344	MP_102	NS_68
1065097	A/swine/Holtrup/6358/2007	swine	Central Europe	H3N1	2007	20070809	PB2_143	PB1_119	PA_221	HA_207	NP_298	NA_230	MP_162	NS_296
1003994	A/northern pintail/Saskatchewan/22910/2007_H3N2	avian_waterfowl	North America	H3N2	2007	20070810	PB2_304	PB1_250	PA_381	HA_267	NP_367	NA_200	MP_102	NS_307
1026534	A/Singapore/139N/2007_H3N2	human	Southeast Asia	H3N2	2007	20070810	PB2_376	PB1_348	PA_485	HA_587	NP_430	NA_504	MP_295	NS_434
1033510	A/mallard/Maryland/07OS1309/2007_H4N2	avian_waterfowl	North America	H4N2	2007	20070810	PB2_296	PB1_154	PA_158	HA_160	NP_81	NA_243	MP_169	NS_110
1009116	A/mallard/Interior Alaska/7MP0172/2007_H1N1	avian_waterfowl	North America	H1N1	2007	20070813	PB2_174	PB1_257	PA_103	HA_302	NP_162	NA_344	MP_334	NS_9
1008725	A/teal/Oregon/44336-130/2007_H3N8	avian_waterfowl	North America	H3N8	2007	20070816	PB2_238	PB1_235	PA_334	HA_281	NP_163	NA_310	MP_65	NS_175
1008726	A/teal/Oregon/44336-122/2007_H3N8	avian_waterfowl	North America	H3N8	2007	20070816	PB2_268	PB1_215	PA_144	HA_267	NP_228	NA_342	MP_285	NS_166
1009106	A/northern pintail/Interior Alaska/7MP0345BR2/2007_H3N8	avian_waterfowl	North America	H3N8	2007	20070816	PB2_153	PB1_240	PA_226	HA_227	NP_81	NA_309	MP_192	NS_47
1009150	A/northern pintail/Interior Alaska/7MP1460R2/2007_H3N8	avian_waterfowl	North America	H3N8	2007	20070816	PB2_131	PB1_240	PA_226	HA_227	NP_81	NA_271	MP_4	NS_47
1018020	A/ruddy turnstone/New Jersey/AI07-803/2007_H12N5	avian_shorebirds	North America	H12N5	2007	20070816	PB2_227	PB1_214	PA_176	HA_22	NP_162	NA_44	MP_192	NS_249
1018244	A/ruddy turnstone/New Jersey/AI07-839/2007_H12N1	avian_shorebirds	North America	H12N1	2007	20070816	PB2_227	PB1_214	PA_288	HA_22	NP_378	NA_344	MP_171	NS_249
1065576	A/swine/Borgholzhausen/6371/2007	swine	Central Europe	H1N1	2007	20070817	PB2_177	PB1_119	PA_221	HA_287	NP_298	NA_230	MP_162	NS_348
1004212	A/blue-winged teal/Saskatchewan/22542/2007_H5N2	avian_waterfowl	North America	H5N2	2007	20070818	PB2_202	PB1_215	PA_125	HA_143	NP_241	NA_307	MP_134	NS_183
1009119	A/northern pintail/Interior Alaska/7MP0408/2007_H3N8	avian_waterfowl	North America	H3N8	2007	20070818	PB2_153	PB1_248	PA_103	HA_141	NP_81	NA_310	MP_115	NS_47
1011990	A/mallard/Alberta/28/2007_H3N8	avian_waterfowl	North America	H3N8	2007	20070818	PB2_131	PB1_265	PA_102	HA_280	NP_367	NA_309	MP_191	NS_54
1016461	A/mallard/Alberta/66/2007_H1N1	avian_waterfowl	North America	H1N1	2007	20070818	PB2_304	PB1_257	PA_381	HA_302	NP_162	NA_344	MP_302	NS_54
1021443	A/equine/Richmond/1/2007_H3N8	others	Western Europe	H3N8	2007	20070818	PB2_10	PB1_5	PA_12	HA_29	NP_4	NA_4	MP_16	NS_117
1015352	A/mallard/New Brunswick/02294/2007_H4N6	avian_waterfowl	North America	H4N6	2007	20070820	PB2_165	PB1_213	PA_373	HA_160	NP_322	NA_235	MP_135	NS_110
1015423	A/mallard/New Brunswick/02293/2007_H4N6	avian_waterfowl	North America	H4N6	2007	20070820	PB2_287	PB1_155	PA_158	HA_160	NP_187	NA_417	MP_171	NS_166
1065122	A/swine/IVD/6365/2007	swine	Central Europe	H1N2	2007	20070820	PB2_134	PB1_119	PA_209	HA_68	NP_229	NA_203	MP_162	NS_348
1004237	A/American green-winged teal/Manitoba/23884/2007_H4N6	avian_waterfowl	North America	H4N6	2007	20070821	PB2_335	PB1_266	PA_177	HA_413	NP_442	NA_237	MP_309	NS_233
1015367	A/mallard/Nova Scotia/02286/2007_H7N4	avian_waterfowl	North America	H7N4	2007	20070821	PB2_131	PB1_271	PA_156	HA_354	NP_327	NA_9	MP_169	NS_68
1065577	A/swine/Paderborn/6373/2007	swine	Central Europe	H1N1	2007	20070821	PB2_82	PB1_120	PA_118	HA_150	NP_68	NA_254	MP_140	NS_242
1011994	A/mallard/Alberta/116/2007_H3N8	avian_waterfowl	North America	H3N8	2007	20070822	PB2_350	PB1_214	PA_143	HA_280	NP_363	NA_272	MP_65	NS_19
1011998	A/mallard/Alberta/137/2007_H3N8	avian_waterfowl	North America	H3N8	2007	20070822	PB2_153	PB1_240	PA_103	HA_227	NP_323	NA_273	MP_83	NS_47
1011999	A/mallard/Alberta/145/2007_H4N6	avian_waterfowl	North America	H4N6	2007	20070822	PB2_152	PB1_235	PA_382	HA_356	NP_375	NA_237	MP_102	NS_320
1012000	A/mallard/Alberta/160/2007_H4N6	avian_waterfowl	North America	H4N6	2007	20070822	PB2_366	PB1_215	PA_135	HA_356	NP_375	NA_391	MP_102	NS_320
1013730	A/Malaysia/1842338/2007_H1N1	human	Southeast Asia	H1N1	2007	20070822	PB2_15	PB1_7	PA_27	HA_334	NP_13	NA_20	MP_46	NS_115
1016462	A/mallard/Alberta/91/2007_H1N5	avian_waterfowl	North America	H1N5	2007	20070822	PB2_375	PB1_250	PA_431	HA_359	NP_375	NA_30	MP_324	NS_26
28225	A/mallard/Alberta/134/2007_H3N8	avian_waterfowl	North America	H3N8	2007	20070822	PB2_269	PB1_214	PA_143	HA_280	NP_89	NA_272	MP_65	NS_19
1020628	A/swine/Oklahoma/01741/2007_H1N2	swine	North America	H1N2	2007	20070823	PB2_208	PB1_261	PA_165	HA_360	NP_65	NA_515	MP_194	NS_294
1004227	A/mallard/Manitoba/23912/2007_H4N7	avian_waterfowl	North America	H4N7	2007	20070824	PB2_350	PB1_235	PA_431	HA_404	NP_368	NA_333	MP_170	NS_320
1015366	A/American black duck/Nova Scotia/02319/2007_H4N6	avian_waterfowl	North America	H4N6	2007	20070825	PB2_165	PB1_213	PA_134	HA_160	NP_279	NA_235	MP_102	NS_68
1015372	A/mallard/Nova Scotia/02335/2007_H4N6	avian_waterfowl	North America	H4N6	2007	20070826	PB2_328	PB1_214	PA_164	HA_160	NP_279	NA_301	MP_171	NS_110
1055937	A/duck/Hokkaido/59/2007	avian_waterfowl	East Asia	H7N7	2007	20070826	PB2_190	PB1_199	PA_223	HA_200	NP_177	NA_51	MP_248	NS_372
1024280	A/mallard/Sweden/59463/2007_H10N7	avian_waterfowl	Northern Europe	H10N7	2007	20070827	PB2_99	PB1_71	PA_151	HA_243	NP_123	NA_51	MP_71	NS_245
1005192	A/Mongolian gull/Mongolia/405/2007_H13N6	avian_shorebirds	East Asia	H13N6	2007	20070828	PB2_40	PB1_23	PA_236	HA_24	NP_16	NA_56	MP_77	NS_95
1012004	A/mallard/Alberta/318/2007_H3N8	avian_waterfowl	North America	H3N8	2007	20070828	PB2_153	PB1_248	PA_344	HA_280	NP_187	NA_310	MP_115	NS_19
1012005	A/mallard/Alberta/330/2007_H4N6	avian_waterfowl	North America	H4N6	2007	20070828	PB2_254	PB1_235	PA_135	HA_368	NP_187	NA_422	MP_324	NS_109
1012006	A/blue-winged teal/Alberta/346/2007_H4N3	avian_waterfowl	North America	H4N3	2007	20070828	PB2_304	PB1_292	PA_164	HA_356	NP_89	NA_428	MP_309	NS_68
1012007	A/blue-winged teal/Alberta/366/2007_H3N8	avian_waterfowl	North America	H3N8	2007	20070828	PB2_268	PB1_155	PA_325	HA_267	NP_327	NA_342	MP_334	NS_108
1012009	A/redhead/Alberta/458/2007_H3N8	avian_waterfowl	North America	H3N8	2007	20070828	PB2_287	PB1_215	PA_364	HA_267	NP_376	NA_420	MP_202	NS_248
28219	A/blue-winged teal/Alberta/387/2007_H3N8	avian_waterfowl	North America	H3N8	2007	20070828	PB2_287	PB1_288	PA_176	HA_280	NP_118	NA_310	MP_285	NS_110
1008788	A/mallard/Washington/44338-018/2007_H4N6	avian_waterfowl	North America	H4N6	2007	20070829	PB2_261	PB1_250	PA_142	HA_367	NP_281	NA_412	MP_335	NS_11
1008789	A/mallard/Washington/44338-019/2007_H6N1	avian_waterfowl	North America	H6N1	2007	20070829	PB2_261	PB1_250	PA_142	HA_126	NP_281	NA_344	MP_335	NS_166
1033740	A/mallard/Maryland/07OS1544/2007_H12N9	avian_waterfowl	North America	H12N9	2007	20070829	PB2_327	PB1_290	PA_362	HA_21	NP_338	NA_214	MP_250	NS_54
1033741	A/mallard/Maryland/07OS1563/2007_H11N9	avian_waterfowl	North America	H11N9	2007	20070829	PB2_182	PB1_290	PA_156	HA_293	NP_338	NA_214	MP_170	NS_6
1010252	A/Muscovy duck/Vietnam/G33/2007_H6N2	avian_waterfowl	Southeast Asia	H6N2	2007	20070900	PB2_125	PB1_71	PA_223	HA_63	NP_231	NA_180	MP_268	NS_318
1012857	A/duck/Shantou/2962/2007_H6N6	avian_waterfowl	East Asia	H6N6	2007	20070900	PB2_86	PB1_54	PA_52	HA_190	NP_232	NA_196	MP_108	NS_228
1012916	A/duck/Fujian/4952/2007_H6N6	avian_waterfowl	East Asia	H6N6	2007	20070900	PB2_85	PB1_55	PA_94	HA_213	NP_97	NA_217	MP_109	NS_229
1009124	A/duck/Interior Alaska/7MP1582/2007_H1N1	avian_waterfowl	North America	H1N1	2007	20070901	PB2_304	PB1_257	PA_381	HA_302	NP_162	NA_344	MP_302	NS_54
1009272	A/duck/Interior Alaska/7MP1550/2007_H4N6	avian_waterfowl	North America	H4N6	2007	20070901	PB2_299	PB1_264	PA_167	HA_367	NP_228	NA_407	MP_345	NS_183
1024250	A/mallard/Sweden/59517/2007_H8N4	avian_waterfowl	Northern Europe	H8N4	2007	20070901	PB2_109	PB1_41	PA_151	HA_6	NP_29	NA_8	MP_237	NS_246
1008900	A/American green-winged teal/Interior Alaska/7MP1651/2007_H3N8	avian_waterfowl	North America	H3N8	2007	20070902	PB2_304	PB1_257	PA_381	HA_141	NP_81	NA_272	MP_302	NS_54
1008908	A/northern pintail/Interior Alaska/7MP1644/2007_H4N6	avian_waterfowl	North America	H4N6	2007	20070902	PB2_131	PB1_235	PA_227	HA_356	NP_217	NA_349	MP_192	NS_9
1008911	A/northern shoveler/Interior Alaska/7MP1649/2007_H3N8	avian_waterfowl	North America	H3N8	2007	20070902	PB2_287	PB1_194	PA_103	HA_227	NP_81	NA_272	MP_115	NS_109
1008916	A/northern shoveler/Alaska/7MP1669B/2007_H3N8	avian_waterfowl	North America	H3N8	2007	20070902	PB2_131	PB1_72	PA_103	HA_227	NP_76	NA_271	MP_5	NS_47
1004003	A/northern shoveler/Alaska/7MP1708/2007_H3N8	avian_waterfowl	North America	H3N8	2007	20070903	PB2_131	PB1_194	PA_226	HA_141	NP_89	NA_272	MP_58	NS_251
1004177	A/mallard/Interior Alaska/7MP1757/2007_H3N8	avian_waterfowl	North America	H3N8	2007	20070903	PB2_153	PB1_240	PA_226	HA_227	NP_217	NA_271	MP_251	NS_47
1006679	A/ostrich/South Africa/AI1447/2007_H6N8	avian_land birds	South Africa	H6N8	2007	20070903	PB2_99	PB1_105	PA_236	HA_33	NP_29	NA_46	MP_168	NS_369
1008919	A/American widgeon/Interior Alaska/7MP1707/2007_H3N8	avian_waterfowl	North America	H3N8	2007	20070903	PB2_153	PB1_235	PA_382	HA_280	NP_217	NA_310	MP_65	NS_290
1009104	A/American wigeon/Interior Alaska/7MP1726/2007_H3N8	avian_waterfowl	North America	H3N8	2007	20070903	PB2_261	PB1_248	PA_103	HA_141	NP_81	NA_310	MP_251	NS_47
1003777	A/northern shoveler/Alaska/7MP1606/2007_H3N8	avian_waterfowl	North America	H3N8	2007	20070904	PB2_153	PB1_240	PA_145	HA_141	NP_89	NA_272	MP_82	NS_47
1008791	A/mallard/Washington/44338-037/2007_H6N1	avian_waterfowl	North America	H6N1	2007	20070904	PB2_315	PB1_248	PA_144	HA_126	NP_89	NA_344	MP_286	NS_166
1009271	A/northern shoveler/Interior Alaska/7MP1766/2007_H3N8	avian_waterfowl	North America	H3N8	2007	20070904	PB2_300	PB1_240	PA_145	HA_227	NP_217	NA_271	MP_251	NS_47
1014460	A/American wigeon/New Brunswick/04488/2007_H3N8	avian_waterfowl	North America	H3N8	2007	20070904	PB2_327	PB1_214	PA_215	HA_228	NP_309	NA_270	MP_169	NS_47
1015410	A/American black duck/New Brunswick/04395/2007_H10N7	avian_waterfowl	North America	H10N7	2007	20070904	PB2_327	PB1_266	PA_156	HA_342	NP_460	NA_316	MP_114	NS_68
1001542	A/chicken/Krasnodar/300/07_H5N1	avian_domestic birds	Eastern Europe	H5N1	2007	20070905	PB2_167	PB1_121	PA_98	HA_169	NP_285	NA_188	MP_180	NS_317
1009131	A/northern pintail/Interior Alaska/7MP1822/2007_H3N8	avian_waterfowl	North America	H3N8	2007	20070905	PB2_202	PB1_235	PA_382	HA_280	NP_217	NA_310	MP_65	NS_290
1009158	A/mallard/Interior Alaska/7MP1835/2007_H3N8	avian_waterfowl	North America	H3N8	2007	20070905	PB2_299	PB1_240	PA_167	HA_227	NP_228	NA_271	MP_251	NS_183
1001892	A/Cygnus cygnus/Krasnodar/329/07_H5N1	avian_waterfowl	Eastern Europe	H5N1	2007	20070906	PB2_167	PB1_121	PA_98	HA_169	NP_285	NA_188	MP_180	NS_317
1003786	A/northern shoveler/Alaska/7MP0954/2007_H4N6	avian_waterfowl	North America	H4N6	2007	20070906	PB2_131	PB1_235	PA_167	HA_356	NP_217	NA_349	MP_285	NS_9
1028175	A/environment/Maryland/07OS1620/2007_H3N8	others	North America	H3N8	2007	20070906	PB2_327	PB1_290	PA_156	HA_228	NP_338	NA_387	MP_229	NS_249
1003781	A/mallard/Alaska/7MP1028/2007_H4N8	avian_waterfowl	North America	H4N8	2007	20070907	PB2_153	PB1_257	PA_226	HA_356	NP_217	NA_271	MP_302	NS_47
1008904	A/mallard/Interior Alaska/7MP0512/2007_H4N6	avian_waterfowl	North America	H4N6	2007	20070907	PB2_153	PB1_240	PA_227	HA_356	NP_217	NA_349	MP_251	NS_47
1008907	A/mallard/Interior Alaska/7MP0510/2007_H3N6	avian_waterfowl	North America	H3N6	2007	20070907	PB2_261	PB1_248	PA_382	HA_227	NP_217	NA_349	MP_285	NS_47
1008915	A/northern shoveler/Interior Alaska/7MP0944/2007_H3N8	avian_waterfowl	North America	H3N8	2007	20070907	PB2_202	PB1_235	PA_103	HA_280	NP_217	NA_310	MP_65	NS_109
1009122	A/northern shoveler/Interior Alaska/7MP0953/2007_H3N8	avian_waterfowl	North America	H3N8	2007	20070907	PB2_299	PB1_235	PA_227	HA_227	NP_228	NA_271	MP_192	NS_109
1014612	A/mallard/PT/28006/2007_H5N3	avian_waterfowl	Southern Europe	H5N3	2007	20070907	PB2_65	PB1_97	PA_99	HA_45	NP_143	NA_73	MP_166	NS_192
1008780	A/northern shoveler/Oregon/44336-179/2007_H4N6	avian_waterfowl	North America	H4N6	2007	20070910	PB2_131	PB1_239	PA_144	HA_356	NP_118	NA_438	MP_102	NS_13
1008782	A/American green-winged teal/Oregon/44336-183/2007_H3N8	avian_waterfowl	North America	H3N8	2007	20070910	PB2_131	PB1_306	PA_227	HA_227	NP_81	NA_271	MP_192	NS_47
1008797	A/mallard/Washington/44338-120/2007_H6N2	avian_waterfowl	North America	H6N2	2007	20070910	PB2_268	PB1_263	PA_432	HA_232	NP_378	NA_286	MP_309	NS_24
1008899	A/northern shoveler/Interior Alaska/7MP1081/2007_H1N1	avian_waterfowl	North America	H1N1	2007	20070910	PB2_174	PB1_250	PA_197	HA_318	NP_217	NA_294	MP_65	NS_9
1008914	A/mallard/Interior Alaska/7MP1056/2007_H3N8	avian_waterfowl	North America	H3N8	2007	20070910	PB2_287	PB1_248	PA_103	HA_141	NP_81	NA_272	MP_115	NS_9
1008922	A/northern shoveler/Interior Alaska/7MP1077/2007_H1N1	avian_waterfowl	North America	H1N1	2007	20070910	PB2_304	PB1_257	PA_227	HA_302	NP_162	NA_344	MP_302	NS_54
1019106	A/mallard/Minnesota/AI07-3100/2007_H1N1	avian_waterfowl	North America	H1N1	2007	20070911	PB2_271	PB1_322	PA_431	HA_384	NP_367	NA_294	MP_102	NS_26
1019184	A/mallard/Minnesota/AI07-3127/2007_H1N1	avian_waterfowl	North America	H1N1	2007	20070911	PB2_317	PB1_239	PA_381	HA_302	NP_323	NA_344	MP_333	NS_11
1008799	A/mallard/Washington/44338-052/2007_H3N1	avian_waterfowl	North America	H3N1	2007	20070912	PB2_304	PB1_266	PA_381	HA_267	NP_442	NA_344	MP_115	NS_307
1024658	A/mallard/Minnesota/AI07-3433/2007_H7N3	avian_waterfowl	North America	H7N3	2007	20070912	PB2_286	PB1_344	PA_142	HA_344	NP_296	NA_428	MP_102	NS_110
1008912	A/mallard/Interior Alaska/7MP1094/2007_H3N8	avian_waterfowl	North America	H3N8	2007	20070913	PB2_131	PB1_194	PA_227	HA_227	NP_89	NA_271	MP_192	NS_11
1009024	A/green-winged teal/Minnesota/Sg-00199/2007_H6N2	avian_waterfowl	North America	H6N2	2007	20070914	PB2_304	PB1_352	PA_143	HA_47	NP_367	NA_326	MP_115	NS_4
1009043	A/mallard/Minnesota/Sg-00220/2007_H6N1	avian_waterfowl	North America	H6N1	2007	20070914	PB2_368	PB1_322	PA_431	HA_47	NP_279	NA_294	MP_102	NS_26
1006987	A/blue-winged teal/Texas/Sg-00079/2007_H3N8	avian_waterfowl	North America	H3N8	2007	20070915	PB2_336	PB1_264	PA_431	HA_313	NP_341	NA_368	MP_334	NS_212
1006991	A/blue-winged teal/Texas/Sg-00077/2007_H4N6	avian_waterfowl	North America	H4N6	2007	20070915	PB2_336	PB1_266	PA_177	HA_404	NP_376	NA_438	MP_309	NS_212
1006993	A/blue-winged teal/Texas/Sg-00081/2007_H4N6	avian_waterfowl	North America	H4N6	2007	20070915	PB2_375	PB1_266	PA_381	HA_445	NP_442	NA_236	MP_115	NS_275
1006994	A/blue-winged teal/Texas/Sg-00080/2007_H4N6	avian_waterfowl	North America	H4N6	2007	20070915	PB2_389	PB1_322	PA_431	HA_457	NP_442	NA_236	MP_333	NS_68
1008913	A/northern pintail/Interior Alaska/7MP1067R1/2007_H4N5	avian_waterfowl	North America	H4N5	2007	20070915	PB2_300	PB1_257	PA_145	HA_356	NP_162	NA_44	MP_191	NS_47
1008989	A/blue-winged teal/Texas/Sg-00074/2007_H4N8	avian_waterfowl	North America	H4N8	2007	20070915	PB2_336	PB1_264	PA_344	HA_439	NP_341	NA_368	MP_333	NS_307
1009021	A/blue-winged teal/Louisiana/Sg-00224/2007_H3N8	avian_waterfowl	North America	H3N8	2007	20070915	PB2_336	PB1_264	PA_218	HA_267	NP_341	NA_368	MP_334	NS_212
1009033	A/green-winged teal/Louisiana/Sg-00092/2007_H3N8	avian_waterfowl	North America	H3N8	2007	20070915	PB2_153	PB1_322	PA_431	HA_267	NP_327	NA_401	MP_334	NS_28
1009040	A/blue-winged teal/Texas/Sg-00188/2007_H4N8	avian_waterfowl	North America	H4N8	2007	20070915	PB2_336	PB1_264	PA_218	HA_484	NP_341	NA_368	MP_286	NS_212
1006986	A/blue-winged teal/Texas/Sg-00076/2007_H4N6	avian_waterfowl	North America	H4N6	2007	20070916	PB2_304	PB1_344	PA_175	HA_367	NP_217	NA_236	MP_202	NS_54
1008905	A/mallard/Interior Alaska/7MP2230/2007_H1N6	avian_waterfowl	North America	H1N6	2007	20070916	PB2_304	PB1_248	PA_342	HA_302	NP_296	NA_426	MP_192	NS_263
1009025	A/green-winged teal/Minnesota/Sg-00222/2007_H6N2	avian_waterfowl	North America	H6N2	2007	20070916	PB2_271	PB1_248	PA_143	HA_47	NP_367	NA_326	MP_170	NS_110
1009044	A/blue-winged teal/Texas/Sg-00085/2007_H3N6	avian_waterfowl	North America	H3N6	2007	20070916	PB2_336	PB1_264	PA_218	HA_267	NP_341	NA_438	MP_334	NS_212
1009046	A/mallard/Minnesota/Sg-00106/2007_H6N2	avian_waterfowl	North America	H6N2	2007	20070916	PB2_327	PB1_248	PA_175	HA_47	NP_367	NA_326	MP_170	NS_110
1009142	A/northern pintail/Interior Alaska/7MP2228/2007_H3N8	avian_waterfowl	North America	H3N8	2007	20070916	PB2_202	PB1_235	PA_382	HA_280	NP_81	NA_310	MP_115	NS_290
1010341	A/blue-winged teal/Texas/Sg-00173/2007_H4N8	avian_waterfowl	North America	H4N8	2007	20070916	PB2_336	PB1_248	PA_299	HA_404	NP_442	NA_368	MP_335	NS_44
1015354	A/American black duck/New Brunswick/02493/2007_H7N3	avian_waterfowl	North America	H7N3	2007	20070917	PB2_327	PB1_332	PA_299	HA_354	NP_203	NA_440	MP_102	NS_120
1015402	A/American black duck/New Brunswick/02491/2007_H3N8	avian_waterfowl	North America	H3N8	2007	20070917	PB2_327	PB1_215	PA_373	HA_267	NP_268	NA_387	MP_202	NS_7
1015418	A/American black duck/New Brunswick/02496/2007_H3N8	avian_waterfowl	North America	H3N8	2007	20070918	PB2_287	PB1_215	PA_373	HA_267	NP_268	NA_387	MP_169	NS_7
1019098	A/green winged teal/Louisiana/Sg-00090/2007_H1N1	avian_waterfowl	North America	H1N1	2007	20070918	PB2_334	PB1_249	PA_156	HA_302	NP_423	NA_344	MP_334	NS_249
1015390	A/American black duck/New Brunswick/02725/2007_H3N8	avian_waterfowl	North America	H3N8	2007	20070919	PB2_327	PB1_248	PA_390	HA_313	NP_324	NA_387	MP_239	NS_249
1015392	A/American black duck/New Brunswick/02519/2007_H11N9	avian_waterfowl	North America	H11N9	2007	20070919	PB2_254	PB1_214	PA_134	HA_132	NP_322	NA_195	MP_102	NS_68
1014453	A/green-winged teal/New Brunswick/02592/2007_H3N8	avian_waterfowl	North America	H3N8	2007	20070920	PB2_328	PB1_213	PA_134	HA_139	NP_279	NA_135	MP_114	NS_68
1004210	A/American black duck/New Brunswick/25182/2007_H3N6	avian_waterfowl	North America	H3N6	2007	20070921	PB2_327	PB1_155	PA_381	HA_228	NP_353	NA_301	MP_250	NS_11
1009019	A/mallard/Minnesota/Sg-00200/2007_H3N8	avian_waterfowl	North America	H3N8	2007	20070922	PB2_327	PB1_248	PA_381	HA_267	NP_442	NA_387	MP_250	NS_249
1009296	A/mallard/Minnesota/Sg-00195/2007_H10N3	avian_waterfowl	North America	H10N3	2007	20070922	PB2_334	PB1_308	PA_230	HA_364	NP_239	NA_452	MP_191	NS_212
1014443	A/green-winged teal/New Brunswick/02630/2007_H4N6	avian_waterfowl	North America	H4N6	2007	20070922	PB2_254	PB1_212	PA_177	HA_160	NP_322	NA_235	MP_335	NS_68
1021842	A/mallard/Sweden/59937/2007_H4N6	avian_waterfowl	Northern Europe	H4N6	2007	20070922	PB2_65	PB1_41	PA_224	HA_247	NP_178	NA_107	MP_71	NS_174
1015358	A/American black duck/New Brunswick/02646/2007_H4N6	avian_waterfowl	North America	H4N6	2007	20070923	PB2_328	PB1_214	PA_381	HA_160	NP_323	NA_301	MP_333	NS_11
1015428	A/mallard-black duck hybrid/New Brunswick/02642/2007_H3N8	avian_waterfowl	North America	H3N8	2007	20070923	PB2_183	PB1_213	PA_173	HA_279	NP_324	NA_135	MP_44	NS_249
1015393	A/American black duck/New Brunswick/02659/2007_H4N6	avian_waterfowl	North America	H4N6	2007	20070924	PB2_165	PB1_215	PA_288	HA_160	NP_322	NA_235	MP_102	NS_68
1015395	A/American black duck/New Brunswick/02649/2007_H3N6	avian_waterfowl	North America	H3N6	2007	20070924	PB2_317	PB1_213	PA_381	HA_267	NP_353	NA_301	MP_345	NS_11
1015407	A/American black duck/New Brunswick/02651/2007_H3N2	avian_waterfowl	North America	H3N2	2007	20070924	PB2_327	PB1_266	PA_362	HA_228	NP_203	NA_151	MP_250	NS_120
1015408	A/American black duck/New Brunswick/02653/2007_H4N6	avian_waterfowl	North America	H4N6	2007	20070924	PB2_286	PB1_212	PA_134	HA_160	NP_322	NA_235	MP_114	NS_10
1015424	A/American black duck/New Brunswick/02525/2007_H3N8	avian_waterfowl	North America	H3N8	2007	20070924	PB2_327	PB1_155	PA_362	HA_228	NP_353	NA_387	MP_250	NS_120
1061107	A/American Black Duck/Maine/A00090256/2007	avian_waterfowl	North America	H3N2	2007	20070925	PB2_327	PB1_266	PA_362	HA_228	NP_203	NA_151	MP_250	NS_120
1065390	A/swine/Doerentrup/6485/2007	swine	Central Europe	H3N2	2007	20070925	PB2_114	PB1_119	PA_180	HA_207	NP_193	NA_289	MP_140	NS_325
1019180	A/mallard duck/Minnesota/Sg-00121/2007_H1N1	avian_waterfowl	North America	H1N1	2007	20070926	PB2_342	PB1_352	PA_135	HA_302	NP_442	NA_344	MP_115	NS_275
1002637	A/mink/Nova Scotia/1055488/2007_H3N2	others	North America	H3N2	2007	20070927	PB2_347	PB1_401	PA_384	HA_554	NP_305	NA_524	MP_150	NS_445
1032632	A/duck/Hokkaido/W90/2007_H10N7	avian_waterfowl	East Asia	H10N7	2007	20070927	PB2_87	PB1_123	PA_212	HA_242	NP_82	NA_51	MP_246	NS_97
1059385	A/duck/Hokkaido/W87/2007	avian_waterfowl	East Asia	H10N2	2007	20070927	PB2_87	PB1_240	PA_97	HA_242	NP_82	NA_265	MP_246	NS_97
1009003	A/blue-winged teal/Minnesota/Sg-00201/2007_H4N6	avian_waterfowl	North America	H4N6	2007	20070929	PB2_374	PB1_307	PA_364	HA_356	NP_313	NA_391	MP_65	NS_13
1019089	A/redhead/Minnesota/Sg-00123/2007_H1N1	avian_waterfowl	North America	H1N1	2007	20070929	PB2_286	PB1_239	PA_408	HA_302	NP_375	NA_344	MP_334	NS_26
1003792	A/swine/Fujian/204/2007_H1N1	swine	East Asia	H1N1	2007	20071000	PB2_44	PB1_47	PA_57	HA_236	NP_68	NA_190	MP_139	NS_207
1004813	A/duck/Hunan/3/2007_H5N1	avian_waterfowl	East Asia	H5N1	2007	20071000	PB2_188	PB1_185	PA_315	HA_252	NP_369	NA_331	MP_235	NS_368
1004821	A/chicken/Hunan/3/2007_H5N1	avian_domestic birds	East Asia	H5N1	2007	20071000	PB2_188	PB1_185	PA_315	HA_252	NP_369	NA_331	MP_235	NS_368
1005464	A/feces/Hunan/3-91/2007_H9N2	others	East Asia	H9N2	2007	20071000	PB2_59	PB1_131	PA_119	HA_307	NP_359	NA_304	MP_206	NS_243
1012845	A/duck/Guizhou/5482/2007_H6N2	avian_waterfowl	East Asia	H6N2	2007	20071000	PB2_115	PB1_72	PA_223	HA_213	NP_231	NA_29	MP_70	NS_209
1012870	A/duck/Fujian/5744/2007_H6N2	avian_waterfowl	East Asia	H6N2	2007	20071000	PB2_85	PB1_55	PA_94	HA_213	NP_63	NA_77	MP_109	NS_229
1061129	A/Mallard/Maine/A00198555/2007	avian_waterfowl	North America	H1N1	2007	20071001	PB2_183	PB1_212	PA_176	HA_302	NP_296	NA_344	MP_334	NS_11
29008	A/swine/Manitoba/01781/2007_H1N1	swine	North America	H1N1	2007	20071002	PB2_347	PB1_452	PA_383	HA_50	NP_304	NA_116	MP_149	NS_445
1020705	A/swine/Manitoba/01782/2007_H3N2	swine	North America	H3N2	2007	20071003	PB2_364	PB1_474	PA_384	HA_565	NP_275	NA_516	MP_150	NS_293
1065125	A/swine/Radlinghausen/6528/2007	swine	Central Europe	H1N2	2007	20071008	PB2_83	PB1_206	PA_118	HA_68	NP_122	NA_203	MP_185	NS_314
1065579	A/swine/Boesel/6543/2007	swine	Central Europe	H1N1	2007	20071011	PB2_134	PB1_119	PA_209	HA_287	NP_229	NA_230	MP_162	NS_348
1024235	A/mallard/Sweden/60041/2007_H8N2	avian_waterfowl	Northern Europe	H8N2	2007	20071013	PB2_99	PB1_41	PA_151	HA_6	NP_133	NA_264	MP_322	NS_193
1020890	A/swine/Manitoba/01799/2007_H3N2	swine	North America	H3N2	2007	20071016	PB2_355	PB1_438	PA_345	HA_537	NP_261	NA_524	MP_137	NS_445
1021846	A/mallard/Sweden/68504/2007_H4N2	avian_waterfowl	Northern Europe	H4N2	2007	20071016	PB2_65	PB1_105	PA_236	HA_159	NP_178	NA_264	MP_157	NS_158
1021850	A/mallard/Sweden/68541/2007_H4N6	avian_waterfowl	Northern Europe	H4N6	2007	20071016	PB2_65	PB1_97	PA_236	HA_159	NP_95	NA_107	MP_258	NS_158
1021851	A/mallard/Sweden/68544/2007_H4N6	avian_waterfowl	Northern Europe	H4N6	2007	20071016	PB2_65	PB1_97	PA_236	HA_159	NP_95	NA_107	MP_258	NS_287
1024313	A/mallard/Sweden/68529/2007_H12N5	avian_waterfowl	Northern Europe	H12N5	2007	20071016	PB2_109	PB1_73	PA_100	HA_10	NP_62	NA_3	MP_71	NS_341
1008376	A/canine/Guangdong/2/2007_H3N2	others	East Asia	H3N2	2007	20071018	PB2_105	PB1_72	PA_110	HA_164	NP_123	NA_78	MP_245	NS_360
1021855	A/mallard/Sweden/68571/2007_H4N6	avian_waterfowl	Northern Europe	H4N6	2007	20071018	PB2_65	PB1_97	PA_100	HA_159	NP_178	NA_107	MP_157	NS_192
1021856	A/mallard/Sweden/68575/2007_H4N6	avian_waterfowl	Northern Europe	H4N6	2007	20071018	PB2_88	PB1_41	PA_100	HA_247	NP_178	NA_107	MP_308	NS_192
1014116	A/mallard/Sweden/68597/2007_H2N2	avian_waterfowl	Northern Europe	H2N2	2007	20071019	PB2_109	PB1_97	PA_150	HA_3	NP_178	NA_265	MP_157	NS_158
1050751	A/Eurasian wigeon/Netherlands/3/2007_H10N1	avian_waterfowl	Western Europe	H10N1	2007	20071020	PB2_109	PB1_58	PA_150	HA_243	NP_106	NA_139	MP_237	NS_245
1010873	A/American wigeon/California/HKWF041C/2007_H6N1	avian_waterfowl	North America	H6N1	2007	20071021	PB2_238	PB1_239	PA_372	HA_126	NP_228	NA_358	MP_171	NS_320
1024361	A/mallard/Sweden/68745/2007_H11N9	avian_waterfowl	Northern Europe	H11N9	2007	20071022	PB2_88	PB1_189	PA_235	HA_13	NP_175	NA_103	MP_98	NS_158
1055401	A/Eurasian Wigeon/Netherlands/5/2007	avian_waterfowl	Western Europe	H7N7	2007	20071022	PB2_148	PB1_169	PA_260	HA_200	NP_195	NA_51	MP_269	NS_246
1053547	A/guinea fowl/New Jersey/07-002030-001/2007	avian_domestic birds	North America	H5N2	2007	20071023	PB2_153	PB1_214	PA_299	HA_144	NP_338	NA_326	MP_170	NS_248
1021861	A/mallard/Sweden/68836/2007_H4N6	avian_waterfowl	Northern Europe	H4N6	2007	20071024	PB2_109	PB1_97	PA_236	HA_159	NP_178	NA_107	MP_258	NS_287
1020624	A/swine/Texas/SG1271/2007_H1N1	swine	North America	H1N1	2007	20071025	PB2_208	PB1_261	PA_165	HA_239	NP_65	NA_64	MP_150	NS_179
1020625	A/swine/Texas/01822/2007_H3N1	swine	North America	H3N1	2007	20071025	PB2_208	PB1_285	PA_165	HA_567	NP_65	NA_64	MP_150	NS_179
1048614	A/duck/Hokkaido/W285/2007_H8N4	avian_waterfowl	East Asia	H8N4	2007	20071025	PB2_75	PB1_72	PA_97	HA_6	NP_82	NA_8	MP_98	NS_152
1008728	A/greater white-fronted goose/California/44358-077/2007_H6N1	avian_waterfowl	North America	H6N1	2007	20071027	PB2_268	PB1_263	PA_432	HA_126	NP_228	NA_344	MP_115	NS_320
1008802	A/greater white-fronted goose/California/44358-095/2007_H6N1	avian_waterfowl	North America	H6N1	2007	20071027	PB2_329	PB1_266	PA_432	HA_126	NP_378	NA_358	MP_171	NS_24
1008803	A/greater white-fronted goose/California/44358-076/2007_H6N1	avian_waterfowl	North America	H6N1	2007	20071027	PB2_329	PB1_239	PA_372	HA_126	NP_378	NA_358	MP_171	NS_24
1021863	A/mallard/Sweden/68932/2007_H4N6	avian_waterfowl	Northern Europe	H4N6	2007	20071027	PB2_99	PB1_97	PA_224	HA_159	NP_178	NA_107	MP_258	NS_287
1021864	A/mallard/Sweden/68940/2007_H4N2	avian_waterfowl	Northern Europe	H4N2	2007	20071028	PB2_109	PB1_105	PA_100	HA_159	NP_178	NA_265	MP_157	NS_158
1065391	A/swine/Feldbach/6605/2007	swine	Central Europe	H3N2	2007	20071028	PB2_114	PB1_119	PA_93	HA_206	NP_68	NA_222	MP_161	NS_242
1020891	A/swine/Saskatchewan/01834/2007_H3N2	swine	North America	H3N2	2007	20071029	PB2_355	PB1_374	PA_335	HA_554	NP_249	NA_524	MP_150	NS_445
1050062	A/duck/Hokkaido/167/2007_H5N3	avian_waterfowl	East Asia	H5N3	2007	20071030	PB2_159	PB1_72	PA_171	HA_32	NP_175	NA_74	MP_246	NS_97
1053533	A/duck/New York/07-002127-001/2007	avian_waterfowl	North America	H5N2	2007	20071030	PB2_153	PB1_154	PA_288	HA_103	NP_162	NA_326	MP_169	NS_54
1065392	A/swine/Balge/6607/2007	swine	Central Europe	H3N2	2007	20071030	PB2_114	PB1_119	PA_93	HA_206	NP_68	NA_222	MP_161	NS_242
1003531	A/environment/Dongting Lake/Hunan/3-9/2007_H10N8	others	East Asia	H10N8	2007	20071031	PB2_171	PB1_105	PA_273	HA_243	NP_70	NA_46	MP_247	NS_371
1003694	A/equine/Xinjiang/2/2007_H3N8	others	East Asia	H3N8	2007	20071100	PB2_10	PB1_5	PA_12	HA_29	NP_4	NA_4	MP_16	NS_117
1007323	A/chicken/Hebei/A/2007_H9N2	avian_domestic birds	East Asia	H9N2	2007	20071100	PB2_59	PB1_138	PA_138	HA_258	NP_301	NA_179	MP_206	NS_243
1012847	A/duck/Jiangxi/4981/2007_H6N2	avian_waterfowl	East Asia	H6N2	2007	20071100	PB2_86	PB1_69	PA_41	HA_213	NP_197	NA_29	MP_108	NS_209
1012911	A/duck/Fujian/6567/2007_H6N6	avian_waterfowl	East Asia	H6N6	2007	20071100	PB2_85	PB1_55	PA_94	HA_213	NP_97	NA_217	MP_109	NS_229
1017011	A/Eurasian Woodcock/Vietnam/8/2007_H5N2	avian_shorebirds	Southeast Asia	H5N2	2007	20071100	PB2_76	PB1_139	PA_86	HA_4	NP_106	NA_96	MP_41	NS_135
1026139	A/environment/Korea/CSM12/2007_H1N2	others	East Asia	H1N2	2007	20071100	PB2_75	PB1_240	PA_97	HA_18	NP_82	NA_265	MP_98	NS_286
1024323	A/mallard/Sweden/67860/2007_H9N2	avian_waterfowl	Northern Europe	H9N2	2007	20071101	PB2_65	PB1_41	PA_86	HA_39	NP_62	NA_180	MP_258	NS_246
1039304	A/mallard duck/Netherlands/13/2007_H6N5	avian_waterfowl	Western Europe	H6N5	2007	20071101	PB2_109	PB1_89	PA_150	HA_47	NP_178	NA_3	MP_316	NS_145
1024360	A/mallard/Sweden/69639/2007_H11N9	avian_waterfowl	Northern Europe	H11N9	2007	20071102	PB2_88	PB1_105	PA_235	HA_13	NP_71	NA_103	MP_268	NS_158
1008806	A/American green-winged teal/California/44363-067/2007_H11N9	avian_waterfowl	North America	H11N9	2007	20071103	PB2_328	PB1_248	PA_309	HA_241	NP_328	NA_214	MP_192	NS_108
1008807	A/northern shoveler/California/44363-082/2007_H11N9	avian_waterfowl	North America	H11N9	2007	20071104	PB2_334	PB1_235	PA_382	HA_293	NP_442	NA_299	MP_115	NS_54
1010874	A/American wigeon/California/HKWF541C/2007_H6N5	avian_waterfowl	North America	H6N5	2007	20071104	PB2_328	PB1_240	PA_423	HA_189	NP_375	NA_30	MP_334	NS_321
1010877	A/greater white-fronted goose/California/HKWF446C/2007_H10N7	avian_waterfowl	North America	H10N7	2007	20071104	PB2_254	PB1_306	PA_143	HA_325	NP_442	NA_333	MP_334	NS_36
1050115	A/pekin duck/Mexico/CPA-5009/2007_H6N2	avian_waterfowl	North America	H6N2	2007	20071104	PB2_131	PB1_264	PA_102	HA_189	NP_363	NA_306	MP_334	NS_274
1008739	A/rock dove/Oregon/20547-004/2007_H1N2	avian_land birds	North America	H1N2	2007	20071105	PB2_329	PB1_322	PA_431	HA_397	NP_367	NA_200	MP_102	NS_26
1065393	A/swine/Warendorf/6639a/2007	swine	Central Europe	H3N2	2007	20071108	PB2_114	PB1_119	PA_180	HA_207	NP_193	NA_289	MP_140	NS_325
1039478	A/mallard duck/Netherlands/15/2007_H6N8	avian_waterfowl	Western Europe	H6N8	2007	20071109	PB2_99	PB1_97	PA_151	HA_47	NP_62	NA_46	MP_98	NS_231
1010870	A/northern shoveler/California/HKWF592C/2007_H10N7	avian_waterfowl	North America	H10N7	2007	20071110	PB2_254	PB1_306	PA_373	HA_325	NP_442	NA_333	MP_334	NS_275
1031641	A/American green winged teal/Colorado/A00551331/2007_H7N3	avian_waterfowl	North America	H7N3	2007	20071110	PB2_324	PB1_250	PA_242	HA_296	NP_323	NA_427	MP_57	NS_54
1024282	A/mallard/Sweden/69773/2007_H10N5	avian_waterfowl	Northern Europe	H10N5	2007	20071112	PB2_109	PB1_105	PA_100	HA_243	NP_95	NA_3	MP_157	NS_245
1024283	A/mallard/Sweden/69777/2007_H10N6	avian_waterfowl	Northern Europe	H10N6	2007	20071112	PB2_65	PB1_105	PA_100	HA_243	NP_95	NA_107	MP_157	NS_245
1010697	A/Taiwan/10092/2007_H1N1	human	East Asia	H1N1	2007	20071114	PB2_15	PB1_7	PA_27	HA_334	NP_13	NA_20	MP_46	NS_115
1020766	A/swine/North Carolina/01855/2007_H1N1	swine	North America	H1N1	2007	20071114	PB2_365	PB1_446	PA_385	HA_398	NP_237	NA_154	MP_194	NS_277
1021513	A/duck/Hubei/xn/2007_H5N1	avian_waterfowl	East Asia	H5N1	2007	20071114	PB2_145	PB1_158	PA_273	HA_252	NP_369	NA_331	MP_235	NS_340
1008800	A/mallard/Washington/44338-218/2007_H1N1	avian_waterfowl	North America	H1N1	2007	20071115	PB2_287	PB1_265	PA_135	HA_359	NP_367	NA_344	MP_192	NS_54
1039312	A/Eurasian wigeon/Netherlands/6/2007_H1N1	avian_waterfowl	Western Europe	H1N1	2007	20071115	PB2_128	PB1_97	PA_100	HA_18	NP_143	NA_118	MP_268	NS_193
1039367	A/mallard duck/Netherlands/16/2007_H6N8	avian_waterfowl	Western Europe	H6N8	2007	20071115	PB2_99	PB1_97	PA_236	HA_47	NP_62	NA_46	MP_258	NS_174
1050811	A/lesser black-backed gull/Netherlands/1/2007_H11N1	avian_shorebirds	Western Europe	H11N1	2007	20071117	PB2_98	PB1_139	PA_150	HA_112	NP_178	NA_118	MP_268	NS_272
1008730	A/mallard/Washington/44338-195/2007_H12N5	avian_waterfowl	North America	H12N5	2007	20071120	PB2_286	PB1_213	PA_135	HA_21	NP_313	NA_44	MP_169	NS_320
1011472	A/swine/Minnesota/01862/2007_H3N2	swine	North America	H3N2	2007	20071120	PB2_386	PB1_419	PA_385	HA_552	NP_237	NA_507	MP_193	NS_385
1020630	A/swine/North Carolina/SG1278/2007_H1N1	swine	North America	H1N1	2007	20071120	PB2_372	PB1_446	PA_385	HA_407	NP_237	NA_64	MP_150	NS_445
1024359	A/mallard/Sweden/69912/2007_H11N9	avian_waterfowl	Northern Europe	H11N9	2007	20071120	PB2_88	PB1_189	PA_151	HA_13	NP_175	NA_103	MP_98	NS_158
1028393	A/chicken/Guangxi/LF/2007_H9N2	avian_domestic birds	East Asia	H9N2	2007	20071120	PB2_59	PB1_103	PA_107	HA_323	NP_273	NA_198	MP_198	NS_199
1039338	A/mallard duck/Netherlands/18/2007_H4N6	avian_waterfowl	Western Europe	H4N6	2007	20071122	PB2_65	PB1_97	PA_150	HA_247	NP_195	NA_107	MP_308	NS_246
1009516	A/chicken/Korea/GH2/2007_H9N2	avian_domestic birds	East Asia	H9N2	2007	20071124	PB2_52	PB1_49	PA_75	HA_39	NP_63	NA_93	MP_79	NS_200
1008740	A/western grebe/Washington/20569-004/2007_H1N2	avian_land birds	North America	H1N2	2007	20071126	PB2_350	PB1_306	PA_144	HA_347	NP_187	NA_94	MP_335	NS_98
1065394	A/swine/Spenge/6671a/2007	swine	Central Europe	H3N2	2007	20071126	PB2_114	PB1_119	PA_180	HA_207	NP_193	NA_289	MP_140	NS_325
1032136	A/Thailand/KS07111/2007_H3N2	human	Southeast Asia	H3N2	2007	20071127	PB2_421	PB1_481	PA_506	HA_593	NP_457	NA_518	MP_356	NS_495
1065126	A/swine/Garrel/6572/2007	swine	Central Europe	H1N2	2007	20071127	PB2_154	PB1_119	PA_188	HA_68	NP_256	NA_203	MP_162	NS_314
1065582	A/swine/Brakel/6672/2007	swine	Central Europe	H1N1	2007	20071127	PB2_82	PB1_86	PA_106	HA_150	NP_142	NA_253	MP_141	NS_281
1065127	A/swine/Coesfeld/6693/2007	swine	Central Europe	H1N2	2007	20071128	PB2_83	PB1_227	PA_118	HA_68	NP_122	NA_203	MP_185	NS_314
1004364	A/chicken/Israel/953/2007_H9N2	avian_domestic birds	West Asia	H9N2	2007	20071129	PB2_41	PB1_57	PA_74	HA_90	NP_63	NA_15	MP_154	NS_232
1003942	A/swine/Kansas/77778/2007_H1N1	swine	North America	H1N1	2007	20071200	PB2_418	PB1_458	PA_402	HA_447	NP_99	NA_64	MP_136	NS_345
1004817	A/environment/Hunan/5-25/2007_H5N1	others	East Asia	H5N1	2007	20071200	PB2_188	PB1_185	PA_315	HA_252	NP_369	NA_331	MP_235	NS_368
1004818	A/environment/Hunan/5-32/2007_H5N1	others	East Asia	H5N1	2007	20071200	PB2_188	PB1_131	PA_315	HA_252	NP_369	NA_331	MP_206	NS_368
1008823	A/duck/Fujian/FQ107/2007_H9N2	avian_waterfowl	East Asia	H9N2	2007	20071200	PB2_96	PB1_48	PA_98	HA_219	NP_198	NA_40	MP_130	NS_189
1012247	A/swine/Tianjin/1/2007_H1N2	swine	East Asia	H1N2	2007	20071200	PB2_44	PB1_47	PA_57	HA_130	NP_68	NA_453	MP_139	NS_207
1012874	A/duck/Fujian/7818/2007_H6N6	avian_waterfowl	East Asia	H6N6	2007	20071200	PB2_85	PB1_55	PA_94	HA_213	NP_63	NA_217	MP_109	NS_229
1012924	A/duck/Fujian/8349/2007_H6N6	avian_waterfowl	East Asia	H6N6	2007	20071200	PB2_73	PB1_55	PA_94	HA_213	NP_97	NA_217	MP_109	NS_229
1014902	A/duck/Korea/DY104/2007_H4N6	avian_waterfowl	East Asia	H4N6	2007	20071200	PB2_190	PB1_145	PA_273	HA_264	NP_71	NA_126	MP_246	NS_158
1010841	A/northern shoveler/California/HKWF1046C/2007_H3N5	avian_waterfowl	North America	H3N5	2007	20071202	PB2_174	PB1_248	PA_309	HA_267	NP_405	NA_30	MP_301	NS_248
1010845	A/cinnamon teal/California/HKWF1111C/2007_H5N7	avian_waterfowl	North America	H5N7	2007	20071202	PB2_153	PB1_256	PA_382	HA_124	NP_442	NA_333	MP_335	NS_275
1010871	A/northern shoveler/California/HKWF1128C/2007_H2N7	avian_waterfowl	North America	H2N7	2007	20071202	PB2_153	PB1_307	PA_382	HA_168	NP_75	NA_333	MP_24	NS_36
1032142	A/Thailand/KS07116/2007_H1N1	human	Southeast Asia	H1N1	2007	20071204	PB2_15	PB1_7	PA_27	HA_334	NP_13	NA_20	MP_46	NS_115
1003457	A/northern shoveler/California/HKWF1204/2007_H8N4	avian_waterfowl	North America	H8N4	2007	20071205	PB2_288	PB1_248	PA_325	HA_6	NP_476	NA_9	MP_115	NS_108
1020634	A/swine/Minnesota/01882/2007_H1N1	swine	North America	H1N1	2007	20071205	PB2_394	PB1_409	PA_375	HA_152	NP_170	NA_154	MP_92	NS_365
1053518	A/Muscovy duck/New Jersey/07-002376-001/2007	avian_waterfowl	North America	H5N2	2007	20071205	PB2_305	PB1_306	PA_288	HA_144	NP_279	NA_243	MP_171	NS_248
1012466	A/Hue/H519/2007_H3N2	human	Southeast Asia	H3N2	2007	20071206	PB2_406	PB1_492	PA_501	HA_594	NP_482	NA_521	MP_375	NS_473
1039485	A/bewicks swan/Netherlands/3/2007_H4N6	avian_waterfowl	Western Europe	H4N6	2007	20071206	PB2_109	PB1_124	PA_224	HA_247	NP_71	NA_107	MP_258	NS_246
1039512	A/bewicks swan/Netherlands/2/2007_H4N6	avian_waterfowl	Western Europe	H4N6	2007	20071206	PB2_88	PB1_124	PA_235	HA_247	NP_95	NA_107	MP_98	NS_246
1044605	A/Bewick swan/Netherlands/5/2007_H3N6	avian_waterfowl	Western Europe	H3N6	2007	20071206	PB2_88	PB1_179	PA_100	HA_121	NP_178	NA_107	MP_332	NS_246
1011491	A/swine/Illinois/01917/2007_H1N1	swine	North America	H1N1	2007	20071207	PB2_386	PB1_419	PA_385	HA_398	NP_237	NA_64	MP_193	NS_385
1039361	A/mallard duck/Netherlands/19/2007_H6N2	avian_waterfowl	Western Europe	H6N2	2007	20071207	PB2_88	PB1_189	PA_235	HA_47	NP_29	NA_150	MP_98	NS_158
1010764	A/mallard/California/AKS478/2007_H10N7	avian_waterfowl	North America	H10N7	2007	20071208	PB2_261	PB1_306	PA_135	HA_325	NP_442	NA_333	MP_334	NS_36
1010842	A/northern shoveler/California/HKWF1372C/2007_H7N3	avian_waterfowl	North America	H7N3	2007	20071212	PB2_131	PB1_307	PA_227	HA_379	NP_150	NA_428	MP_309	NS_305
1039315	A/greater white-fronted goose/Netherlands/2/2007_H6N8	avian_waterfowl	Western Europe	H6N8	2007	20071212	PB2_98	PB1_132	PA_236	HA_84	NP_245	NA_46	MP_155	NS_174
1016694	A/white-fronted goose/Korea/20-36/2007_H9N2	avian_waterfowl	East Asia	H9N2	2007	20071214	PB2_101	PB1_250	PA_223	HA_23	NP_294	NA_265	MP_24	NS_54
1065396	A/swine/Warendorf/6727/2007	swine	Central Europe	H3N2	2007	20071214	PB2_114	PB1_86	PA_180	HA_207	NP_192	NA_288	MP_140	NS_325
1002310	A/starling/Rostov-on-Don/39/2007_H5N1	avian_land birds	Eastern Europe	H5N1	2007	20071215	PB2_167	PB1_121	PA_98	HA_169	NP_285	NA_188	MP_180	NS_317
1003204	A/muscovy duck/Rostov-on-Don/51/2007_H5N1	avian_waterfowl	Eastern Europe	H5N1	2007	20071215	PB2_167	PB1_121	PA_98	HA_169	NP_285	NA_188	MP_180	NS_317
1008741	A/American coot/Oregon/20589-007/2007_H3N8	avian_land birds	North America	H3N8	2007	20071217	PB2_268	PB1_282	PA_423	HA_59	NP_5	NA_18	MP_192	NS_96
1039243	A/greater white-fronted goose/Netherlands/3/2007_H6N5	avian_waterfowl	Western Europe	H6N5	2007	20071218	PB2_99	PB1_41	PA_100	HA_47	NP_62	NA_3	MP_157	NS_245
1003877	A/South Korea/AF10/2008_H1N1	human	East Asia	H1N1	2007	20071221	PB2_15	PB1_7	PA_27	HA_334	NP_13	NA_20	MP_46	NS_115
1054540	A/Equus caballus/Arkhangai/2/2007	others	East Asia	H3N8	2007	20071221	PB2_10	PB1_5	PA_12	HA_29	NP_4	NA_4	MP_16	NS_117
1004352	A/chicken/Israel/1040/2007_H9N2	avian_domestic birds	West Asia	H9N2	2007	20071223	PB2_41	PB1_57	PA_74	HA_90	NP_63	NA_15	MP_154	NS_232
1016767	A/duck/Shanghai/C60/2007_H9N2	avian_waterfowl	East Asia	H9N2	2007	20071225	PB2_146	PB1_48	PA_98	HA_363	NP_318	NA_304	MP_217	NS_327
1033717	A/mallard/Maryland/07OS2433/2007_H5N2	avian_waterfowl	North America	H5N2	2007	20071227	PB2_317	PB1_248	PA_373	HA_144	NP_322	NA_266	MP_335	NS_249
1032241	A/duck/Jiangxi/7554/2007_H9N2	avian_waterfowl	East Asia	H9N2	2007	20071228	PB2_190	PB1_123	PA_223	HA_39	NP_82	NA_265	MP_247	NS_97
1028191	A/American black duck/Maryland/07OS2482/2007_H6N8	avian_waterfowl	North America	H6N8	2007	20071229	PB2_287	PB1_212	PA_288	HA_105	NP_296	NA_135	MP_239	NS_249
1037542	A/environment/Korea/W266/2007_H7N4	others	East Asia	H7N4	2007	20071229	PB2_105	PB1_123	PA_224	HA_245	NP_197	NA_8	MP_97	NS_372
1037543	A/environment/Korea/W267/2007_H7N4	others	East Asia	H7N4	2007	20071229	PB2_105	PB1_64	PA_223	HA_245	NP_175	NA_8	MP_189	NS_372
1002692	A/England/654/2007_H1N1	human	Western Europe	H1N1	2007	20071231	PB2_15	PB1_7	PA_27	HA_334	NP_13	NA_20	MP_46	NS_115
1010250	A/chicken/Vietnam/G14/2008_H3N8	avian_domestic birds	Southeast Asia	H3N8	2008	20080100	PB2_125	PB1_71	PA_223	HA_141	NP_231	NA_47	MP_97	NS_318
1010251	A/duck/Vietnam/G30/2008_H11N9	avian_waterfowl	Southeast Asia	H11N9	2008	20080100	PB2_105	PB1_209	PA_171	HA_13	NP_231	NA_194	MP_190	NS_302
1010253	A/duck/Vietnam/G12/2008_H5N1	avian_waterfowl	Southeast Asia	H5N1	2008	20080100	PB2_178	PB1_176	PA_308	HA_210	NP_344	NA_229	MP_218	NS_360
1010254	A/duck/Vietnam/G32/2008_H11N9	avian_waterfowl	Southeast Asia	H11N9	2008	20080100	PB2_159	PB1_132	PA_223	HA_13	NP_143	NA_194	MP_190	NS_318
1014606	A/swine/Ratchaburi/NIAH101942/2008_H1N1	swine	Southeast Asia	H1N1	2008	20080100	PB2_37	PB1_24	PA_24	HA_20	NP_54	NA_120	MP_94	NS_217
1018304	A/duck/Jiangsu/1/2008_H9N2	avian_waterfowl	East Asia	H9N2	2008	20080100	PB2_11	PB1_80	PA_66	HA_131	NP_167	NA_59	MP_130	NS_218
1020856	A/goose/Eastern China/223/2008_H5N1	avian_waterfowl	East Asia	H5N1	2008	20080100	PB2_178	PB1_144	PA_275	HA_210	NP_316	NA_229	MP_187	NS_360
1026134	A/environment/Korea/UPO218/2008_H1N6	others	East Asia	H1N6	2008	20080100	PB2_99	PB1_221	PA_171	HA_18	NP_175	NA_125	MP_189	NS_370
28356	A/chicken/Shandong/1/2008_H9N2	avian_domestic birds	East Asia	H9N2	2008	20080100	PB2_96	PB1_48	PA_53	HA_196	NP_47	NA_149	MP_130	NS_189
1025754	A/chicken/Hebei/TS/2008_H9N2	avian_domestic birds	East Asia	H9N2	2008	20080101	PB2_205	PB1_253	PA_138	HA_258	NP_456	NA_352	MP_329	NS_470
1014157	A/chicken/Guangdong/V/2008_H9N2	avian_domestic birds	East Asia	H9N2	2008	20080102	PB2_96	PB1_48	PA_29	HA_219	NP_47	NA_28	MP_130	NS_199
1026939	A/chicken/Guangdong/01/2008_H9N2	avian_domestic birds	East Asia	H9N2	2008	20080102	PB2_59	PB1_48	PA_98	HA_292	NP_198	NA_28	MP_187	NS_199
1039263	A/mallard duck/Netherlands/3/2008_H6N2	avian_waterfowl	Western Europe	H6N2	2008	20080107	PB2_89	PB1_97	PA_272	HA_47	NP_95	NA_265	MP_166	NS_370
1039430	A/mallard duck/Netherlands/2/2008_H10N7	avian_waterfowl	Western Europe	H10N7	2008	20080107	PB2_109	PB1_71	PA_151	HA_243	NP_29	NA_51	MP_237	NS_246
1020726	A/swine/Saskatchewan/01974/2008_H1N1	swine	North America	H1N1	2008	20080108	PB2_377	PB1_409	PA_356	HA_50	NP_236	NA_116	MP_137	NS_277
1003016	A/England/26/2008_H1N1	human	Western Europe	H1N1	2008	20080109	PB2_15	PB1_7	PA_27	HA_334	NP_13	NA_20	MP_46	NS_115
1007342	A/chicken/Henan/1/2/2008_H9N2	avian_domestic birds	East Asia	H9N2	2008	20080110	PB2_59	PB1_138	PA_138	HA_258	NP_301	NA_179	MP_206	NS_243
1029613	A/chicken/India/80998/2008_H9N2	avian_domestic birds	South Asia	H9N2	2008	20080112	PB2_27	PB1_62	PA_75	HA_90	NP_106	NA_15	MP_154	NS_232
1002912	A/Taiwan/70120/2008_H3N2	human	East Asia	H3N2	2008	20080115	PB2_426	PB1_470	PA_509	HA_592	NP_457	NA_510	MP_356	NS_467
1065584	A/swine/Everswinkel/6774/2008	swine	Central Europe	H1N1	2008	20080115	PB2_83	PB1_196	PA_180	HA_286	NP_192	NA_210	MP_185	NS_314
1053550	A/guinea fowl/New York/08-000170-003/2008	avian_domestic birds	North America	H5N2	2008	20080117	PB2_305	PB1_306	PA_288	HA_144	NP_279	NA_243	MP_171	NS_248
1008615	A/chicken/West Bengal/81760/2008_H5N1	avian_domestic birds	South Asia	H5N1	2008	20080119	PB2_167	PB1_121	PA_98	HA_169	NP_285	NA_188	MP_180	NS_317
1013827	A/chicken/India/81766/2008_H5N1	avian_domestic birds	South Asia	H5N1	2008	20080119	PB2_167	PB1_121	PA_98	HA_169	NP_285	NA_188	MP_180	NS_317
1021503	A/wild bird/Chile/1805/2008_H5N9	avian_land birds	Southern South America	H5N9	2008	20080121	PB2_338	PB1_214	PA_288	HA_144	NP_313	NA_214	MP_171	NS_249
1050759	A/White-fronted Goose/Netherlands/3/2008_H6N8	avian_waterfowl	Western Europe	H6N8	2008	20080122	PB2_109	PB1_41	PA_151	HA_47	NP_29	NA_46	MP_268	NS_174
1002784	A/green winged teal/California/AKS1305/2008_H11N9	avian_waterfowl	North America	H11N9	2008	20080126	PB2_328	PB1_248	PA_309	HA_241	NP_328	NA_214	MP_192	NS_108
1012504	A/Hue/H39/2008_H3N2	human	Southeast Asia	H3N2	2008	20080128	PB2_406	PB1_492	PA_501	HA_594	NP_482	NA_521	MP_365	NS_389
1026915	A/duck/Jiangxi/1410/2008_H10N7	avian_waterfowl	East Asia	H10N7	2008	20080128	PB2_64	PB1_42	PA_53	HA_92	NP_154	NA_51	MP_113	NS_371
1065585	A/swine/Minden-Luebbecke/6810/2008	swine	Central Europe	H1N1	2008	20080128	PB2_82	PB1_86	PA_106	HA_150	NP_142	NA_253	MP_141	NS_281
1002380	A/Qatar/AF02/2008_H3N2	human	West Asia	H3N2	2008	20080129	PB2_382	PB1_455	PA_489	HA_590	NP_457	NA_514	MP_347	NS_459
1039302	A/mallard duck/Netherlands/1/2008_H5N3	avian_waterfowl	Western Europe	H5N3	2008	20080130	PB2_128	PB1_41	PA_99	HA_45	NP_29	NA_73	MP_71	NS_192
1065586	A/swine/Steinau/6818/2008	swine	Central Europe	H1N1	2008	20080131	PB2_221	PB1_242	PA_268	HA_287	NP_343	NA_210	MP_162	NS_348
1003688	A/equine/Inner Mongolia/8/2008_H3N8	others	East Asia	H3N8	2008	20080200	PB2_10	PB1_5	PA_12	HA_29	NP_4	NA_4	MP_16	NS_117
1004820	A/environment/Hunan/6-69/2008_H5N1	others	East Asia	H5N1	2008	20080200	PB2_98	PB1_71	PA_250	HA_210	NP_316	NA_252	MP_188	NS_301
1026141	A/swine/Korea/251-1/2008_H1N1	swine	East Asia	H1N1	2008	20080200	PB2_322	PB1_446	PA_366	HA_152	NP_183	NA_154	MP_194	NS_445
1002229	A/Kuwait/AF03/2008_H3N2	human	West Asia	H3N2	2008	20080202	PB2_382	PB1_455	PA_489	HA_590	NP_457	NA_514	MP_336	NS_411
1026940	A/chicken/Jiangsu/02/2008_H9N2	avian_domestic birds	East Asia	H9N2	2008	20080202	PB2_137	PB1_152	PA_129	HA_351	NP_334	NA_304	MP_187	NS_282
1026937	A/chicken/Anhui/02/2008_H9N2	avian_domestic birds	East Asia	H9N2	2008	20080203	PB2_59	PB1_112	PA_96	HA_258	NP_418	NA_304	MP_206	NS_316
1065400	A/swine/Bielefeld/6851/2008	swine	Central Europe	H3N2	2008	20080211	PB2_134	PB1_119	PA_209	HA_207	NP_229	NA_289	MP_162	NS_348
1007363	A/Vietnam/UT31413II/2008_H5N1	human	Southeast Asia	H5N1	2008	20080213	PB2_178	PB1_176	PA_308	HA_210	NP_344	NA_229	MP_218	NS_360
1011370	A/New York/08-1326/2008_H1N1	human	North America	H1N1	2008	20080213	PB2_15	PB1_7	PA_27	HA_334	NP_13	NA_20	MP_46	NS_115
1011487	A/swine/Ohio/02026/2008_H1N1	swine	North America	H1N1	2008	20080215	PB2_413	PB1_451	PA_402	HA_441	NP_99	NA_64	MP_136	NS_345
1002230	A/Korea/AF05/2008_H3N2	human	East Asia	H3N2	2008	20080219	PB2_421	PB1_465	PA_501	HA_592	NP_465	NA_531	MP_356	NS_464
1003768	A/duck/Egypt/0871/2008_H5N1	avian_waterfowl	North Africa	H5N1	2008	20080220	PB2_167	PB1_121	PA_98	HA_169	NP_285	NA_188	MP_180	NS_317
1065404	A/swine/Nordkirchen/6904/2008	swine	Central Europe	H3N2	2008	20080222	PB2_83	PB1_242	PA_268	HA_206	NP_329	NA_203	MP_162	NS_348
1015575	A/chicken/Sihala/NARC-12103/2008_H9N2	avian_domestic birds	South Asia	H9N2	2008	20080223	PB2_27	PB1_62	PA_75	HA_90	NP_106	NA_15	MP_154	NS_232
1050744	A/mallard duck/Netherlands/86/2008_H7N1	avian_waterfowl	Western Europe	H7N1	2008	20080223	PB2_99	PB1_105	PA_151	HA_200	NP_178	NA_118	MP_247	NS_341
1011465	A/swine/Minnesota/02053/2008_H1N1	swine	North America	H1N1	2008	20080228	PB2_355	PB1_409	PA_356	HA_50	NP_236	NA_116	MP_137	NS_445
1004825	A/environment/Hunan/7-73/2008_H5N1	others	East Asia	H5N1	2008	20080300	PB2_188	PB1_185	PA_315	HA_252	NP_369	NA_331	MP_235	NS_368
1014167	A/swine/Zhejiang/01/2008_H1N2	swine	East Asia	H1N2	2008	20080300	PB2_15	PB1_318	PA_413	HA_289	NP_347	NA_472	MP_38	NS_374
1025758	A/chicken/Hebei/DF/2008_H9N2	avian_domestic birds	East Asia	H9N2	2008	20080301	PB2_205	PB1_230	PA_189	HA_258	NP_464	NA_352	MP_298	NS_449
1026938	A/chicken/Shandong/03/2008_H9N2	avian_domestic birds	East Asia	H9N2	2008	20080301	PB2_59	PB1_138	PA_129	HA_323	NP_345	NA_240	MP_206	NS_243
1003887	A/Boston/71/2008_H3N2	human	North America	H3N2	2008	20080302	PB2_421	PB1_465	PA_501	HA_592	NP_465	NA_531	MP_356	NS_467
1028564	A/chicken/Shandong/sx01/2008_H9N2	avian_domestic birds	East Asia	H9N2	2008	20080302	PB2_96	PB1_48	PA_29	HA_131	NP_47	NA_59	MP_130	NS_208
1011468	A/swine/Illinois/02064/2008_H1N1	swine	North America	H1N1	2008	20080312	PB2_267	PB1_296	PA_240	HA_427	NP_224	NA_64	MP_150	NS_403
1065129	A/swine/Brilon/6950/2008	swine	Central Europe	H1N2	2008	20080312	PB2_211	PB1_236	PA_257	HA_68	NP_355	NA_203	MP_185	NS_314
1065408	A/swine/Marsberg/6947/2008	swine	Central Europe	H3N2	2008	20080312	PB2_221	PB1_242	PA_268	HA_206	NP_329	NA_222	MP_162	NS_348
1065589	A/swine/Soest/6948/2008	swine	Central Europe	H1N1	2008	20080312	PB2_114	PB1_119	PA_180	HA_286	NP_192	NA_210	MP_161	NS_325
28006	A/Muscovy duck/Fujian/FZ01/2008_H6N6	avian_waterfowl	East Asia	H6N6	2008	20080317	PB2_85	PB1_55	PA_82	HA_213	NP_97	NA_125	MP_78	NS_229
1013701	A/Malaysia/1965896/2008_H3N2	human	Southeast Asia	H3N2	2008	20080319	PB2_382	PB1_448	PA_493	HA_591	NP_457	NA_514	MP_347	NS_455
1050770	A/black-headed gull/Netherlands/1/2008_H1N3	avian_shorebirds	Western Europe	H1N3	2008	20080323	PB2_98	PB1_105	PA_86	HA_18	NP_178	NA_57	MP_258	NS_272
1012031	A/duck/Eastern China/46/2008_H6N2	avian_waterfowl	East Asia	H6N2	2008	20080400	PB2_68	PB1_39	PA_76	HA_213	NP_95	NA_29	MP_109	NS_228
1012032	A/duck/Eastern China/47/2008_H6N2	avian_waterfowl	East Asia	H6N2	2008	20080400	PB2_68	PB1_50	PA_76	HA_213	NP_95	NA_29	MP_109	NS_228
1026403	A/chicken/Anhui/1/2008_H9N2	avian_domestic birds	East Asia	H9N2	2008	20080400	PB2_205	PB1_208	PA_129	HA_429	NP_464	NA_352	MP_187	NS_338
28443	A/duck/Tripura/103597/2008_H5N1	avian_waterfowl	South Asia	H5N1	2008	20080400	PB2_167	PB1_121	PA_98	HA_169	NP_285	NA_188	MP_180	NS_317
1020642	A/swine/Oklahoma/02107/2008_H1N2	swine	North America	H1N2	2008	20080402	PB2_357	PB1_342	PA_290	HA_373	NP_212	NA_532	MP_194	NS_400
1020644	A/swine/Kentucky/02116/2008_H1N1	swine	North America	H1N1	2008	20080402	PB2_267	PB1_295	PA_216	HA_152	NP_146	NA_64	MP_92	NS_163
1004317	A/chicken/Primorje/1/2008_H5N1	avian_domestic birds	Eastern Europe	H5N1	2008	20080410	PB2_188	PB1_185	PA_315	HA_252	NP_369	NA_331	MP_235	NS_368
1020654	A/swine/Minnesota/SG1317/2008_H1N1	swine	North America	H1N1	2008	20080417	PB2_322	PB1_469	PA_375	HA_152	NP_183	NA_154	MP_194	NS_277
1004360	A/chicken/Israel/702/2008_H9N2	avian_domestic birds	West Asia	H9N2	2008	20080421	PB2_41	PB1_57	PA_74	HA_90	NP_63	NA_15	MP_154	NS_232
1065593	A/swine/Homberg/7039/2008	swine	Central Europe	H1N1	2008	20080422	PB2_37	PB1_24	PA_46	HA_108	NP_60	NA_191	MP_86	NS_207
1065594	A/swine/Twistringen/7044/2008	swine	Central Europe	H1N1	2008	20080422	PB2_83	PB1_120	PA_118	HA_150	NP_131	NA_254	MP_213	NS_314
1011488	A/swine/Minnesota/SG1133/2008_H1N2	swine	North America	H1N2	2008	20080428	PB2_357	PB1_342	PA_290	HA_372	NP_212	NA_522	MP_194	NS_334
1014732	A/swine/Hubei/10/2008_H10N5	swine	East Asia	H10N5	2008	20080430	PB2_41	PB1_18	PA_31	HA_53	NP_29	NA_3	MP_110	NS_171
1065595	A/swine/Heiden/7064/2008	swine	Central Europe	H1N1	2008	20080430	PB2_114	PB1_119	PA_179	HA_286	NP_191	NA_210	MP_162	NS_268
29007	A/swine/Illinois/02166/2008_H1N1	swine	North America	H1N1	2008	20080501	PB2_372	PB1_445	PA_252	HA_427	NP_224	NA_64	MP_150	NS_277
1009905	A/swine/Hong Kong/676/2008_H1N1	swine	East Asia	H1N1	2008	20080515	PB2_44	PB1_47	PA_57	HA_236	NP_68	NA_190	MP_139	NS_207
1020639	A/swine/Arkansas/SG1295/2008_H3N2	swine	North America	H3N2	2008	20080515	PB2_394	PB1_350	PA_366	HA_556	NP_183	NA_524	MP_92	NS_365
30956	A/ruddy turnstone/Delaware Bay/271/2008	avian_shorebirds	North America	H12N5	2008	20080516	PB2_336	PB1_248	PA_382	HA_22	NP_323	NA_43	MP_102	NS_146
1015041	A/shorebird/Delaware Bay/438/2008_H4N6	avian_shorebirds	North America	H4N6	2008	20080517	PB2_271	PB1_155	PA_143	HA_160	NP_376	NA_417	MP_250	NS_110
1015181	A/shorebird/Delaware Bay/375/2008_H6N8	avian_shorebirds	North America	H6N8	2008	20080517	PB2_327	PB1_214	PA_288	HA_170	NP_353	NA_135	MP_171	NS_249
1015197	A/shorebird/Delaware Bay/329/2008_H4N6	avian_shorebirds	North America	H4N6	2008	20080517	PB2_271	PB1_155	PA_288	HA_160	NP_376	NA_417	MP_345	NS_61
1015199	A/shorebird/Delaware Bay/446/2008_H4N6	avian_shorebirds	North America	H4N6	2008	20080517	PB2_336	PB1_248	PA_382	HA_160	NP_323	NA_417	MP_250	NS_110
[truncated: 6,933 more rows]
