# Supplementary material for: Reassortment Network of Influenza A Virus
Source: Front Microbiol. 2021 Dec 16;12:793500. doi: 10.3389/fmicb.2021.793500 (PMC8716808; doi:10.3389/fmicb.2021.793500)
Supplement: Supplementary file 2 [file Data_Sheet_2.ZIP]

Archive with 11 entries (11 files):
- Supplementary Figure SF1.pdf
- Supplementary Figure SF10.pdf
- Supplementary Figure SF11.pdf
- Supplementary Figure SF2.pdf
- Supplementary Figure SF3.pdf
- Supplementary Figure SF4.pdf
- Supplementary Figure SF5.pdf
- Supplementary Figure SF6.pdf
- Supplementary Figure SF7.pdf
- Supplementary Figure SF8.pdf
- Supplementary Figure SF9.pdf
